# Supplementary material for: Spontaneous oxycodone withdrawal disrupts sleep, diurnal, and electrophysiological dynamics in rats
Source: PLoS One. 2025 Jan 17;20(1):e0312794. doi: 10.1371/journal.pone.0312794 (PMC11741586; doi:10.1371/journal.pone.0312794)
Supplement: S1 File — (ZIP) [file pone.0312794.s001.zip]

Archive with 45 entries (44 files):
- All Supplementary Figures and Data 101824/
- All Supplementary Figures and Data 101824/Fig1_Data.xlsx
- All Supplementary Figures and Data 101824/Fig2_Data.xlsx
- All Supplementary Figures and Data 101824/Fig3_Data.xlsx
- All Supplementary Figures and Data 101824/Fig4_Data.xlsx
- All Supplementary Figures and Data 101824/Fig5_Data.xlsx
- All Supplementary Figures and Data 101824/Fig6_Data.xlsx
- All Supplementary Figures and Data 101824/Fig7_Data.xlsx
- All Supplementary Figures and Data 101824/S10_Data.xlsx
- All Supplementary Figures and Data 101824/S10_Fig.tif
- All Supplementary Figures and Data 101824/S11_Data.xlsx
- All Supplementary Figures and Data 101824/S11_Fig.tif
- All Supplementary Figures and Data 101824/S12_Data.xlsx
- All Supplementary Figures and Data 101824/S12_Fig.tif
- All Supplementary Figures and Data 101824/S13_Data.xlsx
- All Supplementary Figures and Data 101824/S13_Fig.tif
- All Supplementary Figures and Data 101824/S14_Data.xlsx
- All Supplementary Figures and Data 101824/S14_Fig.tif
- All Supplementary Figures and Data 101824/S15_Data.xlsx
- All Supplementary Figures and Data 101824/S15_Fig.tif
- All Supplementary Figures and Data 101824/S16_Data.xlsx
- All Supplementary Figures and Data 101824/S16_Fig.tif
- All Supplementary Figures and Data 101824/S17_Data.xlsx
- All Supplementary Figures and Data 101824/S17_Fig.tif
- All Supplementary Figures and Data 101824/S18_Data.xlsx
- All Supplementary Figures and Data 101824/S18_Fig.tif
- All Supplementary Figures and Data 101824/S1_Data.xlsx
- All Supplementary Figures and Data 101824/S1_Fig.tif
- All Supplementary Figures and Data 101824/S2_Data.xlsx
- All Supplementary Figures and Data 101824/S2_Fig.tif
- All Supplementary Figures and Data 101824/S3_Data.xlsx
- All Supplementary Figures and Data 101824/S3_Fig.tif
- All Supplementary Figures and Data 101824/S4_Data.xlsx
- All Supplementary Figures and Data 101824/S4_Fig.tif
- All Supplementary Figures and Data 101824/S5_Data.xlsx
- All Supplementary Figures and Data 101824/S5_Fig.tif
- All Supplementary Figures and Data 101824/S6_Data.xlsx
- All Supplementary Figures and Data 101824/S6_Fig.tif
- All Supplementary Figures and Data 101824/S7_Data.xlsx
- All Supplementary Figures and Data 101824/S7_Fig.tif
- All Supplementary Figures and Data 101824/S8_Data.xlsx
- All Supplementary Figures and Data 101824/S8_Fig.tif
- All Supplementary Figures and Data 101824/S9_Data.xlsx
- All Supplementary Figures and Data 101824/S9_Fig.tif
- All Supplementary Figures and Data 101824/Sleep Paper Stats.xlsx
