# Supplementary material for: Spontaneous oxycodone withdrawal disrupts sleep, diurnal, and electrophysiological dynamics in rats
Source: PLoS One. 2025 Jan 17;20(1):e0312794. doi: 10.1371/journal.pone.0312794 (PMC11741586; doi:10.1371/journal.pone.0312794)
Supplement: S1 File — (ZIP) [file pone.0312794.s001.zip › All Supplementary Figures and Data 101824/Fig1_Data.xlsx]

## Sheet: 1B - NREM
Row: Treatment Day	Baseline Day 6								Oxy Day 14								Withdrawal Day 1								Withdrawal Day 2
Row: Day_ZT Hour	B6_ZT0-3_(% Time)	B6_ZT3-6_(% Time)	B6_ZT6-9_(% Time)	B6_ZT9-12_(% Time)	B6_ZT12-15_(% Time)	B6_ZT15-18_(% Time)	B6_ZT18-21_(% Time)	B6_ZT21-24_(% Time)	OxyD14_ZT0-3_(% Time)	OxyD14_ZT3-6_(% Time)	OxyD14_ZT6-9_(% Time)	OxyD14_ZT9-12_(% Time)	OxyD14_ZT12-15_(% Time)	OxyD14_ZT15-18_(% Time)	OxyD14_ZT18-21_(% Time)	OxyD14_ZT21-24_(% Time)	W1_ZT0-3_(% Time)	W1_ZT3-6_(% Time)	W1_ZT6-9_(% Time)	W1_ZT9-12_(% Time)	W1_ZT12-15_(% Time)	W1_ZT15-18_(% Time)	W1_ZT18-21_(% Time)	W1_ZT21-24_(% Time)	W2_ZT0-3_(% Time)	W2_ZT3-6_(% Time)	W2_ZT6-9_(% Time)	W2_ZT9-12_(% Time)	W2_ZT12-15_(% Time)	W2_ZT15-18_(% Time)	W2_ZT18-21_(% Time)	W2_ZT21-24_(% Time)
Animal ID
A2	84.8148	39.6296	76.4815	62.2222	32.7778	34.2593	32.1296	21.7593	51.8519	39.9074	74.2593	67.5926	24.1667	43.0556	53.1481	49.7222	42.2222	40.9259	66.4815	69.3519	52.2222	49.7222	48.5185	51.2037	62.1296	61.3889	67.2222	52.2222	43.0556	46.0185	41.2037	47.963
A3	75.7407	70	65.6481	59.3519	8.7037	22.2222	22.3148	15.3704	37.037	36.5741	75.463	63.0556	20.5556	32.2222	42.8704	53.3333	32.5926	36.8519	76.3889	66.2037	46.2963	38.9815	55.0926	55.3704	62.1296	67.3148	54.6296	53.9815	39.4444	44.3519	31.2963	57.1296
A4	67.7778	70.7407	74.0741	68.4259	31.1111	15.463	38.1481	0.555556	66.3889	50.7407	74.8148	66.5741	74.3519	36.4815	43.2407	40.2778	55.6481	68.7963	64.9074	66.6667	53.5185	29.8148	38.7037	50.8333	67.5926	50.5556	63.3333	54.1667	27.3148	45.463	39.537	25.9259
A21	61.5741	75.1852	50.2778	74.6296	39.7222	37.1296	33.7037	26.1111	13.7963	24.4444	73.5185	66.1111	15.9259	29.9074	51.1111	55.7407	18.1481	56.3889	48.1481	62.5	59.2593	51.4815	53.9815	60.1852	45.6481	39.8148	56.0185	58.4259	25.0926	46.6667	49.0741	40.5556
A36	74.6296	68.7963	66.9444	66.7593	23.1481	36.6667	34.4444	15.5556	73.4259	45.8333	76.7593	64.0741	26.6667	41.6667	47.5926	56.1111	47.7778	36.4815	73.1481	60.5556	52.6852	47.963	49.537	47.963	59.0741	63.8889	54.1667	55.463	42.1296	38.6111	41.5741	40.2778
A26	79.4444	61.9444	68.6111	64.9074	31.3889	23.6111	35.1852	22.3148	60.5556	30.7407	73.7963	66.9444	51.1111	41.2963	67.963	56.9444	15.5556	26.1111	62.6852	65.7407	54.6296	51.2963	46.2037	54.3519	48.6111	47.7778	58.7037	58.3333	56.1111	66.8519	52.8704	57.6852
A28	76.5741	71.2963	57.3148	67.8704	28.6111	27.5	21.2963	6.48148	15.6481	25.3704	73.3333	63.3333	16.1111	34.6296	67.8704	61.5741	12.4074	12.1296	58.1481	63.3333	62.6852	57.4074	28.3333	36.5741	46.6667	52.5926	49.6296	59.0741	53.3333	55.2778	50.0926	49.8148
A29	57.963	60.6481	62.963	59.8148	32.8704	26.0185	18.9815	0.277778	34.6296	30.1852	72.963	53.3333	35.3704	42.5	63.7963	55.1852	15.1852	19.3519	68.7963	57.5	50.2778	38.8889	33.5185	41.5741	62.037	43.5185	53.8889	56.3889	32.5	53.8889	53.2407	25.9259
A13	51.6667	43.2407	67.5926	61.2037	44.3519	17.3148	35.6481	10.1852	58.5185	18.2407	69.1667	79.1667	26.6667	22.963	52.3148	29.8148	49.537	15	61.3889	69.4444	40.2778	28.5185	37.3148	29.6296	40.5556	51.2963	57.5	63.4259	45.0926	40	32.963	45.8333
A15	29.1667	60.6481	68.6111	66.9444	43.8889	10.463	23.4259	11.5741	42.5926	37.1296	80.6481	73.8889	36.9444	13.9815	57.4074	43.6111	37.037	25.5556	69.2593	43.3333	52.1296	46.4815	48.0556	33.9815	59.8148	54.537	63.1481	61.7593	35.8333	36.2037	50.9259	42.5926
A17	58.4259	55.8333	72.6852	57.963	42.2222	24.3519	19.4444	16.2963	58.9815	59.6296	60.3704	72.1296	28.5185	15.3704	60.9259	50.5556	53.4259	21.8519	69.4444	67.5926	49.537	46.5741	47.8704	48.1481	52.037	46.6667	47.2222	55.9259	42.3148	55.8333	41.3889	51.6667
	Saline rats (A2, A3, A36, A28, A29, A13, A17) are highlighted Orange on W1																Saline rats (A2, A3, A36, A28, A29, A13, A17) are highlighted Orange on W1
	Naloxone Rats (A4, A21, A26, A15) are highlighted Yellow on W1																Naloxone Rats (A4, A21, A26, A15) are highlighted Yellow on W1
	Data are % time in NREM across Baseline Day 6, Oxycodone Infusion Day 14, Withdrawal Day 1 and Withdrawal Day 2

## Sheet: 1B - REM
Row: Treatment Day	Baseline Day 6								Oxy Day 14								Withdrawal Day 1								Withdrawal Day 2
Row: Day_ZT Hour	B6_ZT0-3_(% Time)	B6_ZT3-6_(% Time)	B6_ZT6-9_(% Time)	B6_ZT9-12_(% Time)	B6_ZT12-15_(% Time)	B6_ZT15-18_(% Time)	B6_ZT18-21_(% Time)	B6_ZT21-24_(% Time)	OxyD14_ZT0-3_(% Time)	OxyD14_ZT3-6_(% Time)	OxyD14_ZT6-9_(% Time)	OxyD14_ZT9-12_(% Time)	OxyD14_ZT12-15_(% Time)	OxyD14_ZT15-18_(% Time)	OxyD14_ZT18-21_(% Time)	OxyD14_ZT21-24_(% Time)	W1_ZT0-3_(% Time)	W1_ZT3-6_(% Time)	W1_ZT6-9_(% Time)	W1_ZT9-12_(% Time)	W1_ZT12-15_(% Time)	W1_ZT15-18_(% Time)	W1_ZT18-21_(% Time)	W1_ZT21-24_(% Time)	W2_ZT0-3_(% Time)	W2_ZT3-6_(% Time)	W2_ZT6-9_(% Time)	W2_ZT9-12_(% Time)	W2_ZT12-15_(% Time)	W2_ZT15-18_(% Time)	W2_ZT18-21_(% Time)	W2_ZT21-24_(% Time)
Animal ID
A2	11.2963	4.72222	14.9074	12.5926	6.85185	5.92593	3.61111	0.925926	6.38889	10.8333	20.7407	18.0556	0	9.81481	11.5741	10.5556	1.66667	3.14815	21.4815	14.3519	17.7778	15.7407	9.53704	9.16667	6.66667	6.94444	9.53704	7.40741	13.5185	16.0185	8.88889	14.2593
A3	9.44444	15.6481	13.7963	12.5926	2.68519	5.92593	4.16667	2.31481	1.85185	6.75926	19.9074	18.2407	3.7037	6.48148	8.98148	9.72222	1.2037	5.83333	18.0556	14.4444	15	5.55556	6.85185	8.42593	3.24074	9.44444	11.2037	9.16667	11.4815	12.1296	9.07407	16.3889
A4	6.2963	11.3889	15.463	11.9444	10.463	1.94444	6.75926	0	0	9.44444	20.463	13.5185	5.18519	13.0556	7.87037	6.01852	0	11.7593	13.5185	12.5	19.7222	1.57407	6.2963	3.14815	9.72222	5.83333	16.2037	8.24074	7.59259	7.77778	9.81481	3.51852
A21	11.3889	16.7593	7.5	14.6296	10.8333	7.12963	0.925926	2.77778	1.85185	6.2963	14.2593	7.87037	5.27778	5.37037	10.1852	7.96296	1.57407	10.6481	14.6296	12.1296	15.5556	5.83333	6.48148	14.0741	3.42593	4.53704	4.16667	9.53704	2.87037	12.8704	12.7778	4.16667
A36	12.6852	14.1667	13.1481	16.5741	8.98148	8.14815	3.98148	1.01852	6.01852	6.38889	16.0185	14.1667	3.51852	12.5926	15	10.3704	1.11111	2.5	21.3889	20.5556	20.6481	10.9259	12.4074	11.4815	11.8519	12.2222	11.7593	10.2778	13.4259	15.5556	10.3704	12.037
A26	12.037	7.68519	20.1852	13.0556	12.037	2.68519	5.74074	0.833333	1.2037	1.57407	19.3519	8.98148	0	6.2963	13.2407	10.463	0.833333	0	18.8889	12.2222	14.0741	19.6296	9.25926	14.4444	7.40741	4.72222	10.8333	9.72222	11.6667	7.59259	10.8333	14.1667
A28	8.14815	17.6852	17.963	20.1852	13.8889	3.88889	1.48148	0	1.2037	2.22222	15.5556	13.1481	2.96296	3.05556	19.4444	11.8519	2.87037	0	11.2037	19.6296	11.0185	8.51852	4.90741	0.925926	4.25926	12.5	6.2963	13.9815	7.77778	17.5	10.2778	11.9444
A29	6.94444	8.61111	14.9074	18.2407	17.037	5.27778	3.88889	0	2.31481	6.57407	12.5926	9.16667	1.66667	12.5926	16.6667	7.5	0.925926	4.44444	15.463	17.3148	13.6111	11.9444	7.12963	5.74074	8.42593	11.2963	8.61111	7.77778	3.42593	11.3889	6.57407	4.90741
A13	8.14815	3.42593	13.0556	19.9074	20	4.16667	8.7037	0	3.24074	1.38889	10.5556	15.8333	5.27778	1.01852	10.6481	3.42593	9.81481	0	12.3148	17.4074	7.12963	1.01852	5.37037	2.87037	1.38889	5.83333	4.16667	10.2778	4.90741	6.2963	2.59259	11.6667
A15	3.05556	9.25926	14.0741	20.5556	18.0556	1.2963	2.31481	0.740741	5.83333	1.48148	14.9074	12.5	9.16667	2.77778	11.1111	4.62963	6.94444	0.925926	19.3519	21.0185	27.5	20.6481	17.5	12.4074	3.88889	3.05556	7.87037	8.7037	9.35185	7.40741	5.64815	8.7963
A17	10.1852	16.5741	17.5926	21.8519	15.0926	6.38889	5.27778	2.03704	6.11111	0	20	20.463	5.64815	1.2963	17.3148	11.2037	4.35185	2.03704	14.9074	17.2222	15.2778	8.51852	7.03704	4.62963	2.31481	9.44444	10	6.01852	14.3519	13.5185	13.3333	12.6852
	Saline rats (A2, A3, A36, A28, A29, A13, A17) are highlighted Orange on W1																Saline rats (A2, A3, A36, A28, A29, A13, A17) are highlighted Orange on W1
	Naloxone Rats (A4, A21, A26, A15) are highlighted Yellow on W1																Naloxone Rats (A4, A21, A26, A15) are highlighted Yellow on W1
	Data are % time in REM across Baseline Day 6, Oxycodone Infusion Day 14, Withdrawal Day 1 and Withdrawal Day 2

## Sheet: 1B - Wake
Row: Treatment Day	Baseline Day 6								Oxy Day 14								Withdrawal Day 1								Withdrawal Day 2
Row: Day_ZT Hour
Animal ID	B6_ZT0-3_(% Time)	B6_ZT3-6_(% Time)	B6_ZT6-9_(% Time)	B6_ZT9-12_(% Time)	B6_ZT12-15_(% Time)	B6_ZT15-18_(% Time)	B6_ZT18-21_(% Time)	B6_ZT21-24_(% Time)	OxyD14_ZT0-3_(% Time)	OxyD14_ZT3-6_(% Time)	OxyD14_ZT6-9_(% Time)	OxyD14_ZT9-12_(% Time)	OxyD14_ZT12-15_(% Time)	OxyD14_ZT15-18_(% Time)	OxyD14_ZT18-21_(% Time)	OxyD14_ZT21-24_(% Time)	W1_ZT0-3_(% Time)	W1_ZT3-6_(% Time)	W1_ZT6-9_(% Time)	W1_ZT9-12_(% Time)	W1_ZT12-15_(% Time)	W1_ZT15-18_(% Time)	W1_ZT18-21_(% Time)	W1_ZT21-24_(% Time)	W2_ZT0-3_(% Time)	W2_ZT3-6_(% Time)	W2_ZT6-9_(% Time)	W2_ZT9-12_(% Time)	W2_ZT12-15_(% Time)	W2_ZT15-18_(% Time)	W2_ZT18-21_(% Time)	W2_ZT21-24_(% Time)
A2	3.88889	55.6481	8.61111	25.1852	60.3704	59.8148	64.2593	77.3148	41.7593	49.2593	5	14.3519	75.8333	47.1296	35.2778	39.7222	56.1111	55.9259	12.037	16.2963	30	34.537	41.9444	39.6296	31.2037	31.6667	23.2407	40.3704	43.4259	37.963	49.9074	37.7778
A3	14.8148	14.3519	20.5556	28.0556	88.6111	71.8519	73.5185	82.3148	61.1111	56.6667	4.62963	18.7037	75.7407	61.2963	48.1481	36.9444	66.2037	57.3148	5.55556	19.3519	38.7037	55.463	38.0556	36.2037	34.6296	23.2407	34.1667	36.8519	49.0741	43.5185	59.6296	26.4815
A4	25.9259	17.8704	10.463	19.6296	58.4259	82.5926	55.0926	99.4444	33.6111	39.8148	4.72222	19.9074	20.463	50.463	48.8889	53.7037	44.3519	19.4444	21.5741	20.8333	26.7593	68.6111	55	46.0185	22.6852	43.6111	20.463	37.5926	65.0926	46.7593	50.6481	70.5556
A21	27.037	8.05556	42.2222	10.7407	49.4444	55.7407	65.3704	71.1111	84.3519	69.2593	12.2222	26.0185	78.7963	64.7222	38.7037	36.2963	80.2778	32.963	37.2222	25.3704	25.1852	42.6852	39.537	25.7407	50.9259	55.6481	39.8148	32.037	72.037	40.463	38.1481	55.2778
A36	12.6852	17.037	19.9074	16.6667	67.8704	55.1852	61.5741	83.4259	20.5556	47.7778	7.22222	21.7593	69.8148	45.7407	37.4074	33.5185	51.1111	61.0185	5.46296	18.8889	26.6667	41.1111	38.0556	40.5556	29.0741	23.8889	34.0741	34.2593	44.4444	45.8333	48.0556	47.6852
A26	8.51852	30.3704	11.2037	22.037	56.5741	73.7037	59.0741	76.8519	38.2407	67.6852	6.85185	24.0741	48.8889	52.4074	18.7963	32.5926	83.6111	73.8889	18.4259	22.037	31.2963	29.0741	44.537	31.2037	43.9815	47.5	30.463	31.9444	32.2222	25.5556	36.2963	28.1481
A28	15.2778	11.0185	24.7222	11.9444	57.5	68.6111	77.2222	93.5185	83.1481	72.4074	11.1111	23.5185	80.9259	62.3148	12.6852	26.5741	84.7222	87.8704	30.6481	17.037	26.2963	34.0741	66.7593	62.5	49.0741	34.9074	44.0741	26.9444	38.8889	27.2222	39.6296	38.2407
A29	35.0926	30.7407	22.1296	21.9444	50.0926	68.7037	77.1296	99.7222	63.0556	63.2407	14.4444	37.5	62.963	44.9074	19.537	37.3148	83.8889	76.2037	15.7407	25.1852	36.1111	49.1667	59.3519	52.6852	29.537	45.1852	37.5	35.8333	64.0741	34.7222	40.1852	69.1667
A13	40.1852	53.3333	19.3519	18.8889	35.6481	78.5185	55.6481	89.8148	38.2407	80.3704	20.2778	5	68.0556	76.0185	37.037	66.7593	40.6481	85	26.2963	13.1481	52.5926	70.463	57.3148	67.5	58.0556	42.8704	38.3333	26.2963	50	53.7037	64.4444	42.5
A15	67.7778	30.0926	17.3148	12.5	38.0556	88.2407	74.2593	87.6852	51.5741	61.3889	4.44444	13.6111	53.8889	83.2407	31.4815	51.7593	56.0185	73.5185	11.3889	35.6481	20.3704	32.8704	34.4444	53.6111	36.2963	42.4074	28.9815	29.537	54.8148	56.3889	43.4259	48.6111
A17	31.3889	27.5926	9.72222	20.1852	42.6852	69.2593	75.2778	81.6667	34.9074	40.3704	19.6296	7.40741	65.8333	83.3333	21.7593	38.2407	42.2222	76.1111	15.6481	15.1852	35.1852	44.9074	45.0926	47.2222	45.6481	43.8889	42.7778	38.0556	43.3333	30.6481	45.2778	35.6481
																	Saline rats (A2, A3, A36, A28, A29, A13, A17) are highlighted Orange on W1
	Saline rats (A2, A3, A36, A28, A29, A13, A17) are highlighted Orange on W1																Naloxone Rats (A4, A21, A26, A15) are highlighted Yellow on W1
	Naloxone Rats (A4, A21, A26, A15) are highlighted Yellow on W1
	Data are % time in Wake across Baseline Day 6, Oxycodone Infusion Day 14, Withdrawal Day 1 and Withdrawal Day 2

## Sheet: 1C - Somatic Wdrl
Animal ID	Saline Injection	Animal ID	Naloxone Injection
A3	0	A21	52
A2	4	A5	38
A28	0	A4	2
A29	0	A26	44
A17	0	A15	24
A13	0
	Data are somatic withdrawal behavior counts between rats injected with Saline and rats injected with Naloxone on withdrawal Day 1
