# Supplementary material for: Spontaneous oxycodone withdrawal disrupts sleep, diurnal, and electrophysiological dynamics in rats
Source: PLoS One. 2025 Jan 17;20(1):e0312794. doi: 10.1371/journal.pone.0312794 (PMC11741586; doi:10.1371/journal.pone.0312794)
Supplement: S1 File — (ZIP) [file pone.0312794.s001.zip › All Supplementary Figures and Data 101824/Fig2_Data.xlsx]

## Sheet: Fig. 2A - NREM
Row: Treatment Day	Baseline Day 4								Baseline Day 5								Baseline Day 6								Baseline Average (B4-B6)								Withdrawal Day 2								Withdrawal Day 3								Withdrawal Day 4
Row: Day_ZT Hour	B4_ZT0-3_(% Time)	B4_ZT3-6_(% Time)	B4_ZT6-9_(% Time)	B4_ZT9-12_(% Time)	B4_ZT12-15_(% Time)	B4_ZT15-18_(% Time)	B4_ZT18-21_(% Time)	B4_ZT21-24_(% Time)	B5_ZT0-3_(% Time)	B5_ZT3-6_(% Time)	B5_ZT6-9_(% Time)	B5_ZT9-12_(% Time)	B5_ZT12-15_(% Time)	B5_ZT15-18_(% Time)	B5_ZT18-21_(% Time)	B5_ZT21-24_(% Time)	B6_ZT0-3_(% Time)	B6_ZT3-6_(% Time)	B6_ZT6-9_(% Time)	B6_ZT9-12_(% Time)	B6_ZT12-15_(% Time)	B6_ZT15-18_(% Time)	B6_ZT18-21_(% Time)	B6_ZT21-24_(% Time)	BL(avg)_ZT0-3_(% Time)	BL(avg)_ZT3-6_(% Time)	BL(avg)_ZT6-9_(% Time)	BL(avg)_ZT9-12_(% Time)	BL(avg)_ZT12-15_(% Time)	BL(avg)_ZT15-18_(% Time)	BL(avg)_ZT18-21_(% Time)	BL(avg)_ZT21-24_(% Time)	W2_ZT0-3_(% Time)	W2_ZT3-6_(% Time)	W2_ZT6-9_(% Time)	W2_ZT9-12_(% Time)	W2_ZT12-15_(% Time)	W2_ZT15-18_(% Time)	W2_ZT18-21_(% Time)	W2_ZT21-24_(% Time)	W3_ZT0-3_(% Time)	W3_ZT3-6_(% Time)	W3_ZT6-9_(% Time)	W3_ZT9-12_(% Time)	W3_ZT12-15_(% Time)	W3_ZT15-18_(% Time)	W3_ZT18-21_(% Time)	W3_ZT21-24_(% Time)	W4_ZT0-3_(% Time)
Animal ID
A2	67.7778	59.1667	69.3519	53.6111	21.6667	30.8333	23.7963	12.5926	73.1481	70.7407	70.6481	64.0741	18.0556	24.6296	28.1481	13.9815	84.8148	39.6296	76.4815	62.2222	32.7778	34.2593	32.1296	21.7593	75.2469	56.5123	72.1605	59.9691	24.1667	29.9074	28.0247	16.1111	62.1296	61.3889	67.2222	52.2222	43.0556	46.0185	41.2037	47.963	59.1667	74.9074	72.5	52.4074	27.2222	38.8889	36.9444	46.5741	50.1852
A3	70.6481	63.7037	67.3148	46.2963	14.0741	20.6481	12.8704	15.9259	85.0926	61.5741	68.8889	64.2593	10.7407	21.6667	24.0741	13.0556	75.7407	70	65.6481	59.3519	8.7037	22.2222	22.3148	15.3704	77.1605	65.0926	67.284	56.6358	11.1728	21.5123	19.7531	14.784	62.1296	67.3148	54.6296	53.9815	39.4444	44.3519	31.2963	57.1296	55.1852	70.5556	58.4259	43.4259	22.4074	28.7037	23.0556	54.3519	69.4444
A4	69.7222	56.4815	72.8704	56.5741	30.9259	25.463	16.9444	7.68519	63.0556	70.6481	76.0185	57.5926	42.7778	14.7222	38.2407	8.88889	67.7778	70.7407	74.0741	68.4259	31.1111	15.463	38.1481	0.555556	66.8519	65.9568	74.321	60.8642	34.9383	18.5494	31.1111	5.70988	67.5926	50.5556	63.3333	54.1667	27.3148	45.463	39.537	25.9259	76.0185	42.1296	73.1481	63.6111	20.9259	46.7593	46.1111	19.4444	68.2407
A21	70.1852	71.7593	52.7778	68.3333	42.8704	23.7037	9.44444	17.6852	55.2778	54.6296	69.7222	72.7778	36.9444	26.3889	36.0185	14.3519	61.5741	75.1852	50.2778	74.6296	39.7222	37.1296	33.7037	26.1111	62.3457	67.1914	57.5926	71.9136	39.8457	29.0741	26.3889	19.3827	45.6481	39.8148	56.0185	58.4259	25.0926	46.6667	49.0741	40.5556	55.8333	71.2963	61.1111	47.3148	28.6111	30.7407	38.0556	34.537	73.7963
A36	75.0926	61.2037	67.8704	55.6481	40.7407	27.4074	29.4444	25.5556	81.4815	75	72.5926	55.9259	38.8889	48.0556	39.6296	12.037	74.6296	68.7963	66.9444	66.7593	23.1481	36.6667	34.4444	15.5556	77.0679	68.3333	69.1358	59.4444	34.2593	37.3765	34.5062	17.716	59.0741	63.8889	54.1667	55.463	42.1296	38.6111	41.5741	40.2778	69.3519	61.5741	48.5185	57.4074	24.7222	29.2593	35.2778	47.7778	71.1111
A26	75.463	48.5185	56.9444	60.463	24.7222	32.2222	25.463	20.9259	77.3148	60.5556	68.0556	74.7222	21.9444	29.6296	22.4074	26.8519	79.4444	61.9444	68.6111	64.9074	31.3889	23.6111	35.1852	22.3148	77.4074	57.0062	64.537	66.6975	26.0185	28.4877	27.6852	23.3642	48.6111	47.7778	58.7037	58.3333	56.1111	66.8519	52.8704	57.6852	51.8519	45.7407	51.9444	46.2963	59.7222	50.7407	48.3333	51.7593	69.3519
A28	74.537	54.1667	64.3519	65	27.3148	22.2222	18.7963	12.7778	80	64.8148	55.9259	66.8519	28.4259	16.6667	18.4259	4.81481	76.5741	71.2963	57.3148	67.8704	28.6111	27.5	21.2963	6.48148	77.037	63.4259	59.1975	66.5741	28.1173	22.1296	19.5062	8.02469	46.6667	52.5926	49.6296	59.0741	53.3333	55.2778	50.0926	49.8148	60.7407	42.6852	45.2778	53.2407	49.8148	57.8704	43.7037	55.5556	44.7222
A29	58.4259	54.2593	65.7407	55.5556	18.6111	21.1111	15.3704	0.833333	66.9444	50.9259	66.7593	61.0185	16.4815	23.4259	17.7778	0.925926	57.963	60.6481	62.963	59.8148	32.8704	26.0185	18.9815	0.277778	61.1111	55.2778	65.1543	58.7963	22.6543	23.5185	17.3765	0.679012	62.037	43.5185	53.8889	56.3889	32.5	53.8889	53.2407	25.9259	43.7037	49.2593	41.4815	38.7963	35.9259	57.963	46.5741	60	32.1296
A13	48.0556	68.5185	64.7222	58.6111	35.0926	21.5741	31.6667	9.72222	46.9444	78.5185	74.537	60.7407	49.7222	16.7593	36.1111	7.12963	51.6667	43.2407	67.5926	61.2037	44.3519	17.3148	35.6481	10.1852	48.8889	63.4259	68.9506	60.1852	43.0556	18.5494	34.4753	9.01235	40.5556	51.2963	57.5	63.4259	45.0926	40	32.963	45.8333	62.5926	61.2963	63.2407	51.0185	25.2778	26.0185	30.3704	10.5556	70.9259
A15	51.0185	42.3148	71.0185	59.8148	41.2037	14.3519	31.5741	17.8704	49.9074	65.9259	77.1296	63.8889	53.4259	9.72222	21.4815	19.7222	29.1667	60.6481	68.6111	66.9444	43.8889	10.463	23.4259	11.5741	43.3642	56.2963	72.2531	63.5494	46.1728	11.5123	25.4938	16.3889	59.8148	54.537	63.1481	61.7593	35.8333	36.2037	50.9259	42.5926	61.9444	47.3148	62.8704	50.0926	16.2963	38.1481	30.6481	18.0556	43.3333
A17	49.9074	42.5926	59.6296	68.8889	41.7593	30.0926	30.2778	15.5556	45	53.7037	72.6852	62.2222	51.6667	23.6111	28.6111	2.22222	58.4259	55.8333	72.6852	57.963	42.2222	24.3519	19.4444	16.2963	51.1111	50.7099	68.3333	63.0247	45.216	26.0185	26.1111	11.358	52.037	46.6667	47.2222	55.9259	42.3148	55.8333	41.3889	51.6667	54.537	57.6852	61.7593	51.4815	30.3704	35.3704	36.4815	43.3333	55
	Data are % time spent in sleep/wake in 3h bins across baseline days 4-6 (including the average) and withdrawal days 2-8
[truncated: 39 more columns]

## Sheet: Fig. 2B - REM
Row: Treatment Day	Baseline Day 4								Baseline Day 5								Baseline Day 6								Baseline Average (B4-B6)								Withdrawal Day 2								Withdrawal Day 3								Withdrawal Day 4
Row: Day_ZT Hour	B4_ZT0-3_(% Time)	B4_ZT3-6_(% Time)	B4_ZT6-9_(% Time)	B4_ZT9-12_(% Time)	B4_ZT12-15_(% Time)	B4_ZT15-18_(% Time)	B4_ZT18-21_(% Time)	B4_ZT21-24_(% Time)	B5_ZT0-3_(% Time)	B5_ZT3-6_(% Time)	B5_ZT6-9_(% Time)	B5_ZT9-12_(% Time)	B5_ZT12-15_(% Time)	B5_ZT15-18_(% Time)	B5_ZT18-21_(% Time)	B5_ZT21-24_(% Time)	B6_ZT0-3_(% Time)	B6_ZT3-6_(% Time)	B6_ZT6-9_(% Time)	B6_ZT9-12_(% Time)	B6_ZT12-15_(% Time)	B6_ZT15-18_(% Time)	B6_ZT18-21_(% Time)	B6_ZT21-24_(% Time)	BL(avg)_ZT0-3_(% Time)	BL(avg)_ZT3-6_(% Time)	BL(avg)_ZT6-9_(% Time)	BL(avg)_ZT9-12_(% Time)	BL(avg)_ZT12-15_(% Time)	BL(avg)_ZT15-18_(% Time)	BL(avg)_ZT18-21_(% Time)	BL(avg)_ZT21-24_(% Time)	W2_ZT0-3_(% Time)	W2_ZT3-6_(% Time)	W2_ZT6-9_(% Time)	W2_ZT9-12_(% Time)	W2_ZT12-15_(% Time)	W2_ZT15-18_(% Time)	W2_ZT18-21_(% Time)	W2_ZT21-24_(% Time)	W3_ZT0-3_(% Time)	W3_ZT3-6_(% Time)	W3_ZT6-9_(% Time)	W3_ZT9-12_(% Time)	W3_ZT12-15_(% Time)	W3_ZT15-18_(% Time)	W3_ZT18-21_(% Time)	W3_ZT21-24_(% Time)	W4_ZT0-3_(% Time)
Animal ID
A2	7.31481	11.5741	16.2037	14.4444	7.5	4.81481	4.35185	1.57407	12.2222	10.5556	16.4815	12.7778	2.5	5.64815	2.59259	0	11.2963	4.72222	14.9074	12.5926	6.85185	5.92593	3.61111	0.925926	10.2778	8.95062	15.8642	13.2716	5.61728	5.46296	3.51852	0.833333	6.66667	6.94444	9.53704	7.40741	13.5185	16.0185	8.88889	14.2593	6.75926	13.1481	11.7593	5.55556	8.14815	8.7963	6.2963	11.9444	6.66667
A3	10.2778	15.463	16.1111	12.6852	4.07407	2.87037	1.48148	2.40741	9.16667	13.7963	13.9815	11.8519	2.03704	4.25926	3.14815	0.462963	9.44444	15.6481	13.7963	12.5926	2.68519	5.92593	4.16667	2.31481	9.62963	14.9691	14.6296	12.3765	2.9321	4.35185	2.9321	1.7284	3.24074	9.44444	11.2037	9.16667	11.4815	12.1296	9.07407	16.3889	9.90741	11.6667	15.5556	8.33333	4.25926	5.64815	3.61111	13.7037	19.8148
A4	5.27778	13.7963	16.3889	12.7778	8.88889	3.7963	4.62963	1.57407	6.2963	10.7407	16.8519	12.1296	9.16667	1.66667	8.7963	0	6.2963	11.3889	15.463	11.9444	10.463	1.94444	6.75926	0	5.95679	11.9753	16.2346	12.284	9.50617	2.46914	6.7284	0.524691	9.72222	5.83333	16.2037	8.24074	7.59259	7.77778	9.81481	3.51852	4.53704	10.463	7.68519	18.4259	4.25926	11.8519	8.88889	3.14815	2.40741
A21	11.0185	14.0741	12.6852	17.3148	14.3519	5.37037	1.57407	0.740741	10.1852	14.0741	15.5556	19.3519	13.9815	4.16667	3.33333	0.648148	11.3889	16.7593	7.5	14.6296	10.8333	7.12963	0.925926	2.77778	10.8642	14.9691	11.9136	17.0988	13.0556	5.55556	1.94444	1.38889	3.42593	4.53704	4.16667	9.53704	2.87037	12.8704	12.7778	4.16667	4.44444	10.8333	7.59259	7.87037	4.53704	5.27778	14.9074	9.07407	13.7963
A36	9.35185	13.1481	17.6852	14.4444	16.2963	5.09259	4.62963	1.11111	13.1481	16.6667	17.8704	18.0556	12.1296	8.24074	7.5	0.648148	12.6852	14.1667	13.1481	16.5741	8.98148	8.14815	3.98148	1.01852	11.7284	14.6605	16.2346	16.358	12.4691	7.16049	5.37037	0.925926	11.8519	12.2222	11.7593	10.2778	13.4259	15.5556	10.3704	12.037	11.2037	15.0926	9.07407	17.037	8.7037	11.7593	10.5556	8.14815	19.2593
A26	11.7593	14.3519	19.8148	17.5926	11.5741	4.07407	2.68519	1.11111	13.6111	7.03704	13.9815	9.81481	10.2778	4.72222	1.66667	4.16667	12.037	7.68519	20.1852	13.0556	12.037	2.68519	5.74074	0.833333	12.4691	9.69136	17.9938	13.4877	11.2963	3.82716	3.3642	2.03704	7.40741	4.72222	10.8333	9.72222	11.6667	7.59259	10.8333	14.1667	4.07407	7.68519	8.98148	6.94444	13.7963	14.537	9.35185	11.6667	8.98148
A28	9.90741	11.7593	22.5926	16.8519	16.4815	5	4.35185	0	7.59259	14.3519	18.8889	17.7778	14.0741	1.85185	2.22222	0	8.14815	17.6852	17.963	20.1852	13.8889	3.88889	1.48148	0	8.54938	14.5988	19.8148	18.2716	14.8148	3.58025	2.68519	0	4.25926	12.5	6.2963	13.9815	7.77778	17.5	10.2778	11.9444	8.42593	7.68519	10.463	11.0185	14.4444	11.1111	10.5556	15.6481	7.59259
A29	3.7037	18.0556	16.1111	19.2593	7.68519	4.25926	6.2963	0	11.5741	10.8333	21.3889	11.5741	8.14815	4.25926	4.16667	0	6.94444	8.61111	14.9074	18.2407	17.037	5.27778	3.88889	0	7.40741	12.5	17.4691	16.358	10.9568	4.59877	4.78395	0	8.42593	11.2963	8.61111	7.77778	3.42593	11.3889	6.57407	4.90741	12.5926	8.98148	12.8704	10.6481	9.25926	14.1667	15	20	3.7037
A13	6.38889	14.9074	18.6111	24.537	14.7222	3.33333	5.46296	0	3.98148	11.8519	13.9815	14.4444	14.6296	1.94444	5.27778	0	8.14815	3.42593	13.0556	19.9074	20	4.16667	8.7037	0	6.17284	10.0617	15.216	19.6296	16.4506	3.14815	6.48148	0	1.38889	5.83333	4.16667	10.2778	4.90741	6.2963	2.59259	11.6667	8.05556	5.55556	15.2778	11.2963	6.11111	3.61111	5.92593	0.37037	16.3889
A15	4.81481	7.03704	18.5185	17.3148	17.6852	0.185185	2.22222	2.96296	4.81481	13.3333	16.2963	13.0556	21.3889	0.0925926	1.57407	0.555556	3.05556	9.25926	14.0741	20.5556	18.0556	1.2963	2.31481	0.740741	4.2284	9.87654	16.2963	16.9753	19.0432	0.524691	2.03704	1.41975	3.88889	3.05556	7.87037	8.7037	9.35185	7.40741	5.64815	8.7963	15	9.44444	7.03704	14.8148	4.35185	6.11111	5.74074	1.2037	13.8889
A17	8.24074	8.7037	22.4074	19.4444	15.1852	7.12963	5.46296	2.40741	8.24074	10.7407	21.5741	15.2778	16.0185	2.5	4.44444	0	10.1852	16.5741	17.5926	21.8519	15.0926	6.38889	5.27778	2.03704	8.88889	12.0062	20.5247	18.858	15.4321	5.33951	5.06173	1.48148	2.31481	9.44444	10	6.01852	14.3519	13.5185	13.3333	12.6852	10	15.2778	12.037	15.0926	7.59259	8.05556	10.2778	12.5	13.6111
	Data are % time spent in sleep/wake in 3h bins across baseline days 4-6 (including the average) and withdrawal days 2-8
[truncated: 39 more columns]

## Sheet: Fig. 2C - Wake
Row: Treatment Day	Baseline Day 4								Baseline Day 5								Baseline Day 6								Baseline Average (B4-B6)								Withdrawal Day 2								Withdrawal Day 3								Withdrawal Day 4
Row: Day_ZT Hour	B4_ZT0-3_(% Time)	B4_ZT3-6_(% Time)	B4_ZT6-9_(% Time)	B4_ZT9-12_(% Time)	B4_ZT12-15_(% Time)	B4_ZT15-18_(% Time)	B4_ZT18-21_(% Time)	B4_ZT21-24_(% Time)	B5_ZT0-3_(% Time)	B5_ZT3-6_(% Time)	B5_ZT6-9_(% Time)	B5_ZT9-12_(% Time)	B5_ZT12-15_(% Time)	B5_ZT15-18_(% Time)	B5_ZT18-21_(% Time)	B5_ZT21-24_(% Time)	B6_ZT0-3_(% Time)	B6_ZT3-6_(% Time)	B6_ZT6-9_(% Time)	B6_ZT9-12_(% Time)	B6_ZT12-15_(% Time)	B6_ZT15-18_(% Time)	B6_ZT18-21_(% Time)	B6_ZT21-24_(% Time)	BL(avg)_ZT0-3_(% Time)	BL(avg)_ZT3-6_(% Time)	BL(avg)_ZT6-9_(% Time)	BL(avg)_ZT9-12_(% Time)	BL(avg)_ZT12-15_(% Time)	BL(avg)_ZT15-18_(% Time)	BL(avg)_ZT18-21_(% Time)	BL(avg)_ZT21-24_(% Time)	W2_ZT0-3_(% Time)	W2_ZT3-6_(% Time)	W2_ZT6-9_(% Time)	W2_ZT9-12_(% Time)	W2_ZT12-15_(% Time)	W2_ZT15-18_(% Time)	W2_ZT18-21_(% Time)	W2_ZT21-24_(% Time)	W3_ZT0-3_(% Time)	W3_ZT3-6_(% Time)	W3_ZT6-9_(% Time)	W3_ZT9-12_(% Time)	W3_ZT12-15_(% Time)	W3_ZT15-18_(% Time)	W3_ZT18-21_(% Time)	W3_ZT21-24_(% Time)	W4_ZT0-3_(% Time)
Animal ID
A2	24.9074	29.2593	14.4444	31.9444	70.8333	64.3519	71.8519	85.8333	14.6296	18.7037	12.8704	23.1481	79.4444	69.7222	69.2593	86.0185	3.88889	55.6481	8.61111	25.1852	60.3704	59.8148	64.2593	77.3148	14.4753	34.537	11.9753	26.7593	70.216	64.6296	68.4568	83.0556	31.2037	31.6667	23.2407	40.3704	43.4259	37.963	49.9074	37.7778	34.0741	11.9444	15.7407	42.037	64.6296	52.3148	56.7593	41.4815	43.1481
A3	19.0741	20.8333	16.5741	41.0185	81.8519	76.4815	85.6481	81.6667	5.74074	24.6296	17.1296	23.8889	87.2222	74.0741	72.7778	86.4815	14.8148	14.3519	20.5556	28.0556	88.6111	71.8519	73.5185	82.3148	13.2099	19.9383	18.0864	30.9877	85.8951	74.1358	77.3148	83.4877	34.6296	23.2407	34.1667	36.8519	49.0741	43.5185	59.6296	26.4815	34.9074	17.7778	26.0185	48.2407	73.3333	65.6481	73.3333	31.9444	10.7407
A4	25	29.7222	10.7407	30.6481	60.1852	70.7407	78.4259	90.7407	30.6481	18.6111	7.12963	30.2778	48.0556	83.6111	52.963	91.1111	25.9259	17.8704	10.463	19.6296	58.4259	82.5926	55.0926	99.4444	27.1914	22.0679	9.44444	26.8519	55.5556	78.9815	62.1605	93.7654	22.6852	43.6111	20.463	37.5926	65.0926	46.7593	50.6481	70.5556	19.4444	47.4074	19.1667	17.963	74.8148	41.3889	45	77.4074	29.3519
A21	18.7963	14.1667	34.537	14.3519	42.7778	70.9259	88.9815	81.5741	34.537	31.2963	14.7222	7.87037	49.0741	69.4444	60.6481	85	27.037	8.05556	42.2222	10.7407	49.4444	55.7407	65.3704	71.1111	26.7901	17.8395	30.4938	10.9877	47.0988	65.3704	71.6667	79.2284	50.9259	55.6481	39.8148	32.037	72.037	40.463	38.1481	55.2778	39.7222	17.8704	31.2963	44.8148	66.8519	63.9815	47.037	56.3889	12.4074
A36	15.5556	25.6481	14.4444	29.9074	42.963	67.5	65.9259	73.3333	5.37037	8.33333	9.53704	26.0185	48.9815	43.7037	52.8704	87.3148	12.6852	17.037	19.9074	16.6667	67.8704	55.1852	61.5741	83.4259	11.2037	17.0062	14.6296	24.1975	53.2716	55.463	60.1235	81.358	29.0741	23.8889	34.0741	34.2593	44.4444	45.8333	48.0556	47.6852	19.4444	23.3333	42.4074	25.5556	66.5741	58.9815	54.1667	44.0741	9.62963
A26	12.7778	37.1296	23.2407	21.9444	63.7037	63.7037	71.8519	77.963	9.07407	32.4074	17.963	15.463	67.7778	65.6481	75.9259	68.9815	8.51852	30.3704	11.2037	22.037	56.5741	73.7037	59.0741	76.8519	10.1235	33.3025	17.4691	19.8148	62.6852	67.6852	68.9506	74.5988	43.9815	47.5	30.463	31.9444	32.2222	25.5556	36.2963	28.1481	44.0741	46.5741	39.0741	46.7593	26.4815	34.7222	42.3148	36.5741	21.6667
A28	15.5556	34.0741	13.0556	18.1481	56.2037	72.7778	76.8519	87.2222	12.4074	20.8333	25.1852	15.3704	57.5	81.4815	79.3519	95.1852	15.2778	11.0185	24.7222	11.9444	57.5	68.6111	77.2222	93.5185	14.4136	21.9753	20.9877	15.1543	57.0679	74.2901	77.8086	91.9753	49.0741	34.9074	44.0741	26.9444	38.8889	27.2222	39.6296	38.2407	30.8333	49.6296	44.2593	35.7407	35.7407	31.0185	45.7407	28.7963	47.6852
A29	37.8704	27.6852	18.1481	25.1852	73.7037	74.6296	78.3333	99.1667	21.4815	38.2407	11.8519	27.4074	75.3704	72.3148	78.0556	99.0741	35.0926	30.7407	22.1296	21.9444	50.0926	68.7037	77.1296	99.7222	31.4815	32.2222	17.3765	24.8457	66.3889	71.8827	77.8395	99.321	29.537	45.1852	37.5	35.8333	64.0741	34.7222	40.1852	69.1667	43.7037	41.7593	45.6481	50.5556	54.8148	27.8704	38.4259	20	64.1667
A13	45.5556	16.5741	16.6667	16.8519	50.1852	75.0926	62.8704	90.2778	49.0741	9.62963	11.4815	24.8148	35.6481	81.2963	58.6111	92.8704	40.1852	53.3333	19.3519	18.8889	35.6481	78.5185	55.6481	89.8148	44.9383	26.5123	15.8333	20.1852	40.4938	78.3025	59.0432	90.9877	58.0556	42.8704	38.3333	26.2963	50	53.7037	64.4444	42.5	29.3519	33.1481	21.4815	37.6852	68.6111	70.3704	63.7037	89.0741	12.6852
A15	44.1667	50.6481	10.463	22.8704	41.1111	85.463	66.2037	79.1667	45.2778	20.7407	6.57407	23.0556	25.1852	90.1852	76.9444	79.7222	67.7778	30.0926	17.3148	12.5	38.0556	88.2407	74.2593	87.6852	52.4074	33.8272	11.4506	19.4753	34.784	87.963	72.4691	82.1914	36.2963	42.4074	28.9815	29.537	54.8148	56.3889	43.4259	48.6111	23.0556	43.2407	30.0926	35.0926	79.3519	55.7407	63.6111	80.7407	42.7778
A17	41.8519	48.7037	17.963	11.6667	43.0556	62.7778	64.2593	82.037	46.7593	35.5556	5.74074	22.5	32.3148	73.8889	66.9444	97.7778	31.3889	27.5926	9.72222	20.1852	42.6852	69.2593	75.2778	81.6667	40	37.284	11.142	18.1173	39.3519	68.642	68.8272	87.1605	45.6481	43.8889	42.7778	38.0556	43.3333	30.6481	45.2778	35.6481	35.463	27.037	26.2037	33.4259	62.037	56.5741	53.2407	44.1667	31.3889
	Data are % time spent in sleep/wake in 3h bins across baseline days 4-6 (including the average) and withdrawal days 2-8
[truncated: 39 more columns]

## Sheet: Fig. 2D (left) - NREM
Row: Treatment Day	Baseline Day 4	Baseline Day 5	Baseline Day 6	Baseline Average (B4-B6)	Withdrawal Day 2	Withdrawal Day 3	Withdrawal Day 4	Withdrawal Day 5	Withdrawal Day 6	Withdrawal Day 7	Withdrawal Day 8
Animal ID	B4	B5	B6	BL(avg)	W2	W3	W4	W5	W6	W7	W8
A2	0.951371	0.991723	1.05691	1	0.43611	0.799276	0.631661	0.912571	0.872219	1.02587	0.983963
A3	0.870293	1.11994	1.00976	1	0.542538	0.725244	0.909344	0.95537	1.06695	1.10879	0.933054
A4	0.950067	0.978408	1.07152	1	0.607287	0.824561	0.952767	0.912281	0.860999	1.10526	1.10256
A21	1.10087	1.03217	0.866957	1	0.588877	0.754089	1.12868	1.13195	1.11559	0.965104	1.0289
A36	0.834633	1.17005	0.99532	1	0.425897	0.75195	0.876755	0.903276	0.964119	0.931357	1.16693
A26	0.97949	0.994457	1.02605	1	0.342572	0.251109	0.640244	0.422395	0.723392	0.390798	0.592018
A28	0.894902	1.08945	1.01565	1	0.179785	0.261628	0.627907	0.452147	0.839893	0.846601	0.601073
A29	1.00574	1.02296	0.971306	1	0.559541	0.373027	0.41033	1.06169	0.69297	0.579627	1.05022
A13	0.940276	1.14166	0.918065	1	0.487167	0.842547	1.10908	1.04245	0.983218	0.812932	0.922507
A15	0.932927	1.10976	0.957317	1	0.449695	0.766768	0.77439	0.842988	0.689024	0.844512	0.780488
A17	0.887975	1.17318	0.938849	1	0.242035	0.52261	0.770812	0.887975	0.90185	0.992806	0.90185
	Data represent the Diurnal Index

## Sheet: Fig. 2D (middle) - NREM
Row: ZT Hour	ZT0-12; Lights On											ZT12-24; Lights Off
Row: Treatment Day	Baseline Day 4	Baseline Day 5	Baseline Day 6	Baseline Average (B4-B6)	Withdrawal Day 2	Withdrawal Day 3	Withdrawal Day 4	Withdrawal Day 5	Withdrawal Day 6	Withdrawal Day 7	Withdrawal Day 8	Baseline Day 4	Baseline Day 5	Baseline Day 6	Baseline Average (B4-B6)	Withdrawal Day 2	Withdrawal Day 3	Withdrawal Day 4	Withdrawal Day 5	Withdrawal Day 6	Withdrawal Day 7	Withdrawal Day 8
Animal ID	B4_ZT0-12_(% Time)	B5_ZT0-12_(% Time)	B6_ZT0-12_(% Time)	BL(avg)_ZT0-12_(% Time)	W2_ZT0-12_(% Time)	W3_ZT0-12_(% Time)	W4_ZT0-12_(% Time)	W5_ZT0-12_(% Time)	W6_ZT0-12_(% Time)	W7_ZT0-12_(% Time)	W8_ZT0-12_(% Time)	B4_ZT12-24_(% Time)	B5_ZT12-24_(% Time)	B6_ZT12-24_(% Time)	BL(avg)_ZT12-24_(% Time)	W2_ZT12-24_(% Time)	W3_ZT12-24_(% Time)	W4_ZT12-24_(% Time)	W5_ZT12-24_(% Time)	W6_ZT12-24_(% Time)	W7_ZT12-24_(% Time)	W8_ZT12-24_(% Time)
A2	62.4769	69.6528	65.787	65.9722	60.7407	64.7454	56.2731	60.463	64.4676	69.3519	66.8981	22.2222	21.2037	30.2315	24.5525	44.5602	37.4074	31.6667	31.1806	29.2824	27.8935	22.5463
A3	61.9907	69.9537	67.6852	66.5432	59.5139	56.8981	54.7454	60.1157	64.213	64.7454	67.7546	15.8796	17.3843	17.1528	16.8056	43.0556	32.1296	26.4352	17.9398	18.7037	16.0417	17.9861
A4	63.912	66.8287	70.2546	66.9985	58.912	63.7269	59.1435	58.8194	64.213	68.3102	68.5648	20.2546	26.1574	21.3194	22.5772	34.5602	33.3102	21.1574	24.0972	28.1713	21.6898	26.4352
A21	65.7639	63.1019	65.4167	64.7608	49.9769	58.8889	60.9259	62.8935	66.412	56.7361	67.9861	23.4259	28.4259	34.1667	28.6728	40.3472	32.9861	22.2917	17.4074	27.9167	26.0185	19.6065
A36	64.9537	71.25	69.2824	68.4954	58.1481	59.213	60.5556	59.5139	64.2361	61.7824	63.588	30.787	34.6528	27.4537	30.9645	40.6481	34.2593	27.7315	30.1157	25.7407	30.1852	23.5417
A26	60.3472	70.162	68.7269	66.412	53.3565	48.9583	52.7546	55	55.9491	50.6019	57.037	25.8333	25.2083	28.125	26.3889	58.3796	52.6389	53.6806	53.6111	47.9861	56.3426	57.4306
A28	64.5139	66.8981	68.2639	66.5586	51.9907	50.4861	48.588	44.5139	48.912	44.8148	49.5833	20.2778	17.0833	20.9722	19.4444	52.1296	51.7361	51.7361	47.8704	48.6343	41.5741	51.1574
A29	58.4954	61.412	60.3472	60.0849	53.9583	43.3102	42.3611	45.0926	47.1528	41.5046	52.963	13.9815	14.6528	19.537	16.0571	41.3889	50.1157	45.9028	42.4074	41.7361	45.3704	48.6111
A13	59.9769	65.1852	55.9259	60.3627	53.1944	59.537	63.8426	58.3565	60.1157	60.2778	57.2222	24.5139	27.4306	26.875	26.2731	40.9722	23.0556	14.375	17.5694	15.8333	21.5278	20.4861
A15	56.0417	64.213	56.3426	58.8657	59.8148	55.5556	55.787	54.4907	52.9167	57.8472	51.8519	26.25	26.088	22.338	24.892	41.3889	25.787	25.787	22.4537	24.8611	22.6852	28.3796
A17	55.2546	58.4028	61.2269	58.2948	50.463	56.3657	56.0185	59.9074	61.2037	60.4861	53.6574	29.4213	26.5278	25.5787	27.1759	47.8009	36.3889	25.1852	21.713	21.8981	21.3426	27.8472
	Data are % time spent in a behavioral state during lights on (ZT0-12) and lights off (ZT12-24)

## Sheet: Fig 2D (right) - NREM
Row: Treatment Day	Baseline Day 4								Baseline Day 5								Baseline Day 6								Baseline Average (B4-B6)								Withdrawal Day 2								Withdrawal Day 8
Row: Day_ZT Hour	B4_ZT0-3_(% Time)	B4_ZT3-6_(% Time)	B4_ZT6-9_(% Time)	B4_ZT9-12_(% Time)	B4_ZT12-15_(% Time)	B4_ZT15-18_(% Time)	B4_ZT18-21_(% Time)	B4_ZT21-24_(% Time)	B5_ZT0-3_(% Time)	B5_ZT3-6_(% Time)	B5_ZT6-9_(% Time)	B5_ZT9-12_(% Time)	B5_ZT12-15_(% Time)	B5_ZT15-18_(% Time)	B5_ZT18-21_(% Time)	B5_ZT21-24_(% Time)	B6_ZT0-3_(% Time)	B6_ZT3-6_(% Time)	B6_ZT6-9_(% Time)	B6_ZT9-12_(% Time)	B6_ZT12-15_(% Time)	B6_ZT15-18_(% Time)	B6_ZT18-21_(% Time)	B6_ZT21-24_(% Time)	BL(avg)_ZT0-3_(% Time)	BL(avg)_ZT3-6_(% Time)	BL(avg)_ZT6-9_(% Time)	BL(avg)_ZT9-12_(% Time)	BL(avg)_ZT12-15_(% Time)	BL(avg)_ZT15-18_(% Time)	BL(avg)_ZT18-21_(% Time)	BL(avg)_ZT21-24_(% Time)	W2_ZT0-3_(% Time)	W2_ZT3-6_(% Time)	W2_ZT6-9_(% Time)	W2_ZT9-12_(% Time)	W2_ZT12-15_(% Time)	W2_ZT15-18_(% Time)	W2_ZT18-21_(% Time)	W2_ZT21-24_(% Time)	W8_ZT0-3_(% Time)	W8_ZT3-6_(% Time)	W8_ZT6-9_(% Time)	W8_ZT9-12_(% Time)	W8_ZT12-15_(% Time)	W8_ZT15-18_(% Time)	W8_ZT18-21_(% Time)	W8_ZT21-24_(% Time)
Animal ID
A2	67.7778	59.1667	69.3519	53.6111	21.6667	30.8333	23.7963	12.5926	73.1481	70.7407	70.6481	64.0741	18.0556	24.6296	28.1481	13.9815	84.8148	39.6296	76.4815	62.2222	32.7778	34.2593	32.1296	21.7593	75.2469	56.5123	72.1605	59.9691	24.1667	29.9074	28.0247	16.1111	62.1296	61.3889	67.2222	52.2222	43.0556	46.0185	41.2037	47.963	65.463	65	74.7222	62.4074	16.0185	30.0926	27.6852	16.3889
A3	70.6481	63.7037	67.3148	46.2963	14.0741	20.6481	12.8704	15.9259	85.0926	61.5741	68.8889	64.2593	10.7407	21.6667	24.0741	13.0556	75.7407	70	65.6481	59.3519	8.7037	22.2222	22.3148	15.3704	77.1605	65.0926	67.284	56.6358	11.1728	21.5123	19.7531	14.784	62.1296	67.3148	54.6296	53.9815	39.4444	44.3519	31.2963	57.1296	72.963	72.963	68.4259	56.6667	11.2037	19.6296	30.0926	11.0185
A4	69.7222	56.4815	72.8704	56.5741	30.9259	25.463	16.9444	7.68519	63.0556	70.6481	76.0185	57.5926	42.7778	14.7222	38.2407	8.88889	67.7778	70.7407	74.0741	68.4259	31.1111	15.463	38.1481	0.555556	66.8519	65.9568	74.321	60.8642	34.9383	18.5494	31.1111	5.70988	67.5926	50.5556	63.3333	54.1667	27.3148	45.463	39.537	25.9259	69.7222	61.4815	79.537	63.5185	35.0926	22.3148	44.4444	3.88889
A21	70.1852	71.7593	52.7778	68.3333	42.8704	23.7037	9.44444	17.6852	55.2778	54.6296	69.7222	72.7778	36.9444	26.3889	36.0185	14.3519	61.5741	75.1852	50.2778	74.6296	39.7222	37.1296	33.7037	26.1111	62.3457	67.1914	57.5926	71.9136	39.8457	29.0741	26.3889	19.3827	45.6481	39.8148	56.0185	58.4259	25.0926	46.6667	49.0741	40.5556	73.1481	64.2593	72.5926	61.9444	14.9074	17.037	27.1296	19.3519
A36	75.0926	61.2037	67.8704	55.6481	40.7407	27.4074	29.4444	25.5556	81.4815	75	72.5926	55.9259	38.8889	48.0556	39.6296	12.037	74.6296	68.7963	66.9444	66.7593	23.1481	36.6667	34.4444	15.5556	77.0679	68.3333	69.1358	59.4444	34.2593	37.3765	34.5062	17.716	59.0741	63.8889	54.1667	55.463	42.1296	38.6111	41.5741	40.2778	78.2407	67.3148	66.7593	42.037	26.8519	24.537	33.7963	8.98148
A26	75.463	48.5185	56.9444	60.463	24.7222	32.2222	25.463	20.9259	77.3148	60.5556	68.0556	74.7222	21.9444	29.6296	22.4074	26.8519	79.4444	61.9444	68.6111	64.9074	31.3889	23.6111	35.1852	22.3148	77.4074	57.0062	64.537	66.6975	26.0185	28.4877	27.6852	23.3642	48.6111	47.7778	58.7037	58.3333	56.1111	66.8519	52.8704	57.6852	58.2407	66.1111	66.2037	37.5926	48.7037	64.9074	70.5556	45.5556
A28	74.537	54.1667	64.3519	65	27.3148	22.2222	18.7963	12.7778	80	64.8148	55.9259	66.8519	28.4259	16.6667	18.4259	4.81481	76.5741	71.2963	57.3148	67.8704	28.6111	27.5	21.2963	6.48148	77.037	63.4259	59.1975	66.5741	28.1173	22.1296	19.5062	8.02469	46.6667	52.5926	49.6296	59.0741	53.3333	55.2778	50.0926	49.8148	44.1667	67.6852	49.537	36.9444	26.2037	59.4444	67.2222	51.7593
A29	58.4259	54.2593	65.7407	55.5556	18.6111	21.1111	15.3704	0.833333	66.9444	50.9259	66.7593	61.0185	16.4815	23.4259	17.7778	0.925926	57.963	60.6481	62.963	59.8148	32.8704	26.0185	18.9815	0.277778	61.1111	55.2778	65.1543	58.7963	22.6543	23.5185	17.3765	0.679012	62.037	43.5185	53.8889	56.3889	32.5	53.8889	53.2407	25.9259	55.5556	63.7037	35.6481	56.9444	9.53704	77.3148	46.2963	61.2963
A13	48.0556	68.5185	64.7222	58.6111	35.0926	21.5741	31.6667	9.72222	46.9444	78.5185	74.537	60.7407	49.7222	16.7593	36.1111	7.12963	51.6667	43.2407	67.5926	61.2037	44.3519	17.3148	35.6481	10.1852	48.8889	63.4259	68.9506	60.1852	43.0556	18.5494	34.4753	9.01235	40.5556	51.2963	57.5	63.4259	45.0926	40	32.963	45.8333	56.2037	65.9259	46.2963	60.463	31.2963	22.1296	20.2778	8.24074
A15	51.0185	42.3148	71.0185	59.8148	41.2037	14.3519	31.5741	17.8704	49.9074	65.9259	77.1296	63.8889	53.4259	9.72222	21.4815	19.7222	29.1667	60.6481	68.6111	66.9444	43.8889	10.463	23.4259	11.5741	43.3642	56.2963	72.2531	63.5494	46.1728	11.5123	25.4938	16.3889	59.8148	54.537	63.1481	61.7593	35.8333	36.2037	50.9259	42.5926	39.9074	71.5741	37.2222	58.7037	29.2593	27.037	24.1667	33.0556
A17	49.9074	42.5926	59.6296	68.8889	41.7593	30.0926	30.2778	15.5556	45	53.7037	72.6852	62.2222	51.6667	23.6111	28.6111	2.22222	58.4259	55.8333	72.6852	57.963	42.2222	24.3519	19.4444	16.2963	51.1111	50.7099	68.3333	63.0247	45.216	26.0185	26.1111	11.358	52.037	46.6667	47.2222	55.9259	42.3148	55.8333	41.3889	51.6667	51.5741	66.3889	33.6111	63.0556	23.4259	41.4815	34.2593	12.2222
	Data are % time spent in NREM in 3h bins during baseline (average of baseline days 4-6), withdrawal days 2, and withdrawal day 8

## Sheet: Fig. 2E (left) -REM
Row: Treatment Day	Baseline Day 4	Baseline Day 5	Baseline Day 6	Baseline Average (B4-B6)	Withdrawal Day 2	Withdrawal Day 3	Withdrawal Day 4	Withdrawal Day 5	Withdrawal Day 6	Withdrawal Day 7	Withdrawal Day 8
Animal ID	B4	B5	B6	BL(avg)	W2	W3	W4	W5	W6	W7	W8
A2	0.973306	1.09651	0.930185	1	0.622177	0.505133	0.887064	0.714579	0.782341	1.02875	0.930185
A3	1.05804	0.977679	0.964286	1	0.950893	0.863839	1.32589	1.43973	1.08482	1.10491	0.9375
A4	0.943026	1.07269	0.984283	1	0.807466	0.972495	0.807466	0.777996	0.937132	0.984283	1.01375
A21	0.972826	1.09783	0.929348	1	0.586957	0.61413	0.961957	1.00543	0.88587	0.657609	1.19565
A36	1.00374	1.05421	0.942056	1	0.319626	0.538318	0.796262	0.796262	0.942056	0.874766	1.09907
A26	1.11397	0.733456	1.15257	1	0.5625	0.623162	0.435662	0.363971	0.755515	0.457721	0.540441
A28	1.0991	0.918919	0.981982	1	0.644144	0.387387	0.635135	0.671171	0.779279	1.04955	0.90991
A29	0.981132	1.08962	0.929245	1	0.40566	0.561321	0.599057	1.10377	0.754717	0.561321	0.834906
A13	1.24413	0.741784	1.01408	1	0.521127	0.755869	1.10798	1.11268	1.30516	1.05164	1.07981
A15	0.925234	1.07477	1	1	0.317757	0.696262	0.808411	0.85514	1.0514	0.696262	0.696262
A17	0.977376	1.0543	0.968326	1	0.588235	0.375566	0.687783	0.995475	0.755656	0.895928	0.936652
	Data represent the Diurnal Index

## Sheet: Fig. 2E (middle) - REM
Row: ZT Hour	ZT0-12; Lights On											ZT12-24; Lights Off
Row: Treatment Day	Baseline Day 4	Baseline Day 5	Baseline Day 6	Baseline Average (B4-B6)	Withdrawal Day 2	Withdrawal Day 3	Withdrawal Day 4	Withdrawal Day 5	Withdrawal Day 6	Withdrawal Day 7	Withdrawal Day 8	Baseline Day 4	Baseline Day 5	Baseline Day 6	Baseline Average (B4-B6)	Withdrawal Day 2	Withdrawal Day 3	Withdrawal Day 4	Withdrawal Day 5	Withdrawal Day 6	Withdrawal Day 7	Withdrawal Day 8
Animal ID	B4_ZT0-12_(% Time)	B5_ZT0-12_(% Time)	B6_ZT0-12_(% Time)	BL(avg)_ZT0-12_(% Time)	W2_ZT0-12_(% Time)	W3_ZT0-12_(% Time)	W4_ZT0-12_(% Time)	W5_ZT0-12_(% Time)	W6_ZT0-12_(% Time)	W7_ZT0-12_(% Time)	W8_ZT0-12_(% Time)	B4_ZT12-24_(% Time)	B5_ZT12-24_(% Time)	B6_ZT12-24_(% Time)	BL(avg)_ZT12-24_(% Time)	W2_ZT12-24_(% Time)	W3_ZT12-24_(% Time)	W4_ZT12-24_(% Time)	W5_ZT12-24_(% Time)	W6_ZT12-24_(% Time)	W7_ZT12-24_(% Time)	W8_ZT12-24_(% Time)
A2	12.3843	13.0093	10.8796	12.091	7.63889	9.30556	10.5787	9.79167	13.7269	12.2222	11.412	4.56019	2.68519	4.3287	3.85802	13.1713	8.7963	5.02315	6.45833	6.59722	4.25926	3.95833
A3	13.6343	12.1991	12.8704	12.9012	8.26389	11.3657	13.7731	13.2176	13.5417	10.6944	10.9259	2.70833	2.47685	3.77315	2.98611	12.2685	6.80556	5.64815	4.25926	3.88889	4.46759	4.88426
A4	12.0602	11.5046	11.2731	11.6127	10	10.2778	4.83796	8.05556	12.3611	10.4398	12.8241	4.72222	4.90741	4.79167	4.8071	7.17593	7.03704	6.27315	7.33796	6.85185	5	6.75926
A21	13.7731	14.7917	12.5694	13.7114	5.41667	7.68519	13.8657	14.0046	15.2315	9.3287	14.0509	5.50926	5.53241	5.41667	5.48611	8.1713	8.44907	3.88889	4.65278	5.64815	9.44444	3.68056
A36	13.6574	16.4352	14.1435	14.7454	11.5278	13.1019	15.9028	16.875	16.4815	12.6157	16.9213	6.78241	7.12963	5.53241	6.48148	12.8472	9.79167	7.31481	8.42593	7.22222	8.93519	7.24537
A26	15.8796	11.1111	13.2407	13.4105	8.1713	6.9213	6.73611	9.23611	11.0185	8.19444	9.46759	4.86111	5.20833	5.32407	5.13117	11.0648	12.338	9.28241	8.65741	9.21296	9.93056	9.02778
A28	15.2778	14.6528	15.9954	15.3086	9.25926	9.39815	11.7361	11.0185	12.8935	9.35185	13.7037	6.45833	4.53704	4.81481	5.27006	11.875	12.9398	11.3194	11.5046	10.6713	11.6898	11.6667
A29	14.2824	13.8426	12.1759	13.4336	9.02778	11.2731	9.49074	12.7315	12.338	9.3287	13.4722	4.56019	4.14352	6.55093	5.08488	6.57407	14.6065	11.3426	9.88426	10.2546	11.4583	9.16667
A13	16.1111	11.0648	11.1343	12.7701	5.41667	10.0463	15.3241	19.213	18.8657	18.7037	14.3981	5.87963	5.46296	8.21759	6.52006	6.36574	4.00463	2.61574	3.24074	3.44907	5.25463	5.69444
A15	11.9213	11.875	11.7361	11.8441	5.87963	11.5741	15.463	16.088	16.713	12.7546	12.3611	5.76389	5.90278	5.60185	5.75617	7.80093	4.35185	6.66667	7.01389	5.30093	7.22222	11.3657
A17	14.6991	13.9583	16.5509	15.0694	6.94444	13.1019	14.3519	18.8657	16.0417	16.8519	14.2824	7.5463	5.74074	7.19907	6.8287	13.4722	9.60648	5.39352	5.25463	7.10648	7.5463	9.3287
	Data are % time spent in a behavioral state during lights on (ZT0-12) and lights off (ZT12-24).

## Sheet: Fig. 2E (right) - REM
Row: Treatment Day	Baseline Day 4								Baseline Day 5								Baseline Day 6								Baseline Average (B4-B6)								Withdrawal Day 2								Withdrawal Day 8
Row: Day_ZT Hour	B4_ZT0-3_(% Time)	B4_ZT3-6_(% Time)	B4_ZT6-9_(% Time)	B4_ZT9-12_(% Time)	B4_ZT12-15_(% Time)	B4_ZT15-18_(% Time)	B4_ZT18-21_(% Time)	B4_ZT21-24_(% Time)	B5_ZT0-3_(% Time)	B5_ZT3-6_(% Time)	B5_ZT6-9_(% Time)	B5_ZT9-12_(% Time)	B5_ZT12-15_(% Time)	B5_ZT15-18_(% Time)	B5_ZT18-21_(% Time)	B5_ZT21-24_(% Time)	B6_ZT0-3_(% Time)	B6_ZT3-6_(% Time)	B6_ZT6-9_(% Time)	B6_ZT9-12_(% Time)	B6_ZT12-15_(% Time)	B6_ZT15-18_(% Time)	B6_ZT18-21_(% Time)	B6_ZT21-24_(% Time)	BL(avg)_ZT0-3_(% Time)	BL(avg)_ZT3-6_(% Time)	BL(avg)_ZT6-9_(% Time)	BL(avg)_ZT9-12_(% Time)	BL(avg)_ZT12-15_(% Time)	BL(avg)_ZT15-18_(% Time)	BL(avg)_ZT18-21_(% Time)	BL(avg)_ZT21-24_(% Time)	W2_ZT0-3_(% Time)	W2_ZT3-6_(% Time)	W2_ZT6-9_(% Time)	W2_ZT9-12_(% Time)	W2_ZT12-15_(% Time)	W2_ZT15-18_(% Time)	W2_ZT18-21_(% Time)	W2_ZT21-24_(% Time)	W8_ZT0-3_(% Time)	W8_ZT3-6_(% Time)	W8_ZT6-9_(% Time)	W8_ZT9-12_(% Time)	W8_ZT12-15_(% Time)	W8_ZT15-18_(% Time)	W8_ZT18-21_(% Time)	W8_ZT21-24_(% Time)
Animal ID
A2	7.31481	11.5741	16.2037	14.4444	7.5	4.81481	4.35185	1.57407	12.2222	10.5556	16.4815	12.7778	2.5	5.64815	2.59259	0	11.2963	4.72222	14.9074	12.5926	6.85185	5.92593	3.61111	0.925926	10.2778	8.95062	15.8642	13.2716	5.61728	5.46296	3.51852	0.833333	6.66667	6.94444	9.53704	7.40741	13.5185	16.0185	8.88889	14.2593	10.0926	9.62963	15.2778	10.6481	3.61111	6.85185	4.07407	1.2963
A3	10.2778	15.463	16.1111	12.6852	4.07407	2.87037	1.48148	2.40741	9.16667	13.7963	13.9815	11.8519	2.03704	4.25926	3.14815	0.462963	9.44444	15.6481	13.7963	12.5926	2.68519	5.92593	4.16667	2.31481	9.62963	14.9691	14.6296	12.3765	2.9321	4.35185	2.9321	1.7284	3.24074	9.44444	11.2037	9.16667	11.4815	12.1296	9.07407	16.3889	9.81481	8.98148	15.7407	9.16667	4.16667	3.14815	9.44444	2.77778
A4	5.27778	13.7963	16.3889	12.7778	8.88889	3.7963	4.62963	1.57407	6.2963	10.7407	16.8519	12.1296	9.16667	1.66667	8.7963	0	6.2963	11.3889	15.463	11.9444	10.463	1.94444	6.75926	0	5.95679	11.9753	16.2346	12.284	9.50617	2.46914	6.7284	0.524691	9.72222	5.83333	16.2037	8.24074	7.59259	7.77778	9.81481	3.51852	6.94444	12.6852	14.8148	16.8519	10.6481	5.46296	10	0.925926
A21	11.0185	14.0741	12.6852	17.3148	14.3519	5.37037	1.57407	0.740741	10.1852	14.0741	15.5556	19.3519	13.9815	4.16667	3.33333	0.648148	11.3889	16.7593	7.5	14.6296	10.8333	7.12963	0.925926	2.77778	10.8642	14.9691	11.9136	17.0988	13.0556	5.55556	1.94444	1.38889	3.42593	4.53704	4.16667	9.53704	2.87037	12.8704	12.7778	4.16667	13.4259	8.24074	20.7407	13.7963	4.16667	2.87037	7.31481	0.37037
A36	9.35185	13.1481	17.6852	14.4444	16.2963	5.09259	4.62963	1.11111	13.1481	16.6667	17.8704	18.0556	12.1296	8.24074	7.5	0.648148	12.6852	14.1667	13.1481	16.5741	8.98148	8.14815	3.98148	1.01852	11.7284	14.6605	16.2346	16.358	12.4691	7.16049	5.37037	0.925926	11.8519	12.2222	11.7593	10.2778	13.4259	15.5556	10.3704	12.037	17.1296	17.7778	18.9815	13.7963	6.01852	9.90741	12.2222	0.833333
A26	11.7593	14.3519	19.8148	17.5926	11.5741	4.07407	2.68519	1.11111	13.6111	7.03704	13.9815	9.81481	10.2778	4.72222	1.66667	4.16667	12.037	7.68519	20.1852	13.0556	12.037	2.68519	5.74074	0.833333	12.4691	9.69136	17.9938	13.4877	11.2963	3.82716	3.3642	2.03704	7.40741	4.72222	10.8333	9.72222	11.6667	7.59259	10.8333	14.1667	8.7037	11.7593	13.2407	4.16667	5.64815	12.1296	11.8519	6.48148
A28	9.90741	11.7593	22.5926	16.8519	16.4815	5	4.35185	0	7.59259	14.3519	18.8889	17.7778	14.0741	1.85185	2.22222	0	8.14815	17.6852	17.963	20.1852	13.8889	3.88889	1.48148	0	8.54938	14.5988	19.8148	18.2716	14.8148	3.58025	2.68519	0	4.25926	12.5	6.2963	13.9815	7.77778	17.5	10.2778	11.9444	7.31481	22.3148	15.7407	9.44444	3.61111	13.5185	18.3333	11.2037
A29	3.7037	18.0556	16.1111	19.2593	7.68519	4.25926	6.2963	0	11.5741	10.8333	21.3889	11.5741	8.14815	4.25926	4.16667	0	6.94444	8.61111	14.9074	18.2407	17.037	5.27778	3.88889	0	7.40741	12.5	17.4691	16.358	10.9568	4.59877	4.78395	0	8.42593	11.2963	8.61111	7.77778	3.42593	11.3889	6.57407	4.90741	16.3889	15.7407	9.07407	12.6852	0	16.1111	6.85185	13.7037
A13	6.38889	14.9074	18.6111	24.537	14.7222	3.33333	5.46296	0	3.98148	11.8519	13.9815	14.4444	14.6296	1.94444	5.27778	0	8.14815	3.42593	13.0556	19.9074	20	4.16667	8.7037	0	6.17284	10.0617	15.216	19.6296	16.4506	3.14815	6.48148	0	1.38889	5.83333	4.16667	10.2778	4.90741	6.2963	2.59259	11.6667	8.42593	21.4815	9.07407	18.6111	12.1296	6.2037	4.25926	0.185185
A15	4.81481	7.03704	18.5185	17.3148	17.6852	0.185185	2.22222	2.96296	4.81481	13.3333	16.2963	13.0556	21.3889	0.0925926	1.57407	0.555556	3.05556	9.25926	14.0741	20.5556	18.0556	1.2963	2.31481	0.740741	4.2284	9.87654	16.2963	16.9753	19.0432	0.524691	2.03704	1.41975	3.88889	3.05556	7.87037	8.7037	9.35185	7.40741	5.64815	8.7963	5.27778	17.6852	7.40741	19.0741	12.2222	11.0185	10	12.2222
A17	8.24074	8.7037	22.4074	19.4444	15.1852	7.12963	5.46296	2.40741	8.24074	10.7407	21.5741	15.2778	16.0185	2.5	4.44444	0	10.1852	16.5741	17.5926	21.8519	15.0926	6.38889	5.27778	2.03704	8.88889	12.0062	20.5247	18.858	15.4321	5.33951	5.06173	1.48148	2.31481	9.44444	10	6.01852	14.3519	13.5185	13.3333	12.6852	8.98148	16.1111	9.62963	22.4074	4.07407	17.5	12.5	3.24074
	Data are % time spent in REM in 3h bins during baseline (average of baseline days 4-6), withdrawal days 2, and withdrawal day 8

## Sheet: Fig. 2F (left) -Wake
Row: Treatment Day	Baseline Day 4	Baseline Day 5	Baseline Day 6	Baseline Average (B4-B6)	Withdrawal Day 2	Withdrawal Day 3	Withdrawal Day 4	Withdrawal Day 5	Withdrawal Day 6	Withdrawal Day 7	Withdrawal Day 8
Animal ID	B4	B5	B6	BL(avg)	W2	W3	W4	W5	W6	W7	W8
A2	0.982583	1.0068	1.01062	1	0.367035	0.725149	0.604078	0.897196	0.827103	0.957094	0.995327
A3	0.921746	1.08731	0.990939	1	0.485585	0.741351	1.05025	1.00824	1.10091	1.06755	0.939044
A4	0.948755	0.995974	1.05527	1	0.59407	0.704978	0.848829	0.887262	0.875183	1.08272	1.06186
A21	1.04393	1.07623	0.879845	1	0.55814	0.683463	1.07235	1.11111	1.05943	0.846253	1.03618
A36	0.835011	1.16193	1.00306	1	0.34267	0.668271	0.896718	0.873085	0.993873	0.988621	1.21313
A26	0.97597	1.00092	1.02311	1	0.328558	0.303604	0.622458	0.390943	0.774954	0.408965	0.608595
A28	0.929234	1.03712	1.03364	1	0.277262	0.261021	0.698376	0.556845	0.925754	0.982599	0.75406
A29	0.987956	1.06361	0.948438	1	0.483252	0.424539	0.430184	0.996989	0.693263	0.567934	1.02296
A13	0.970337	1.0959	0.933767	1	0.502235	0.889882	1.12881	1.08005	1.14831	0.909386	1.03982
A15	0.960095	1.07033	0.969577	1	0.350849	0.738443	0.772817	0.763335	0.80245	0.815488	0.705255
A17	0.90083	1.17819	0.92098	1	0.192019	0.458712	0.736073	0.924536	0.890162	0.992098	0.896089
	Data represent the Diurnal Index

[truncated: 2 more sheets: Fig. 2F (middle) - Wake, Fig. 2F (right) - Wake]
