# Supplementary material for: Spontaneous oxycodone withdrawal disrupts sleep, diurnal, and electrophysiological dynamics in rats
Source: PLoS One. 2025 Jan 17;20(1):e0312794. doi: 10.1371/journal.pone.0312794 (PMC11741586; doi:10.1371/journal.pone.0312794)
Supplement: S1 File — (ZIP) [file pone.0312794.s001.zip › All Supplementary Figures and Data 101824/Fig3_Data.xlsx]

## Sheet: 3A - Temp
Row: Treatment Day	Baseline Day 4								Baseline Day 5								Baseline Day 6								Baseline Average (B4-B6)								Withdrawal Day 2								Withdrawal Day 3								Withdrawal Day 4
Row: Day_ZT Hour	B4_ZT0-3_(°C)	B4_ZT3-6_(°C)	B4_ZT6-9_(°C)	B4_ZT9-12_(°C)	B4_ZT12-15_(°C)	B4_ZT15-18_(°C)	B4_ZT18-21_(°C)	B4_ZT21-24_(°C)	B5_ZT0-3_(°C)	B5_ZT3-6_(°C)	B5_ZT6-9_(°C)	B5_ZT9-12_(°C)	B5_ZT12-15_(°C)	B5_ZT15-18_(°C)	B5_ZT18-21_(°C)	B5_ZT21-24_(°C)	B6_ZT0-3_(°C)	B6_ZT3-6_(°C)	B6_ZT6-9_(°C)	B6_ZT9-12_(°C)	B6_ZT12-15_(°C)	B6_ZT15-18_(°C)	B6_ZT18-21_(°C)	B6_ZT21-24_(°C)	BL(avg)_ZT0-3_(°C)	BL(avg)_ZT3-6_(°C)	BL(avg)_ZT6-9_(°C)	BL(avg)_ZT9-12_(°C)	BL(avg)_ZT12-15_(°C)	BL(avg)_ZT15-18_(°C)	BL(avg)_ZT18-21_(°C)	BL(avg)_ZT21-24_(°C)	W2_ZT0-3_(°C)	W2_ZT3-6_(°C)	W2_ZT6-9_(°C)	W2_ZT9-12_(°C)	W2_ZT12-15_(°C)	W2_ZT15-18_(°C)	W2_ZT18-21_(°C)	W2_ZT21-24_(°C)	W3_ZT0-3_(°C)	W3_ZT3-6_(°C)	W3_ZT6-9_(°C)	W3_ZT9-12_(°C)	W3_ZT12-15_(°C)	W3_ZT15-18_(°C)	W3_ZT18-21_(°C)	W3_ZT21-24_(°C)	W4_ZT0-3_(°C)
Animal ID
A2	35.9881	36.3945	36.0415	36.2861	37.3615	37.4735	37.5937	37.6141	36.0353	36.174	35.975	35.9678	37.4656	37.574	37.6836	37.746	35.6772	36.6498	36.1927	36.3936	37.5066	37.6439	37.7012	37.7461	35.9002	36.4061	36.0697	36.2158	37.4446	37.5638	37.6595	37.702	35.5775	35.9714	35.8286	35.962	37.0449	37.1086	37.3202	36.8328	35.9175	35.8383	35.9169	36.2409	37.2686	37.1692	37.2046	36.7889	35.9478
A3	35.9799	35.6403	35.4214	36.1172	37.2514	37.4845	37.6358	37.2965	35.2709	35.5653	35.7667	35.5476	37.252	37.3815	37.4059	37.377	35.5849	35.1599	35.738	35.8366	37.4813	37.4877	37.5008	37.3598	35.6119	35.4552	35.6421	35.8338	37.3282	37.4512	37.5142	37.3444	36.8894	36.3793	36.4452	36.7322	37.2739	37.346	37.2964	36.8949	36.1309	36.1263	36.1643	36.6547	37.6196	37.4734	37.4362	36.8586	35.7776
A4	35.9904	35.8534	35.6364	35.7212	36.868	37.3729	37.4297	37.6827	36.195	35.9205	35.6338	36.1392	36.7084	37.677	37.1147	37.7653	36.2931	35.8448	35.6565	35.8551	36.8405	37.615	37.1785	37.8622	36.1595	35.8729	35.6422	35.9052	36.8056	37.555	37.2409	37.7701	36.2884	36.2822	36.2126	36.5157	37.2328	37.1715	37.3033	37.3814	35.8127	36.433	36.4365	36.7925	37.8686	37.7077	37.7529	37.7444	36.5665
A21	36.5246	36.0273	36.3464	35.8811	36.876	37.4084	37.4651	37.3947	36.1924	35.9506	36.3989	36.0194	36.7173	37.1491	37.2856	37.4997	36.2839	35.7375	36.6162	35.8774	37.0183	37.4648	37.4131	37.4722	36.3336	35.9052	36.4538	35.926	36.8705	37.3408	37.3879	37.4555	36.2547	36.4333	36.2544	36.1014	36.994	36.6874	36.6946	36.4476	36.2075	35.819	36.0901	36.3062	37.0843	36.9222	36.9084	36.5294	35.7394
A36	35.8929	35.5858	35.8653	35.9436	36.5312	37.0747	36.9231	37.2566	36.8841	36.8375	36.5422	36.5638	36.9029	37.249	37.3317	37.3216	36.1659	36.0433	35.868	36.0542	36.7175	36.9418	37.0055	36.9315	36.3143	36.1556	36.0918	36.1872	36.7172	37.0885	37.0868	37.1699	35.8288	35.5934	35.3759	35.7726	36.2653	36.356	36.3322	35.8901	35.1336	35.4589	35.8174	35.7867	36.4455	36.3876	36.375	36.0107	35.4493
A26	34.7389	35.2038	34.8208	34.9268	36.5235	36.9301	37.0434	36.9122	34.6764	35.0938	34.9784	35.2302	36.4982	36.829	36.9169	36.8035	34.7988	35.262	34.9289	35.2571	36.5187	36.7657	36.835	36.8038	34.738	35.1866	34.9094	35.138	36.5135	36.8416	36.9318	36.8399	35.4538	35.4512	34.8516	35.1247	35.6244	35.5294	35.6821	35.2382	35.7119	36.077	35.5873	35.474	35.4054	35.8857	36.0881	36.1106	35.4418
A28	36.4324	36.5879	36.1806	36.6067	37.1736	37.5832	37.6058	37.7403	36.3176	36.4393	36.231	35.9778	37.1338	37.6301	37.3458	37.5415	36.0049	35.9689	35.8222	36.0529	36.9557	37.4811	37.3797	37.4627	36.2516	36.332	36.078	36.2124	37.0877	37.5648	37.4438	37.5815	36.1911	36.4015	36.2289	36.3181	36.3081	36.1919	36.0955	36.3427	36.0871	36.2513	36.0646	36.1392	36.3424	36.1142	36.3229	36.0576	36.2505
A29	35.7719	35.6619	35.4568	35.7586	36.7001	36.9614	37.2538	37.4962	35.8379	36.0114	35.7052	35.95	36.7971	37.0368	37.0362	37.6831	36.1926	36.2534	35.8638	35.9548	36.6928	36.9638	37.1678	37.5895	35.9341	35.9756	35.6753	35.8878	36.73	36.9873	37.1526	37.5896	35.3836	35.6409	35.4991	35.5546	35.965	35.557	35.6136	35.9052	35.9685	35.6548	35.8312	35.7444	35.9935	35.6006	35.7225	35.5733	36.1205
A13	36.3636	35.8507	36.1574	35.9504	36.4629	37.1053	36.9815	37.2221	36.6091	36.1422	36.2136	36.3339	36.4929	37.0998	36.7913	37.1943	36.1763	36.1071	35.2618	35.9912	36.3873	36.9319	36.9468	36.9872	36.383	36.0333	35.8776	36.0918	36.4477	37.0457	36.9065	37.1345	35.7653	35.55	35.6589	35.8784	36.105	36.266	36.2412	36.2371	35.2962	35.6027	34.8534	35.6075	36.1841	36.4836	36.3564	36.6622	35.6479
A15	36.376	36.1186	35.7169	35.7757	36.5467	37.4474	37.3301	37.3777	36.5459	35.7959	35.6736	35.6043	36.2995	37.4936	37.3285	37.2467	36.652	35.888	35.7738	35.5495	36.4182	37.2729	37.1782	37.4006	36.5246	35.9342	35.7215	35.6432	36.4215	37.4047	37.2789	37.3417	35.4616	35.5114	35.7853	35.8379	36.4907	36.6557	36.4917	36.5666	36.1742	36.0493	35.9806	35.9248	36.7792	36.7569	36.802	36.9151	36.1527
A17	36.336	36.0463	35.2809	35.8575	36.0003	36.8562	36.8861	37.0925	35.8522	35.811	35.5122	35.4452	36.0982	37.0095	37.0891	37.5067	35.9625	35.5035	34.9673	35.5095	36.2717	36.9435	37.1586	37.0076	36.0502	35.7869	35.2534	35.6041	36.1234	36.9364	37.0446	37.2023	36.1079	36.2671	36.2804	36.1559	36.5177	36.3625	36.4477	36.1754	36.0611	35.6492	35.815	36.0426	36.6367	36.5178	36.725	36.3214	35.5752
	Data are average Temperature (in Celsius) in 3h bins across baseline and withdrawal days 2-8
[truncated: 39 more columns]

## Sheet: 3B - Activity
Row: Treatment Day	Baseline Day 4								Baseline Day 5								Baseline Day 6								Baseline Average (B4-B6)								Withdrawal Day 2								Withdrawal Day 3								Withdrawal Day 4
Row: Day_ZT Hour	B4_ZT0-3_(Counts)	B4_ZT3-6_(Counts)	B4_ZT6-9_(Counts)	B4_ZT9-12_(Counts)	B4_ZT12-15_(Counts)	B4_ZT15-18_(Counts)	B4_ZT18-21_(Counts)	B4_ZT21-24_(Counts)	B5_ZT0-3_(Counts)	B5_ZT3-6_(Counts)	B5_ZT6-9_(Counts)	B5_ZT9-12_(Counts)	B5_ZT12-15_(Counts)	B5_ZT15-18_(Counts)	B5_ZT18-21_(Counts)	B5_ZT21-24_(Counts)	B6_ZT0-3_(Counts)	B6_ZT3-6_(Counts)	B6_ZT6-9_(Counts)	B6_ZT9-12_(Counts)	B6_ZT12-15_(Counts)	B6_ZT15-18_(Counts)	B6_ZT18-21_(Counts)	B6_ZT21-24_(Counts)	BL(avg)_ZT0-3_(Counts)	BL(avg)_ZT3-6_(Counts)	BL(avg)_ZT6-9_(Counts)	BL(avg)_ZT9-12_(Counts)	BL(avg)_ZT12-15_(Counts)	BL(avg)_ZT15-18_(Counts)	BL(avg)_ZT18-21_(Counts)	BL(avg)_ZT21-24_(Counts)	W2_ZT0-3_(Counts)	W2_ZT3-6_(Counts)	W2_ZT6-9_(Counts)	W2_ZT9-12_(Counts)	W2_ZT12-15_(Counts)	W2_ZT15-18_(Counts)	W2_ZT18-21_(Counts)	W2_ZT21-24_(Counts)	W3_ZT0-3_(Counts)	W3_ZT3-6_(Counts)	W3_ZT6-9_(Counts)	W3_ZT9-12_(Counts)	W3_ZT12-15_(Counts)	W3_ZT15-18_(Counts)	W3_ZT18-21_(Counts)	W3_ZT21-24_(Counts)	W4_ZT0-3_(Counts)
Animal ID
A2	0.579769	0.399692	0.146714	0.409746	1.13572	1.33177	1.31977	1.92474	0.550712	0.274722	0.10572	0.335724	1.74168	1.46976	1.22969	1.9057	0.0317207	0.83973	0.0677114	0.441676	1.22575	1.2857	1.33269	1.60965	0.387401	0.504715	0.106715	0.395715	1.36772	1.36241	1.29405	1.81337	0.436677	0.424691	0.316724	0.434718	0.623715	0.604743	0.873708	0.453768	0.548724	0.0543997	0.144701	0.393442	1.56783	1.14072	1.05184	0.604767	0.853816
A3	0.584706	0.32772	0.126731	0.474703	2.66879	2.70276	2.71573	2.38576	0.126732	0.513728	0.39269	0.349695	2.46067	2.23171	2.24576	3.55777	0.123694	0.325737	0.227693	0.575782	2.70688	2.39673	2.90677	2.99781	0.278377	0.389062	0.249038	0.466727	2.61211	2.44373	2.62275	2.98045	0.398694	0.304711	0.417696	0.539696	0.941757	1.11671	1.03361	0.681685	0.543748	0.17141	0.223727	0.562419	1.50281	1.38384	1.54974	0.785738	0.160723
A4	0.385704	0.535701	0.121711	0.223745	0.886715	1.73979	2.44184	1.65668	0.713726	0.153694	0.178722	0.619643	0.527698	1.44376	0.823724	1.89273	0.41168	0.149712	0.0747026	0.166725	0.650685	1.35078	1.12477	1.70169	0.503704	0.279702	0.125045	0.336704	0.688366	1.51144	1.46345	1.75036	0.259725	0.581679	0.201686	0.523695	1.16275	0.782682	0.633771	1.31481	0.238727	0.391453	0.134715	0.155434	0.825761	0.322711	0.528721	0.716724	0.334741
A21	0.811732	0.24871	0.965716	0.364703	1.16973	2.37778	3.15075	3.67185	1.51177	0.902785	0.215716	0.10874	1.23868	2.40472	1.93072	3.93865	1.36977	0.15071	1.63177	0.409708	1.44377	1.94079	3.24273	2.12274	1.23109	0.434068	0.937735	0.294384	1.28406	2.2411	2.77473	3.24442	1.00769	1.39473	1.04672	0.779696	2.2356	1.47871	1.11265	1.69274	1.38374	0.511748	1.29673	1.74374	3.26182	2.52672	1.9447	2.31876	0.526716
A36	0.670728	0.666731	0.356725	0.83564	0.692702	2.31574	2.25871	2.11775	0.128715	0.135721	0.0737144	0.496716	0.921729	1.26272	1.20272	2.51074	0.263721	0.240727	0.471721	0.264722	1.39673	1.47773	2.23671	2.21976	0.354388	0.347726	0.30072	0.532359	1.00372	1.6854	1.89938	2.28275	0.388718	0.317735	0.543735	0.607741	1.33874	1.20172	0.871732	1.19274	0.455725	0.505709	1.19673	0.451724	1.52974	1.96572	1.78073	1.10775	0.211719
A26	0.383733	1.55676	0.663727	0.568727	2.46977	2.51281	3.58379	3.30872	0.264717	1.52173	0.722739	0.60875	2.81675	3.13577	4.0088	3.76677	0.405719	0.915721	0.506729	0.653746	3.61471	4.19262	3.69064	4.48677	0.35139	1.3314	0.631065	0.610408	2.96708	3.2804	3.76107	3.85409	1.23679	1.19672	1.10373	0.810751	0.974734	0.891758	1.10977	0.96676	1.58766	1.49371	1.38878	1.59775	1.16176	1.2647	1.77271	1.91366	0.660736
A28	0.28973	1.05173	0.14772	0.572716	1.26275	2.38774	3.16279	2.90374	0.402731	0.55773	0.819725	0.243721	1.68274	3.95076	3.17177	4.29377	0.854728	0.461717	1.62075	0.401713	2.11073	2.50978	4.10067	4.12175	0.51573	0.690391	0.862733	0.40605	1.68541	2.94943	3.47841	3.77309	0.973727	0.435732	0.84572	0.572721	0.601723	0.532722	0.856736	1.08173	0.489722	1.12973	1.09274	1.14873	0.698726	0.586666	1.40874	0.793728	1.19472
A29	1.13877	0.85374	0.194697	0.271734	4.24386	3.25479	5.02471	4.08874	0.984698	1.32271	0.410719	0.604716	3.71177	3.13674	2.91677	4.81574	1.13868	1.48075	1.35374	0.347721	1.85374	3.83048	4.21669	4.89271	1.08738	1.21907	0.653053	0.408057	3.26979	3.40734	4.05273	4.59906	0.62877	1.1967	0.741738	0.509722	1.9047	1.2077	1.16372	1.80474	1.94577	1.1257	1.30369	1.23871	1.80773	0.586722	1.36071	0.308737	2.31577
A13	2.3367	0.244715	0.259707	0.314737	1.17167	2.42179	1.64472	2.75275	2.35765	0.1257	0.196715	0.390725	0.981727	2.39776	1.55575	2.85575	1.51376	1.43367	0.29263	0.186696	1.23876	2.84377	1.45573	3.18152	2.06937	0.601363	0.249684	0.297386	1.13072	2.55444	1.55207	2.93001	1.3707	1.18569	0.714734	0.743702	1.34373	1.08872	1.58764	1.32869	0.52374	1.15369	0.548712	1.25473	2.53578	2.93573	1.93474	2.54787	0.20773
A15	0.658736	0.805763	0.118723	0.388722	0.698643	2.07274	1.16273	2.57668	0.800731	0.29773	0.0257177	0.188728	0.345611	2.08763	1.2817	1.57976	1.51279	0.35871	0.265708	0.123697	0.468701	1.63582	1.44578	2.14772	0.990752	0.487401	0.136716	0.233716	0.504318	1.93206	1.29673	2.10139	0.491697	0.896722	0.29071	0.526683	1.1677	1.08276	0.461753	1.78972	0.356742	0.731717	0.267715	0.230729	1.69879	1.32575	0.993685	1.65573	0.841727
A17	1.59473	1.5647	0.345737	0.351708	1.24076	1.71475	1.1777	2.07572	1.47373	0.960728	0.172708	0.602672	0.913693	2.18374	1.99765	3.13782	1.35372	0.743675	0.211682	0.581688	1.8777	2.41378	2.69172	2.71472	1.47406	1.0897	0.243375	0.512023	1.34405	2.10409	1.95569	2.64275	1.19877	0.996769	0.749712	0.94174	1.1288	0.551736	1.4887	1.51274	1.26078	1.19871	0.897786	1.23273	1.61577	1.13578	1.10672	1.03564	0.805734
	Data are Activity Counts (in Thousands) in 3h bins across baseline and withdrawal days 2-8
[truncated: 39 more columns]

## Sheet: 3C (left panel) - Temp
Row: Treatment Day	Baseline Day 4	Baseline Day 5	Baseline Day 6	Baseline Average (B4-B6)	Withdrawal Day 2	Withdrawal Day 3	Withdrawal Day 4	Withdrawal Day 5	Withdrawal Day 6	Withdrawal Day 7	Withdrawal Day 8
Animal ID	B4	B5	B6	BL(avg)	W2	W3	W4	W5	W6	W7	W8
A2	0.891269	0.974695	1.13404	1	0.955246	0.784017	0.927903	1.08707	0.985841	1.13177	1.02427
A3	0.992966	0.957373	1.04966	1	0.433502	0.669586	0.889027	0.890363	0.990979	0.830473	0.908116
A4	0.961694	1.0017	1.0366	1	0.549255	0.966199	0.734604	0.868475	0.856883	0.879354	1.085
A21	0.976236	0.954677	1.06909	1	0.550133	0.779801	1.05482	1.07337	1.16407	0.956643	1.12686
A36	1.39315	0.658335	0.94852	1	0.817234	1.09387	0.904691	0.970922	1.19038	1.10381	0.89098
A26	1.05052	1.02133	0.928155	1	0.378582	0.321484	0.450524	0.51993	0.48421	0.288493	0.553882
A28	0.960582	1.01769	1.02173	1	0.188446	0.175379	0.262403	0.493901	0.729274	0.854965	0.703476
A29	1.06532	1.0332	0.901474	1	0.3037	0.219484	0.296895	0.464902	0.628654	0.266217	0.563752
A13	0.991636	0.760733	1.24763	1	0.517749	1.30793	1.25616	1.22024	1.46538	1.02862	1.47476
A15	0.948925	1.03602	1.01505	1	0.654751	0.543027	0.847126	0.85176	0.799875	1.09874	0.906669
A17	0.896174	1.01981	1.08401	1	0.202727	0.532174	0.767233	0.797635	0.965387	1.03216	1.01519
	Data represent the Diurnal Index for temperature

## Sheet: 3C (middle panel) - Temp
Row: ZT Hour	ZT0-12; Lights On											ZT12-24; Lights Off
Row: Treatment Day	Baseline Day 4	Baseline Day 5	Baseline Day 6	Baseline Average (B4-B6)	Withdrawal Day 2	Withdrawal Day 3	Withdrawal Day 4	Withdrawal Day 5	Withdrawal Day 6	Withdrawal Day 7	Withdrawal Day 8	Baseline Day 4	Baseline Day 5	Baseline Day 6	Baseline Average (B4-B6)	Withdrawal Day 2	Withdrawal Day 3	Withdrawal Day 4	Withdrawal Day 5	Withdrawal Day 6	Withdrawal Day 7	Withdrawal Day 8
Animal ID	B4_ZT0-12_(°C)	B5_ZT0-12_(°C)	B6_ZT0-12_(°C)	BL(avg)_ZT0-12_(°C)	W2_ZT0-12_(°C)	W3_ZT0-12_(°C)	W4_ZT0-12_(°C)	W5_ZT0-12_(°C)	W6_ZT0-12_(°C)	W7_ZT0-12_(°C)	W8_ZT0-12_(°C)	B4_ZT12-24_(°C)	B5_ZT12-24_(°C)	B6_ZT12-24_(°C)	BL(avg)_ZT12-24_(°C)	W2_ZT12-24_(°C)	W3_ZT12-24_(°C)	W4_ZT12-24_(°C)	W5_ZT12-24_(°C)	W6_ZT12-24_(°C)	W7_ZT12-24_(°C)	W8_ZT12-24_(°C)
A2	36.1775	36.038	36.2283	36.148	35.8348	35.9776	35.8824	35.8706	35.8638	35.6284	35.6574	37.5107	37.6172	37.6495	37.5925	37.0754	37.1078	37.176	37.335	37.2994	37.2202	37.3113
A3	35.7897	35.5376	35.5799	35.6357	36.6111	36.2675	36.0911	35.9186	35.7539	35.9606	35.7727	37.4173	37.3541	37.4574	37.4096	37.2027	37.3469	37.3458	37.464	37.5566	37.4675	37.3962
A4	35.8004	35.9718	35.9124	35.8949	36.3242	36.3653	36.7725	36.4124	36.2954	36.0884	36.0667	37.3383	37.3128	37.3741	37.3417	37.2723	37.7684	37.6239	37.5637	37.508	37.6354	37.582
A21	36.1949	36.1403	36.1288	36.1547	36.2611	36.1057	35.9353	35.8446	35.739	35.8448	35.5989	37.2861	37.1629	37.3421	37.2637	36.7054	36.8611	37.1066	37.2415	37.0122	36.9793	37.0314
A36	35.8217	36.7069	36.0329	36.1871	35.6427	35.5492	35.5287	35.4519	35.4527	35.445	35.4768	36.9464	37.2013	36.8991	37.0156	36.211	36.3047	36.3325	36.3726	36.4678	36.355	36.3157
A26	34.9226	34.9946	35.0617	34.993	35.2203	35.7126	35.9249	35.4722	35.5553	35.6209	35.6771	36.8526	36.7619	36.7305	36.7817	35.5185	35.8723	35.7097	35.7835	35.962	35.6778	35.6453
A28	36.4519	36.2414	35.9622	36.2185	36.2849	36.1356	36.1769	36.1698	36.2233	36.3069	36.1322	37.5257	37.4128	37.3195	37.4194	36.2345	36.2094	36.148	36.277	36.3236	36.497	36.3727
A29	35.6623	35.8761	36.0662	35.8682	35.5196	35.7997	35.7707	35.8487	35.8119	35.8204	35.6408	37.1029	37.1383	37.1035	37.1149	35.7605	35.7225	35.8128	35.8885	35.9342	35.9248	35.7603
A13	36.0804	36.3247	35.8851	36.0967	35.7132	35.3399	35.4683	35.3089	35.3052	35.3966	35.1474	36.943	36.8946	36.8131	36.8836	36.2123	36.4217	36.5602	36.5132	36.4625	36.3551	36.3731
A15	35.9969	35.9049	35.9658	35.9559	35.6492	36.0322	35.8848	35.9302	35.7347	35.6209	35.7719	37.1753	37.0949	37.0674	37.1125	36.5511	36.8133	36.8449	36.7917	36.786	36.8611	36.7018
A17	35.8799	35.6551	35.4857	35.6735	36.2028	35.892	35.5234	35.2924	35.2198	35.0519	35.3273	36.7088	36.9256	36.8454	36.8266	36.3758	36.5502	36.7401	36.6676	36.6577	36.5709	36.4873
	Data are average Temperature (Celsius) during Lights On (ZT0-12) and Off (ZT12-24)

## Sheet: 3C (right panel) - Temp
Row: Treatment Day	Baseline Day 4								Baseline Day 5								Baseline Day 6								Baseline Average (B4-B6)								Withdrawal Day 2								Withdrawal Day 8
Row: Day_ZT Hour	B4_ZT0-3_(°C)	B4_ZT3-6_(°C)	B4_ZT6-9_(°C)	B4_ZT9-12_(°C)	B4_ZT12-15_(°C)	B4_ZT15-18_(°C)	B4_ZT18-21_(°C)	B4_ZT21-24_(°C)	B5_ZT0-3_(°C)	B5_ZT3-6_(°C)	B5_ZT6-9_(°C)	B5_ZT9-12_(°C)	B5_ZT12-15_(°C)	B5_ZT15-18_(°C)	B5_ZT18-21_(°C)	B5_ZT21-24_(°C)	B6_ZT0-3_(°C)	B6_ZT3-6_(°C)	B6_ZT6-9_(°C)	B6_ZT9-12_(°C)	B6_ZT12-15_(°C)	B6_ZT15-18_(°C)	B6_ZT18-21_(°C)	B6_ZT21-24_(°C)	BL(avg)_ZT0-3_(°C)	BL(avg)_ZT3-6_(°C)	BL(avg)_ZT6-9_(°C)	BL(avg)_ZT9-12_(°C)	BL(avg)_ZT12-15_(°C)	BL(avg)_ZT15-18_(°C)	BL(avg)_ZT18-21_(°C)	BL(avg)_ZT21-24_(°C)	W2_ZT0-3_(°C)	W2_ZT3-6_(°C)	W2_ZT6-9_(°C)	W2_ZT9-12_(°C)	W2_ZT12-15_(°C)	W2_ZT15-18_(°C)	W2_ZT18-21_(°C)	W2_ZT21-24_(°C)	W8_ZT0-3_(°C)	W8_ZT3-6_(°C)	W8_ZT6-9_(°C)	W8_ZT9-12_(°C)	W8_ZT12-15_(°C)	W8_ZT15-18_(°C)	W8_ZT18-21_(°C)	W8_ZT21-24_(°C)
Animal ID
A2	35.9881	36.3945	36.0415	36.2861	37.3615	37.4735	37.5937	37.6141	36.0353	36.174	35.975	35.9678	37.4656	37.574	37.6836	37.746	35.6772	36.6498	36.1927	36.3936	37.5066	37.6439	37.7012	37.7461	35.9002	36.4061	36.0697	36.2158	37.4446	37.5638	37.6595	37.702	35.5775	35.9714	35.8286	35.962	37.0449	37.1086	37.3202	36.8328	35.6561	35.7321	35.491	35.7506	37.318	37.3279	37.2398	37.3596
A3	35.9799	35.6403	35.4214	36.1172	37.2514	37.4845	37.6358	37.2965	35.2709	35.5653	35.7667	35.5476	37.252	37.3815	37.4059	37.377	35.5849	35.1599	35.738	35.8366	37.4813	37.4877	37.5008	37.3598	35.6119	35.4552	35.6421	35.8338	37.3282	37.4512	37.5142	37.3444	36.8894	36.3793	36.4452	36.7322	37.2739	37.346	37.2964	36.8949	35.7904	35.5181	35.7379	36.0451	37.5432	37.4384	37.3103	37.2949
A4	35.9904	35.8534	35.6364	35.7212	36.868	37.3729	37.4297	37.6827	36.195	35.9205	35.6338	36.1392	36.7084	37.677	37.1147	37.7653	36.2931	35.8448	35.6565	35.8551	36.8405	37.615	37.1785	37.8622	36.1595	35.8729	35.6422	35.9052	36.8056	37.555	37.2409	37.7701	36.2884	36.2822	36.2126	36.5157	37.2328	37.1715	37.3033	37.3814	36.562	36.1584	35.5099	36.0365	37.2728	37.8186	37.4371	37.7995
A21	36.5246	36.0273	36.3464	35.8811	36.876	37.4084	37.4651	37.3947	36.1924	35.9506	36.3989	36.0194	36.7173	37.1491	37.2856	37.4997	36.2839	35.7375	36.6162	35.8774	37.0183	37.4648	37.4131	37.4722	36.3336	35.9052	36.4538	35.926	36.8705	37.3408	37.3879	37.4555	36.2547	36.4333	36.2544	36.1014	36.994	36.6874	36.6946	36.4476	35.5294	35.3896	35.6244	35.8526	36.9962	37.218	36.9729	36.9402
A36	35.8929	35.5858	35.8653	35.9436	36.5312	37.0747	36.9231	37.2566	36.8841	36.8375	36.5422	36.5638	36.9029	37.249	37.3317	37.3216	36.1659	36.0433	35.868	36.0542	36.7175	36.9418	37.0055	36.9315	36.3143	36.1556	36.0918	36.1872	36.7172	37.0885	37.0868	37.1699	35.8288	35.5934	35.3759	35.7726	36.2653	36.356	36.3322	35.8901	35.3492	35.388	35.5033	35.6669	36.222	36.404	36.2201	36.4178
A26	34.7389	35.2038	34.8208	34.9268	36.5235	36.9301	37.0434	36.9122	34.6764	35.0938	34.9784	35.2302	36.4982	36.829	36.9169	36.8035	34.7988	35.262	34.9289	35.2571	36.5187	36.7657	36.835	36.8038	34.738	35.1866	34.9094	35.138	36.5135	36.8416	36.9318	36.8399	35.4538	35.4512	34.8516	35.1247	35.6244	35.5294	35.6821	35.2382	35.4379	35.8439	35.5537	35.8732	36.0258	35.3677	34.9864	36.2015
A28	36.4324	36.5879	36.1806	36.6067	37.1736	37.5832	37.6058	37.7403	36.3176	36.4393	36.231	35.9778	37.1338	37.6301	37.3458	37.5415	36.0049	35.9689	35.8222	36.0529	36.9557	37.4811	37.3797	37.4627	36.2516	36.332	36.078	36.2124	37.0877	37.5648	37.4438	37.5815	36.1911	36.4015	36.2289	36.3181	36.3081	36.1919	36.0955	36.3427	36.3581	35.718	36.0702	36.3824	36.8602	36.0612	36.3376	36.2316
A29	35.7719	35.6619	35.4568	35.7586	36.7001	36.9614	37.2538	37.4962	35.8379	36.0114	35.7052	35.95	36.7971	37.0368	37.0362	37.6831	36.1926	36.2534	35.8638	35.9548	36.6928	36.9638	37.1678	37.5895	35.9341	35.9756	35.6753	35.8878	36.73	36.9873	37.1526	37.5896	35.3836	35.6409	35.4991	35.5546	35.965	35.557	35.6136	35.9052	35.5359	35.427	35.8426	35.7573	36.4527	35.5797	35.6354	35.3735
A13	36.3636	35.8507	36.1574	35.9504	36.4629	37.1053	36.9815	37.2221	36.6091	36.1422	36.2136	36.3339	36.4929	37.0998	36.7913	37.1943	36.1763	36.1071	35.2618	35.9912	36.3873	36.9319	36.9468	36.9872	36.383	36.0333	35.8776	36.0918	36.4477	37.0457	36.9065	37.1345	35.7653	35.55	35.6589	35.8784	36.105	36.266	36.2412	36.2371	35.3427	35.2113	35.3034	34.7332	35.7119	36.4863	36.522	36.7727
A15	36.376	36.1186	35.7169	35.7757	36.5467	37.4474	37.3301	37.3777	36.5459	35.7959	35.6736	35.6043	36.2995	37.4936	37.3285	37.2467	36.652	35.888	35.7738	35.5495	36.4182	37.2729	37.1782	37.4006	36.5246	35.9342	35.7215	35.6432	36.4215	37.4047	37.2789	37.3417	35.4616	35.5114	35.7853	35.8379	36.4907	36.6557	36.4917	36.5666	36.2525	35.2153	36.0052	35.6185	36.475	36.8687	36.853	36.6107
A17	36.336	36.0463	35.2809	35.8575	36.0003	36.8562	36.8861	37.0925	35.8522	35.811	35.5122	35.4452	36.0982	37.0095	37.0891	37.5067	35.9625	35.5035	34.9673	35.5095	36.2717	36.9435	37.1586	37.0076	36.0502	35.7869	35.2534	35.6041	36.1234	36.9364	37.0446	37.2023	36.1079	36.2671	36.2804	36.1559	36.5177	36.3625	36.4477	36.1754	35.5582	34.6946	35.6913	35.3676	36.4681	36.1661	36.5682	36.7468
	Data are average Temperature (in Celsius) in 3h bins across baseline and withdrawal days 2 and 8

## Sheet: 3D (left panel) - Activity
Row: Treatment Day	Baseline Day 4	Baseline Day 5	Baseline Day 6	Baseline Average (B4-B6)	Withdrawal Day 2	Withdrawal Day 3	Withdrawal Day 4	Withdrawal Day 5	Withdrawal Day 6	Withdrawal Day 7	Withdrawal Day 8
Animal ID	B4	B5	B6	BL(avg)	W2	W3	W4	W5	W6	W7	W8
A2	1.03455	1.04733	0.918123	1	0.324083	0.880593	0.902459	1.14332	0.98907	0.923403	1.05437
A3	0.87327	1.15729	0.96944	1	0.273889	0.46491	0.681375	0.654693	0.805793	0.90978	0.805132
A4	1.2241	0.91751	0.858394	1	0.587281	0.364594	0.675867	0.385161	0.478509	0.680627	0.657908
A21	0.992688	1.11065	0.896663	1	0.422202	0.797501	0.960766	0.968608	1.11996	0.957859	0.969121
A36	0.919433	1.14378	0.936786	1	0.479191	0.710572	0.940088	1.13346	1.11234	1.22263	1.16443
A26	0.870749	1.01878	1.11047	1	0.115926	0.204594	0.873485	0.365433	0.704239	0.434752	0.463418
A28	0.838671	1.12656	1.03477	1	0.17969	0.255633	0.60612	0.579695	0.693177	0.902075	0.83672
A29	1.05153	0.959002	0.989473	1	0.303697	0.356392	0.461763	0.711671	0.491785	0.416485	0.826868
A13	0.913906	0.994807	1.09129	1	0.318078	0.878905	1.04545	0.914623	1.27324	1.29069	1.01778
A15	1.12683	0.94527	0.927899	1	0.687211	0.673023	0.637262	0.958614	0.722973	0.839873	0.766899
A17	0.721013	1.23578	1.0432	1	0.400521	0.299236	0.692292	0.668906	0.778979	0.747693	0.957358
	Data represent the Diurnal Index for activity

## Sheet: 3D (middle panel) - Activity
Row: ZT Hour	ZT0-12; Lights On											ZT12-24; Lights Off
Row: Treatment Day	Baseline Day 4	Baseline Day 5	Baseline Day 6	Baseline Average (B4-B6)	Withdrawal Day 2	Withdrawal Day 3	Withdrawal Day 4	Withdrawal Day 5	Withdrawal Day 6	Withdrawal Day 7	Withdrawal Day 8	Baseline Day 4	Baseline Day 5	Baseline Day 6	Baseline Average (B4-B6)	Withdrawal Day 2	Withdrawal Day 3	Withdrawal Day 4	Withdrawal Day 5	Withdrawal Day 6	Withdrawal Day 7	Withdrawal Day 8
Animal ID	B4_ZT0-12_(Counts)	B5_ZT0-12_(Counts)	B6_ZT0-12_(Counts)	BL(avg)_ZT0-12_(Counts)	W2_ZT0-12_(Counts)	W3_ZT0-12_(Counts)	W4_ZT0-12_(Counts)	W5_ZT0-12_(Counts)	W6_ZT0-12_(Counts)	W7_ZT0-12_(Counts)	W8_ZT0-12_(Counts)	B4_ZT12-24_(Counts)	B5_ZT12-24_(Counts)	B6_ZT12-24_(Counts)	BL(avg)_ZT12-24_(Counts)	W2_ZT12-24_(Counts)	W3_ZT12-24_(Counts)	W4_ZT12-24_(Counts)	W5_ZT12-24_(Counts)	W6_ZT12-24_(Counts)	W7_ZT12-24_(Counts)	W8_ZT12-24_(Counts)
A2	1.53592	1.26688	1.38084	1.39455	1.61281	1.14127	2.10105	1.80889	1.45097	1.36044	1.45588	5.71201	6.34683	5.45379	5.83754	2.55593	4.36516	4.89687	5.47788	6.1528	6.56778	6.72601
A3	1.51386	1.38284	1.25291	1.3832	1.6608	1.5013	2.73904	1.99991	1.15188	1.70144	1.79884	10.473	10.4959	11.0082	10.659	3.77377	5.22213	6.50007	8.11511	8.38802	9.02182	8.64394
A4	1.26686	1.66578	0.802819	1.24515	1.56678	0.920329	1.62587	2.02384	1.35188	0.823453	0.990897	6.72503	4.68791	4.82792	5.41362	3.89401	2.39392	3.95413	3.25795	2.75174	3.38698	3.51388
A21	2.39086	2.73901	3.56196	2.89728	4.22884	4.93596	3.67292	2.83791	2.63387	4.84483	2.19887	10.3701	9.51277	8.75004	9.54431	6.5197	10.052	12.6221	12.818	12.2641	11.838	11.4374
A36	2.52982	0.834867	1.24089	1.53519	1.85793	2.60989	2.42889	2.25189	1.96889	3.30489	1.8769	7.3849	5.89791	7.33094	6.87125	4.60493	6.38393	8.39996	8.73696	8.56601	8.37496	8.88594
A26	3.17295	3.11793	2.48191	2.92427	4.34799	6.06791	7.67607	6.56382	5.70289	8.11973	6.6989	11.8751	13.7281	15.9847	13.8626	3.94303	6.11283	6.53994	6.8968	8.99218	5.81385	6.45479
A28	2.06189	2.02391	3.33891	2.4749	2.8279	3.86092	4.61291	5.67595	4.40491	5.80771	5.06391	9.71701	13.099	12.8429	11.8863	3.07291	3.48785	4.13047	4.6209	3.94391	6.80394	6.15896
A29	2.45894	3.32285	4.3209	3.36756	3.07693	5.61388	5.66501	4.97774	5.151	6.18557	3.73386	16.6121	14.581	14.7936	15.3289	6.08087	4.0639	5.56996	5.80189	6.25094	5.29296	5.76186
A13	3.15586	3.07079	3.42676	3.2178	4.01483	3.48087	2.15892	2.18786	2.24594	2.65189	3.47376	7.99094	7.79098	8.71979	8.16724	5.34877	9.95412	9.99413	9.93492	11.9571	10.251	9.16876
A15	1.97194	1.31291	2.2609	1.84859	2.20581	1.5869	1.82088	2.22484	2.27485	2.40172	3.98768	6.51079	5.2947	5.69802	5.8345	4.50193	5.67395	5.73691	6.28788	5.93289	6.99088	6.01693
A17	3.85687	3.20984	2.89076	3.31916	3.88699	4.59	3.00384	2.33191	2.7639	2.65566	4.29891	6.20893	8.2329	9.69792	8.04658	4.68197	4.89391	6.64308	6.64678	6.98602	6.39198	8.06883
	Data are Activity Counts (In thousands) during Lights On (ZT0-12) and Off (ZT12-24)

## Sheet: 3D (right panel) - Activity
Row: Treatment Day	Baseline Day 4								Baseline Day 5								Baseline Day 6								Baseline Average (B4-B6)								Withdrawal Day 2								Withdrawal Day 8
Row: Day_ZT Hour	B4_ZT0-3_(Counts)	B4_ZT3-6_(Counts)	B4_ZT6-9_(Counts)	B4_ZT9-12_(Counts)	B4_ZT12-15_(Counts)	B4_ZT15-18_(Counts)	B4_ZT18-21_(Counts)	B4_ZT21-24_(Counts)	B5_ZT0-3_(Counts)	B5_ZT3-6_(Counts)	B5_ZT6-9_(Counts)	B5_ZT9-12_(Counts)	B5_ZT12-15_(Counts)	B5_ZT15-18_(Counts)	B5_ZT18-21_(Counts)	B5_ZT21-24_(Counts)	B6_ZT0-3_(Counts)	B6_ZT3-6_(Counts)	B6_ZT6-9_(Counts)	B6_ZT9-12_(Counts)	B6_ZT12-15_(Counts)	B6_ZT15-18_(Counts)	B6_ZT18-21_(Counts)	B6_ZT21-24_(Counts)	BL(avg)_ZT0-3_(Counts)	BL(avg)_ZT3-6_(Counts)	BL(avg)_ZT6-9_(Counts)	BL(avg)_ZT9-12_(Counts)	BL(avg)_ZT12-15_(Counts)	BL(avg)_ZT15-18_(Counts)	BL(avg)_ZT18-21_(Counts)	BL(avg)_ZT21-24_(Counts)	W2_ZT0-3_(Counts)	W2_ZT3-6_(Counts)	W2_ZT6-9_(Counts)	W2_ZT9-12_(Counts)	W2_ZT12-15_(Counts)	W2_ZT15-18_(Counts)	W2_ZT18-21_(Counts)	W2_ZT21-24_(Counts)	W8_ZT0-3_(Counts)	W8_ZT3-6_(Counts)	W8_ZT6-9_(Counts)	W8_ZT9-12_(Counts)	W8_ZT12-15_(Counts)	W8_ZT15-18_(Counts)	W8_ZT18-21_(Counts)	W8_ZT21-24_(Counts)
Animal ID
A2	0.579769	0.399692	0.146714	0.409746	1.13572	1.33177	1.31977	1.92474	0.550712	0.274722	0.10572	0.335724	1.74168	1.46976	1.22969	1.9057	0.0317207	0.83973	0.0677114	0.441676	1.22575	1.2857	1.33269	1.60965	0.387401	0.504715	0.106715	0.395715	1.36772	1.36241	1.29405	1.81337	0.436677	0.424691	0.316724	0.434718	0.623715	0.604743	0.873708	0.453768	0.46674	0.33275	0.168716	0.487676	1.9808	1.28969	1.52675	1.92876
A3	0.584706	0.32772	0.126731	0.474703	2.66879	2.70276	2.71573	2.38576	0.126732	0.513728	0.39269	0.349695	2.46067	2.23171	2.24576	3.55777	0.123694	0.325737	0.227693	0.575782	2.70688	2.39673	2.90677	2.99781	0.278377	0.389062	0.249038	0.466727	2.61211	2.44373	2.62275	2.98045	0.398694	0.304711	0.417696	0.539696	0.941757	1.11671	1.03361	0.681685	0.40271	0.359723	0.278705	0.757707	2.66569	2.61381	1.38372	1.98071
A4	0.385704	0.535701	0.121711	0.223745	0.886715	1.73979	2.44184	1.65668	0.713726	0.153694	0.178722	0.619643	0.527698	1.44376	0.823724	1.89273	0.41168	0.149712	0.0747026	0.166725	0.650685	1.35078	1.12477	1.70169	0.503704	0.279702	0.125045	0.336704	0.688366	1.51144	1.46345	1.75036	0.259725	0.581679	0.201686	0.523695	1.16275	0.782682	0.633771	1.31481	0.402762	0.347715	0.0657123	0.174708	0.659753	1.20468	0.336746	1.3127
A21	0.811732	0.24871	0.965716	0.364703	1.16973	2.37778	3.15075	3.67185	1.51177	0.902785	0.215716	0.10874	1.23868	2.40472	1.93072	3.93865	1.36977	0.15071	1.63177	0.409708	1.44377	1.94079	3.24273	2.12274	1.23109	0.434068	0.937735	0.294384	1.28406	2.2411	2.77473	3.24442	1.00769	1.39473	1.04672	0.779696	2.2356	1.47871	1.11265	1.69274	0.432718	0.583713	0.373718	0.808717	2.41361	3.71559	2.20859	3.09959
A36	0.670728	0.666731	0.356725	0.83564	0.692702	2.31574	2.25871	2.11775	0.128715	0.135721	0.0737144	0.496716	0.921729	1.26272	1.20272	2.51074	0.263721	0.240727	0.471721	0.264722	1.39673	1.47773	2.23671	2.21976	0.354388	0.347726	0.30072	0.532359	1.00372	1.6854	1.89938	2.28275	0.388718	0.317735	0.543735	0.607741	1.33874	1.20172	0.871732	1.19274	0.10272	0.457722	0.45272	0.863736	2.46376	2.58375	1.42975	2.40869
A26	0.383733	1.55676	0.663727	0.568727	2.46977	2.51281	3.58379	3.30872	0.264717	1.52173	0.722739	0.60875	2.81675	3.13577	4.0088	3.76677	0.405719	0.915721	0.506729	0.653746	3.61471	4.19262	3.69064	4.48677	0.35139	1.3314	0.631065	0.610408	2.96708	3.2804	3.76107	3.85409	1.23679	1.19672	1.10373	0.810751	0.974734	0.891758	1.10977	0.96676	1.73265	1.16874	1.15773	2.63978	2.41972	0.936689	1.05071	2.04767
A28	0.28973	1.05173	0.14772	0.572716	1.26275	2.38774	3.16279	2.90374	0.402731	0.55773	0.819725	0.243721	1.68274	3.95076	3.17177	4.29377	0.854728	0.461717	1.62075	0.401713	2.11073	2.50978	4.10067	4.12175	0.51573	0.690391	0.862733	0.40605	1.68541	2.94943	3.47841	3.77309	0.973727	0.435732	0.84572	0.572721	0.601723	0.532722	0.856736	1.08173	1.67973	0.301719	1.52373	1.55873	3.30977	0.578724	0.445729	1.82473
A29	1.13877	0.85374	0.194697	0.271734	4.24386	3.25479	5.02471	4.08874	0.984698	1.32271	0.410719	0.604716	3.71177	3.13674	2.91677	4.81574	1.13868	1.48075	1.35374	0.347721	1.85374	3.83048	4.21669	4.89271	1.08738	1.21907	0.653053	0.408057	3.26979	3.40734	4.05273	4.59906	0.62877	1.1967	0.741738	0.509722	1.9047	1.2077	1.16372	1.80474	0.733715	0.438689	1.84776	0.713694	3.93879	0.14071	1.17065	0.511704
A13	2.3367	0.244715	0.259707	0.314737	1.17167	2.42179	1.64472	2.75275	2.35765	0.1257	0.196715	0.390725	0.981727	2.39776	1.55575	2.85575	1.51376	1.43367	0.29263	0.186696	1.23876	2.84377	1.45573	3.18152	2.06937	0.601363	0.249684	0.297386	1.13072	2.55444	1.55207	2.93001	1.3707	1.18569	0.714734	0.743702	1.34373	1.08872	1.58764	1.32869	0.82272	0.258707	1.60662	0.785713	1.76769	2.25163	2.09764	3.0518
A15	0.658736	0.805763	0.118723	0.388722	0.698643	2.07274	1.16273	2.57668	0.800731	0.29773	0.0257177	0.188728	0.345611	2.08763	1.2817	1.57976	1.51279	0.35871	0.265708	0.123697	0.468701	1.63582	1.44578	2.14772	0.990752	0.487401	0.136716	0.233716	0.504318	1.93206	1.29673	2.10139	0.491697	0.896722	0.29071	0.526683	1.1677	1.08276	0.461753	1.78972	1.63568	0.146724	1.81956	0.38572	1.38977	1.66371	1.55169	1.41175
A17	1.59473	1.5647	0.345737	0.351708	1.24076	1.71475	1.1777	2.07572	1.47373	0.960728	0.172708	0.602672	0.913693	2.18374	1.99765	3.13782	1.35372	0.743675	0.211682	0.581688	1.8777	2.41378	2.69172	2.71472	1.47406	1.0897	0.243375	0.512023	1.34405	2.10409	1.95569	2.64275	1.19877	0.996769	0.749712	0.94174	1.1288	0.551736	1.4887	1.51274	1.58172	0.504754	1.93473	0.277705	2.16771	1.57071	1.75564	2.57477
	Data are Activity Counts (in Thousands) in 3h bins across baseline and withdrawal days 2 and 8
