# Supplementary material for: Spontaneous oxycodone withdrawal disrupts sleep, diurnal, and electrophysiological dynamics in rats
Source: PLoS One. 2025 Jan 17;20(1):e0312794. doi: 10.1371/journal.pone.0312794 (PMC11741586; doi:10.1371/journal.pone.0312794)
Supplement: S1 File — (ZIP) [file pone.0312794.s001.zip › All Supplementary Figures and Data 101824/Fig4_Data.xlsx]

## Sheet: 4A - Hypnogram Data
Row: Treatment Day	Baseline Day 4	Baseline Day 5	Baseline Day 6	Withdrawal Day 2	Withdrawal Day 3	Withdrawal Day 4	Withdrawal Day 5	Withdrawal Day 6	Withdrawal Day 7	Withdrawal Day 8
Time Stamp	B4	B5	B6	W2	W3	W4	W5	W6	W7	W8
07:00:00	5	5	5	3	3	3	3	5	3	5			5 = Wake
07:00:10	5	5	5	3	3	3	3	5	3	5			4 = REM
07:00:20	5	5	5	3	3	3	3	5	3	5			3 = NREM
07:00:30	5	5	5	3	3	3	3	5	3	5
07:00:40	5	5	5	3	3	3	3	5	3	5
07:00:50	5	5	5	3	3	3	3	5	3	5
07:01:00	5	5	5	3	3	3	3	5	3	5
07:01:10	5	5	5	3	3	3	3	5	3	5
07:01:20	5	5	5	3	3	3	3	5	3	5
07:01:30	5	5	5	3	3	3	3	5	3	5
07:01:40	5	5	5	3	3	3	3	5	3	5
07:01:50	5	5	5	3	3	4	3	5	3	5
07:02:00	5	5	5	3	3	4	3	5	3	5
07:02:10	5	5	5	3	3	4	3	5	3	5
07:02:20	5	5	5	3	3	4	3	5	3	5
07:02:30	5	5	5	3	3	4	3	5	3	5
07:02:40	5	5	5	3	5	5	3	3	3	5
07:02:50	5	5	5	3	5	5	3	3	3	5			Scored sleep data for the representative rat (A21) hypnograms across baseline days 4-6 and withdrawal days 2-8
07:03:00	5	5	5	3	5	5	3	3	3	5			A 5 represents 10s of Wake
07:03:10	5	5	5	3	5	3	3	5	3	5			A 4 represents 10s of REM
07:03:20	5	5	5	3	3	3	3	5	3	5			A 3 represents 10s of NREM
07:03:30	5	5	5	3	3	5	3	5	3	5
07:03:40	5	5	5	3	3	5	3	5	3	5
07:03:50	5	5	5	3	3	5	3	3	3	5
07:04:00	5	5	5	5	3	5	3	3	3	5
07:04:10	5	5	5	5	5	5	3	3	3	5
07:04:20	5	5	5	5	5	5	3	3	3	5
07:04:30	5	5	5	5	3	5	3	3	3	5
07:04:40	5	5	5	5	3	5	3	3	3	5
07:04:50	5	5	5	5	3	5	3	3	3	5
07:05:00	5	5	5	5	3	3	3	3	3	5
07:05:10	5	5	5	3	3	3	3	3	3	5
07:05:20	5	5	5	3	3	3	4	3	3	5
07:05:30	5	5	5	3	3	3	4	3	3	5
07:05:40	5	5	5	3	3	3	4	3	3	5
07:05:50	5	5	5	3	3	3	4	3	3	5
07:06:00	5	5	5	3	3	3	4	5	3	5
07:06:10	5	5	5	3	3	3	4	5	3	5
07:06:20	5	5	5	3	3	3	4	5	3	5
07:06:30	5	5	5	3	3	3	4	5	3	5
07:06:40	5	5	5	3	3	3	4	5	3	5
07:06:50	5	5	5	3	3	3	4	5	3	5
07:07:00	5	5	5	3	3	5	4	5	3	5
07:07:10	5	5	5	3	3	5	4	5	3	5
07:07:20	5	5	5	3	5	5	3	5	3	5
07:07:30	5	5	5	3	5	5	3	5	3	5
07:07:40	5	5	5	3	5	5	5	5	3	5
07:07:50	5	5	5	3	3	5	5	5	3	5
07:08:00	5	5	5	3	3	5	5	5	3	5
07:08:10	5	5	5	3	3	3	5	3	3	5
07:08:20	5	5	5	3	3	3	5	3	3	5
07:08:30	5	5	5	3	3	3	5	3	3	5
07:08:40	5	5	5	3	3	3	3	3	3	5
07:08:50	5	5	5	3	3	3	3	3	3	5
07:09:00	5	5	5	3	3	3	3	3	3	5
07:09:10	5	5	5	3	3	3	3	3	3	5
07:09:20	5	5	5	3	3	3	3	3	5	5
07:09:30	5	5	5	3	3	3	3	3	5	5
07:09:40	5	5	5	3	4	3	3	3	5	5
07:09:50	5	5	5	3	4	3	3	3	5	5
07:10:00	5	5	5	3	4	3	3	3	5	5
07:10:10	5	5	5	3	4	3	3	3	5	5
07:10:20	5	5	5	3	3	3	3	3	5	5
07:10:30	5	5	5	3	3	3	3	3	5	5
07:10:40	5	5	5	3	3	3	3	3	5	5
07:10:50	5	5	5	3	5	3	3	3	5	5
07:11:00	5	5	5	5	5	3	3	3	5	5
07:11:10	5	5	5	5	5	3	3	3	5	5
07:11:20	5	5	5	5	3	3	3	3	5	5
07:11:30	5	5	5	3	3	3	3	3	5	5
07:11:40	5	5	5	3	3	3	3	3	3	5
07:11:50	5	5	5	3	3	3	3	4	3	5
07:12:00	5	5	5	3	3	3	3	4	3	5
07:12:10	5	5	5	3	3	3	3	4	3	5
07:12:20	5	5	5	3	5	3	3	5	3	5
07:12:30	5	5	5	3	5	3	3	5	3	5
07:12:40	5	5	5	5	3	3	3	3	3	5
07:12:50	5	5	5	5	3	3	3	3	3	5
07:13:00	5	5	5	5	3	3	3	3	3	5
07:13:10	5	5	5	5	3	3	3	3	3	5
07:13:20	5	5	5	5	3	3	3	3	3	5
07:13:30	5	5	5	3	3	3	3	3	3	5
07:13:40	5	5	5	3	3	3	3	3	3	5
07:13:50	5	5	5	3	3	3	3	3	3	5
07:14:00	5	5	5	3	3	3	3	3	3	5
07:14:10	5	5	5	3	3	3	3	3	3	5
07:14:20	5	5	5	3	3	3	3	3	3	5
07:14:30	5	5	5	3	3	3	3	3	3	5
07:14:40	5	5	5	5	3	3	3	3	3	5
07:14:50	5	5	5	5	3	3	3	3	3	5
07:15:00	5	5	5	5	3	3	3	3	3	3
07:15:10	5	5	5	5	3	3	3	3	3	3
07:15:20	5	5	5	5	3	3	3	3	3	3
07:15:30	5	5	5	5	3	4	3	3	3	3
07:15:40	5	5	5	5	3	4	3	4	3	3
07:15:50	5	5	5	5	3	4	5	4	3	3
07:16:00	5	5	5	5	3	4	5	4	3	3
07:16:10	5	5	5	5	3	4	5	4	3	3
07:16:20	5	5	5	3	3	3	5	4	3	3
07:16:30	5	5	5	3	3	3	5	4	3	3
07:16:40	5	5	5	3	3	3	5	4	3	3
07:16:50	5	5	5	3	3	3	5	4	3	3
07:17:00	5	5	5	3	3	3	3	4	3	3
07:17:10	5	5	5	5	3	3	3	4	3	3
07:17:20	5	5	5	5	3	3	3	4	3	3
07:17:30	5	5	5	5	3	3	3	4	3	3
07:17:40	5	5	5	5	3	3	3	4	3	3
07:17:50	5	5	5	5	3	3	3	4	3	3
07:18:00	5	5	5	5	3	3	3	4	3	3
07:18:10	5	5	5	5	3	3	3	5	3	3
07:18:20	5	5	5	5	3	3	3	5	3	3
07:18:30	5	5	5	5	3	3	3	5	3	3
07:18:40	5	5	5	5	3	3	3	5	3	3
07:18:50	5	5	5	5	3	3	3	5	3	3
07:19:00	5	5	5	5	3	3	3	5	3	3
07:19:10	5	5	5	5	3	3	3	5	3	3
07:19:20	5	5	5	5	3	3	3	3	3	3
07:19:30	5	5	5	5	3	3	3	3	3	3
07:19:40	5	5	5	5	3	3	3	3	3	3
07:19:50	5	5	5	5	3	3	3	5	3	3
07:20:00	5	5	5	5	3	3	3	5	3	3
07:20:10	5	5	5	3	3	3	3	5	3	3
07:20:20	3	5	5	3	3	3	3	5	3	3
07:20:30	3	5	5	3	3	3	3	5	3	3
07:20:40	3	5	5	3	3	4	3	3	3	3
07:20:50	3	5	5	3	3	4	3	3	3	3
07:21:00	3	5	5	3	3	5	3	3	3	3
07:21:10	3	5	5	3	3	5	3	3	3	3
07:21:20	3	5	5	3	3	5	3	3	3	3
07:21:30	3	5	5	3	3	3	3	3	3	3
07:21:40	3	5	5	3	3	3	3	3	3	3
07:21:50	3	5	5	3	3	3	3	3	3	3
07:22:00	3	5	5	3	3	3	3	3	3	3
07:22:10	3	5	5	3	3	3	3	3	3	3
07:22:20	3	5	5	3	3	5	3	3	3	3
07:22:30	3	5	5	3	3	5	3	3	3	3
07:22:40	3	5	5	3	3	5	3	3	3	3
07:22:50	3	5	5	3	3	5	3	3	3	3
07:23:00	3	5	5	3	3	5	3	3	3	3
07:23:10	3	5	5	3	3	3	3	3	3	3
07:23:20	3	5	5	3	3	3	3	3	3	3
07:23:30	3	5	5	3	3	3	3	3	3	3
07:23:40	3	5	5	3	3	3	3	3	3	3
07:23:50	3	5	5	3	3	3	3	3	3	3
07:24:00	3	5	5	3	3	3	3	3	3	3
07:24:10	3	5	5	3	3	3	3	3	3	3
07:24:20	3	5	5	3	3	3	3	3	3	3
07:24:30	3	5	5	3	3	3	3	3	3	3
07:24:40	3	5	5	3	3	3	3	3	3	3
07:24:50	3	5	5	3	3	3	3	3	3	3
07:25:00	3	5	5	3	3	3	3	3	3	3
07:25:10	3	5	5	3	3	3	3	3	3	3
07:25:20	3	5	5	5	3	3	3	3	3	3
07:25:30	3	5	5	5	3	3	3	4	3	3
07:25:40	3	5	5	5	3	3	3	4	3	3
07:25:50	3	5	5	5	3	3	4	4	3	3
07:26:00	3	5	5	5	3	3	4	4	3	3
07:26:10	3	5	5	5	3	3	4	4	3	3
07:26:20	3	5	5	5	3	3	4	4	3	3
07:26:30	5	5	5	5	3	3	4	4	3	3
07:26:40	5	5	5	5	3	3	4	4	3	3
07:26:50	5	5	5	3	3	3	4	4	3	3
07:27:00	3	5	5	3	3	3	4	4	3	3
07:27:10	3	5	5	3	3	3	4	4	3	3
07:27:20	3	5	5	3	3	3	4	4	3	3
07:27:30	3	5	5	3	3	3	4	3	5	3
07:27:40	3	5	5	3	3	3	4	3	5	3
07:27:50	3	5	5	3	3	3	4	3	5	3
07:28:00	3	5	5	3	3	3	3	3	5	3
07:28:10	3	5	5	3	3	3	3	3	5	3
07:28:20	3	5	5	3	3	3	3	3	5	3
07:28:30	3	5	5	3	3	3	3	5	5	3
07:28:40	3	5	5	3	3	3	3	5	5	3
07:28:50	3	5	5	3	3	3	3	5	5	3
07:29:00	3	5	5	3	3	3	3	5	5	3
07:29:10	3	5	5	3	3	3	3	5	5	3
07:29:20	3	5	3	3	3	3	3	5	5	3
07:29:30	3	5	3	3	3	3	3	5	5	3
07:29:40	3	5	5	3	3	3	3	5	5	3
07:29:50	3	5	5	3	3	3	3	5	5	3
07:30:00	3	5	5	3	3	3	3	5	5	3
07:30:10	3	5	5	3	3	3	3	5	3	3
07:30:20	3	5	5	3	3	3	3	5	3	3
07:30:30	3	5	5	3	3	3	3	3	3	3
07:30:40	3	5	5	3	3	3	3	3	3	3
07:30:50	3	5	5	3	3	3	3	3	3	3
07:31:00	3	5	3	3	3	3	3	3	3	3
07:31:10	3	5	3	3	3	3	3	3	3	5
07:31:20	3	5	3	3	3	3	3	3	3	5
07:31:30	3	5	3	5	3	3	3	3	3	5
07:31:40	3	5	3	5	3	3	3	3	3	5
07:31:50	3	5	3	5	3	3	3	3	3	5
07:32:00	3	5	3	3	4	3	3	3	3	5
07:32:10	4	5	3	3	4	3	3	3	3	5
07:32:20	4	5	3	3	3	3	3	3	3	3
07:32:30	4	5	3	3	3	3	3	3	3	3
07:32:40	4	5	3	3	3	3	3	3	3	3
07:32:50	4	5	3	3	3	3	3	3	3	3
07:33:00	4	5	5	3	3	3	3	3	3	3
07:33:10	4	5	5	3	3	3	3	3	3	3
07:33:20	4	5	5	3	3	3	3	3	3	3
07:33:30	4	5	5	3	3	3	3	3	5	3
07:33:40	4	5	5	3	3	3	3	3	5	3
07:33:50	4	3	5	5	3	3	3	3	5	3
07:34:00	4	3	5	5	3	3	3	3	5	3
07:34:10	4	3	5	5	3	3	3	3	3	3
07:34:20	5	3	5	5	3	3	3	3	3	3
07:34:30	5	3	5	5	3	3	3	3	3	3
07:34:40	5	3	5	3	3	3	3	3	3	3
07:34:50	5	3	5	3	3	3	3	3	3	3
07:35:00	5	3	5	3	5	3	3	3	3	3
07:35:10	5	3	5	3	5	3	3	3	3	3
07:35:20	3	3	5	3	5	3	3	3	3	3
07:35:30	3	3	5	3	5	3	3	3	3	3
07:35:40	3	3	5	5	5	3	3	3	3	3
07:35:50	3	3	5	5	5	3	5	3	5	3
07:36:00	3	3	5	5	3	3	5	3	5	3
07:36:10	3	3	5	5	3	3	3	3	5	3
07:36:20	3	5	5	3	3	3	3	3	5	3
07:36:30	3	5	5	3	3	3	3	3	5	3
07:36:40	3	5	5	3	3	3	3	3	3	3
07:36:50	3	5	5	3	3	3	4	3	3	3
07:37:00	3	5	5	5	3	3	4	3	3	3
07:37:10	3	5	5	5	3	3	4	3	3	3
07:37:20	3	5	5	5	3	3	4	3	3	3
07:37:30	3	5	5	3	3	3	4	3	3	3
07:37:40	3	5	5	3	3	3	4	3	3	3
07:37:50	3	5	5	3	3	3	4	3	3	3
07:38:00	3	5	5	3	3	3	4	3	3	3
07:38:10	3	5	5	3	3	3	4	3	3	3
07:38:20	3	5	5	3	3	3	4	3	3	3
07:38:30	3	3	5	3	3	3	4	3	3	3
07:38:40	3	3	5	3	3	3	4	3	3	3
07:38:50	3	3	5	3	3	3	4	3	3	3
07:39:00	3	3	5	3	3	3	4	3	3	3
07:39:10	3	3	5	3	3	3	4	3	3	3
07:39:20	3	3	5	3	3	3	4	3	3	3
07:39:30	3	3	5	4	3	3	4	3	3	3
07:39:40	3	3	5	4	3	3	4	3	3	3
07:39:50	3	5	5	4	3	3	3	3	3	3
07:40:00	3	5	3	4	3	3	3	3	3	3
07:40:10	3	5	3	4	3	3	3	3	3	3
07:40:20	3	5	3	4	3	3	3	3	3	3
07:40:30	3	5	3	4	3	3	5	3	3	3
07:40:40	3	5	3	4	3	3	5	3	3	3
07:40:50	3	5	3	4	3	3	5	3	3	3
07:41:00	3	5	3	4	3	3	5	3	3	3
07:41:10	3	5	3	4	3	3	5	3	3	3
07:41:20	3	3	3	4	3	3	5	3	3	3
07:41:30	3	3	3	4	3	3	5	3	3	3
07:41:40	3	3	3	5	3	3	5	3	3	3
07:41:50	3	3	3	5	3	3	5	3	3	3
07:42:00	3	3	3	5	3	3	5	3	3	3
07:42:10	3	3	3	5	3	3	5	3	3	3
07:42:20	3	3	3	5	3	3	5	3	3	3
07:42:30	3	3	3	5	3	3	5	3	3	3
07:42:40	3	3	3	3	3	3	5	3	3	3
07:42:50	3	3	3	3	3	3	5	3	3	3
07:43:00	3	3	3	3	3	3	5	3	3	3
07:43:10	3	3	3	3	3	3	5	3	3	3
07:43:20	3	3	3	3	3	3	5	3	3	3
07:43:30	3	3	3	3	3	3	3	3	3	3
07:43:40	3	3	3	3	3	3	3	3	3	3
07:43:50	3	3	3	3	3	3	3	3	3	3
07:44:00	3	3	3	3	3	3	3	3	3	3
07:44:10	3	3	3	3	3	3	3	3	3	3
07:44:20	3	3	3	3	3	3	5	3	3	3
07:44:30	3	3	3	3	3	3	5	3	3	3
07:44:40	3	3	3	3	3	3	5	3	3	3
07:44:50	3	3	3	3	3	3	5	3	3	3
07:45:00	3	3	3	3	3	3	5	3	3	3
07:45:10	3	3	3	3	3	3	3	3	3	3
07:45:20	3	3	3	5	3	3	3	3	3	3
07:45:30	3	3	3	5	3	3	3	3	3	3
07:45:40	3	3	3	5	5	3	3	3	4	3
07:45:50	3	3	3	5	5	3	3	3	4	3
07:46:00	3	3	3	3	3	3	3	3	4	3
07:46:10	3	3	3	3	3	3	3	3	4	3
07:46:20	3	3	3	3	3	3	3	3	4	3
07:46:30	3	3	3	3	3	3	3	3	4	3
07:46:40	3	3	3	5	3	3	3	3	4	3
07:46:50	3	3	3	5	3	3	3	3	4	3
07:47:00	3	3	3	5	3	3	3	3	4	3
07:47:10	3	3	3	5	3	3	3	3	4	4
07:47:20	3	3	3	5	3	3	3	3	5	4
07:47:30	3	3	3	5	3	3	3	3	5	4
07:47:40	3	3	3	3	3	3	3	3	5	4
07:47:50	3	3	3	3	3	3	3	3	5	4
07:48:00	3	3	3	3	3	3	3	3	5	4
07:48:10	3	3	3	5	3	3	3	3	5	4
07:48:20	3	3	3	5	3	3	3	3	5	4
07:48:30	3	3	3	5	3	3	3	3	5	4
07:48:40	3	3	3	5	3	3	3	3	5	4
07:48:50	3	3	3	5	3	3	3	3	5	4
07:49:00	3	3	3	5	3	3	3	3	5	4
07:49:10	3	3	3	5	3	3	3	3	3	4
07:49:20	3	3	3	3	3	3	3	3	3	4
07:49:30	3	3	3	3	3	3	3	3	3	4
07:49:40	3	3	3	3	3	3	3	3	3	4
07:49:50	3	3	3	3	3	3	3	4	3	4
07:50:00	3	3	3	3	3	3	3	4	3	5
07:50:10	3	3	3	3	3	3	5	3	3	5
07:50:20	3	3	3	3	3	3	5	3	3	3
07:50:30	3	3	4	3	3	3	3	3	3	3
07:50:40	3	3	4	5	3	3	3	4	3	3
07:50:50	3	3	3	5	3	3	3	4	3	5
07:51:00	3	3	3	3	3	3	3	4	5	5
07:51:10	3	3	3	3	3	3	3	4	5	3
07:51:20	3	3	3	3	3	3	3	4	5	3
07:51:30	3	3	3	3	3	3	3	4	5	3
07:51:40	3	3	3	3	3	3	3	4	5	3
07:51:50	3	3	3	3	3	3	3	4	3	3
07:52:00	3	3	3	4	3	3	4	4	3	3
07:52:10	3	3	3	4	3	3	4	4	3	3
07:52:20	3	3	3	5	3	3	4	4	3	3
07:52:30	3	3	3	5	3	3	4	4	3	3
07:52:40	3	3	3	5	3	3	4	4	3	3
07:52:50	3	3	3	5	3	3	4	4	3	3
07:53:00	3	3	5	5	3	3	4	4	3	3
07:53:10	3	3	5	5	3	3	4	5	3	3
07:53:20	3	3	3	5	3	3	3	5	3	3
07:53:30	3	3	3	5	3	3	3	3	3	3
07:53:40	3	3	3	5	3	3	3	3	3	3
07:53:50	3	4	3	5	3	3	3	3	3	3
07:54:00	3	4	3	5	3	3	3	3	3	3
07:54:10	5	4	3	5	3	3	3	3	3	3
07:54:20	5	4	3	5	3	3	3	3	3	3
07:54:30	5	4	3	5	3	3	3	3	3	3
07:54:40	5	4	3	5	3	3	3	3	3	3
07:54:50	5	4	3	5	3	3	3	5	3	3
07:55:00	5	4	3	5	3	3	3	5	3	3
07:55:10	3	4	3	5	3	3	3	5	3	3
07:55:20	3	4	3	5	3	3	3	3	5	3
07:55:30	3	4	3	5	3	3	3	3	5	3
07:55:40	3	3	3	5	3	3	3	3	3	3
07:55:50	3	3	3	5	3	3	3	3	3	3
07:56:00	3	3	3	5	3	3	4	3	3	3
07:56:10	3	3	3	5	3	3	4	3	3	3
07:56:20	3	3	3	5	3	3	4	3	3	3
07:56:30	3	3	3	5	3	3	4	3	3	3
07:56:40	3	3	3	5	3	3	4	3	3	3
07:56:50	3	3	3	5	3	5	4	3	5	3
07:57:00	3	3	3	5	3	5	4	3	5	3
07:57:10	3	3	3	5	3	5	4	3	5	3
07:57:20	3	3	3	5	3	5	4	3	5	3
07:57:30	3	3	3	5	4	5	4	3	5	3
07:57:40	3	3	3	5	4	5	4	3	5	3
07:57:50	3	3	3	5	4	3	4	3	5	3
07:58:00	3	3	3	5	4	3	4	3	5	3
07:58:10	3	3	3	5	4	3	4	3	5	3
07:58:20	3	3	3	5	4	3	4	3	5	3
07:58:30	3	3	3	5	4	3	4	3	5	3
07:58:40	3	3	3	5	4	3	4	3	5	3
07:58:50	3	3	3	5	4	3	5	3	5	3
07:59:00	3	3	3	5	4	3	5	3	5	3
07:59:10	3	3	3	5	4	3	5	3	5	3
07:59:20	3	3	3	5	4	3	5	3	5	3
07:59:30	3	3	3	5	4	3	5	3	5	3
07:59:40	3	3	3	5	4	3	5	3	5	3
07:59:50	3	3	3	5	4	3	5	3	5	3
08:00:00	3	3	3	5	5	3	5	3	5	3
08:00:10	3	3	3	5	5	3	5	3	5	3
08:00:20	3	3	3	5	5	3	5	3	5	3
08:00:30	3	3	3	5	5	3	5	3	5	3
08:00:40	3	3	3	5	5	3	5	3	5	3
08:00:50	3	3	3	5	5	3	5	3	5	3
08:01:00	3	3	3	5	5	3	5	3	5	5
08:01:10	3	3	3	5	5	3	5	3	5	5
08:01:20	3	3	3	5	3	3	5	3	5	5
08:01:30	3	3	3	5	3	3	5	3	5	5
08:01:40	3	3	3	5	3	3	5	3	5	5
08:01:50	3	3	3	5	3	3	5	3	5	5
08:02:00	3	3	3	5	3	3	5	3	5	5
08:02:10	3	3	3	5	3	3	5	3	5	3
08:02:20	3	3	3	5	3	3	3	3	5	3
08:02:30	3	3	3	5	3	3	3	3	5	3
08:02:40	3	3	3	5	3	3	3	3	5	3
08:02:50	3	3	3	5	3	3	5	3	5	3
08:03:00	3	3	3	5	3	3	5	3	5	3
08:03:10	3	3	3	5	3	3	5	3	5	5
08:03:20	3	3	3	5	3	3	3	3	5	5
08:03:30	3	3	3	5	3	3	3	3	5	3
08:03:40	3	3	3	5	3	3	5	3	5	3
08:03:50	3	3	3	5	5	3	5	3	5	3
08:04:00	3	3	3	5	5	3	3	3	5	3
08:04:10	3	3	3	5	3	3	3	3	5	5
08:04:20	3	3	3	5	3	3	3	3	5	5
08:04:30	3	3	3	5	3	3	3	3	3	5
08:04:40	3	3	3	5	3	3	3	3	3	5
08:04:50	3	3	3	5	3	3	3	3	3	5
08:05:00	3	3	3	5	3	3	3	3	3	5
08:05:10	3	3	3	5	3	3	3	4	3	5
08:05:20	3	3	3	5	3	3	3	4	3	3
08:05:30	3	3	3	5	3	4	3	4	3	3
08:05:40	3	3	3	5	3	4	3	4	3	3
08:05:50	3	3	4	5	3	3	3	4	3	3
08:06:00	3	3	4	5	3	3	3	4	3	3
08:06:10	3	3	4	5	3	3	3	4	5	3
08:06:20	3	3	4	5	3	3	3	4	5	3
08:06:30	3	3	4	5	3	3	3	4	5	3
08:06:40	3	3	4	5	3	3	3	4	3	3
08:06:50	3	3	4	5	3	3	3	3	3	3
08:07:00	3	3	4	5	3	4	3	3	3	3
08:07:10	3	3	4	5	3	4	3	3	5	3
08:07:20	3	3	4	5	3	4	3	3	5	3
08:07:30	3	3	4	5	3	4	3	3	5	3
08:07:40	3	3	4	5	3	4	3	3	5	3
08:07:50	3	3	4	5	3	4	3	3	5	3
08:08:00	3	3	4	5	3	4	3	3	3	3
08:08:10	3	3	4	5	3	4	3	3	3	3
08:08:20	3	3	4	5	3	5	3	3	3	3
08:08:30	3	3	4	5	3	5	3	3	3	3
08:08:40	3	3	3	5	3	5	3	3	3	3
08:08:50	3	3	3	5	3	5	3	3	3	3
08:09:00	3	3	3	5	5	5	3	3	3	3
08:09:10	3	3	3	5	5	3	3	3	3	3
08:09:20	3	3	3	5	3	3	3	3	3	3
08:09:30	3	3	3	5	3	3	3	3	3	3
08:09:40	3	3	3	5	3	3	3	3	3	3
08:09:50	3	3	3	5	3	3	3	3	3	3
08:10:00	3	4	3	5	3	3	3	3	3	3
08:10:10	3	4	3	5	3	3	3	3	3	3
08:10:20	3	4	3	5	3	3	3	3	5	3
08:10:30	3	4	3	5	4	3	3	3	5	3
08:10:40	3	4	3	5	4	3	3	3	5	3
08:10:50	3	4	3	5	4	3	3	3	3	3
08:11:00	3	4	3	5	4	3	3	3	3	3
08:11:10	4	4	3	5	4	3	3	3	3	3
08:11:20	4	4	3	5	4	3	3	3	3	3
08:11:30	4	4	3	5	4	3	3	3	3	3
08:11:40	4	4	3	5	4	3	3	3	3	3
08:11:50	4	4	3	5	4	4	3	3	5	3
08:12:00	4	4	3	5	4	4	3	3	5	3
08:12:10	4	4	3	3	5	4	3	3	5	3
08:12:20	4	5	3	3	5	4	3	3	5	3
08:12:30	4	5	3	3	5	4	4	3	5	3
08:12:40	4	5	3	3	3	4	4	3	5	3
08:12:50	4	3	3	3	3	4	4	3	3	3
08:13:00	4	3	3	3	3	4	3	3	3	3
08:13:10	4	3	3	3	3	4	3	3	3	3
08:13:20	4	3	3	3	3	4	3	3	3	3
08:13:30	4	3	3	3	3	3	3	3	3	3
08:13:40	4	3	3	3	3	3	3	3	3	3
08:13:50	3	3	3	3	3	3	3	4	3	3
08:14:00	3	3	3	3	3	3	3	4	3	3
08:14:10	3	3	3	3	4	3	3	4	3	3
08:14:20	3	3	3	3	4	3	3	4	3	3
08:14:30	5	3	3	3	5	3	3	4	3	3
08:14:40	5	3	3	3	5	3	3	4	3	3
08:14:50	3	3	3	3	5	3	3	4	3	3
08:15:00	3	3	3	3	3	3	3	4	3	3
08:15:10	3	3	3	5	3	3	3	4	3	3
08:15:20	3	3	3	5	3	3	3	4	3	3
08:15:30	3	3	3	5	3	3	3	4	5	3
08:15:40	3	3	3	3	3	3	3	4	5	3
08:15:50	3	3	3	3	5	3	3	4	5	3
08:16:00	3	3	3	3	5	3	4	4	5	3
08:16:10	3	3	3	3	5	3	4	3	5	3
08:16:20	3	3	3	3	3	3	4	3	5	3
08:16:30	3	3	3	3	3	3	4	3	5	3
08:16:40	3	3	3	3	3	3	4	3	5	3
08:16:50	3	3	3	3	3	3	4	3	5	3
08:17:00	3	3	3	3	3	3	4	3	5	3
08:17:10	3	3	3	3	3	3	3	3	5	3
08:17:20	3	3	3	3	3	5	3	3	3	3
08:17:30	3	3	3	3	3	5	3	3	3	3
08:17:40	3	3	3	3	3	5	3	3	3	3
08:17:50	3	3	3	3	3	3	3	3	3	3
08:18:00	3	3	3	3	3	3	3	3	3	3
08:18:10	3	3	3	3	3	3	3	3	3	3
08:18:20	3	3	3	3	3	3	4	3	3	3
08:18:30	3	3	3	3	3	3	4	3	3	3
08:18:40	3	3	3	3	3	3	4	3	3	3
08:18:50	3	3	3	5	3	3	4	3	3	3
08:19:00	3	3	3	5	3	4	4	3	3	3
08:19:10	3	3	3	5	3	4	4	3	3	3
08:19:20	3	3	3	5	3	4	4	3	3	3
08:19:30	3	3	3	3	3	3	4	3	3	3
08:19:40	3	3	3	3	3	3	4	3	3	3
08:19:50	3	3	3	3	3	3	4	3	3	3
08:20:00	3	3	3	3	3	3	4	3	3	3
08:20:10	3	3	3	3	3	4	4	3	3	3
08:20:20	3	3	3	3	3	4	4	3	3	3
08:20:30	3	3	3	3	3	4	5	3	3	3
08:20:40	3	3	3	3	3	4	5	3	3	3
08:20:50	3	3	3	5	3	4	5	3	3	3
08:21:00	3	3	3	5	3	4	5	3	3	3
08:21:10	3	3	3	3	3	4	5	3	3	3
08:21:20	3	3	3	3	3	4	5	3	3	3
08:21:30	3	3	3	3	3	4	5	3	3	3
08:21:40	3	3	3	3	3	4	5	3	3	3
08:21:50	3	3	3	3	3	4	5	3	3	3
08:22:00	3	3	3	3	3	4	5	3	3	3
08:22:10	3	3	3	3	3	4	5	3	3	3
08:22:20	3	3	3	3	3	5	5	3	3	4
08:22:30	3	3	3	3	3	5	5	3	3	4
08:22:40	3	3	3	3	3	3	5	3	3	4
08:22:50	3	3	3	3	3	3	5	3	3	4
08:23:00	3	3	3	3	3	3	5	3	3	4
08:23:10	3	3	4	3	3	3	3	3	3	4
08:23:20	3	3	4	3	3	3	3	3	3	4
08:23:30	3	3	4	3	3	3	3	3	3	4
08:23:40	3	3	4	3	3	3	3	3	3	4
08:23:50	3	3	4	3	3	3	3	3	3	4
08:24:00	3	3	4	5	3	3	3	3	3	4
08:24:10	3	3	4	5	3	3	3	5	3	4
08:24:20	3	5	4	5	3	3	3	5	3	4
08:24:30	4	5	4	5	3	3	3	3	3	4
08:24:40	4	5	4	5	3	3	3	3	3	4
08:24:50	4	5	4	5	3	3	3	3	3	3
08:25:00	4	5	4	5	3	5	3	3	3	3
08:25:10	4	5	3	3	3	5	3	3	4	3
08:25:20	4	5	3	3	3	5	3	3	4	3
08:25:30	4	3	3	3	3	5	3	3	4	3
08:25:40	4	3	3	3	3	5	3	3	3	3
08:25:50	4	3	3	3	3	5	3	3	3	3
08:26:00	4	3	3	3	3	5	3	3	3	3
08:26:10	4	3	3	3	3	5	3	3	3	3
08:26:20	4	3	3	5	3	5	3	3	3	3
08:26:30	4	3	3	5	5	5	3	4	3	3
08:26:40	4	3	3	5	5	5	3	4	3	3
08:26:50	4	3	3	5	5	5	3	4	3	3
08:27:00	4	3	3	3	5	5	3	4	3	3
08:27:10	4	5	3	3	5	5	3	4	3	3
08:27:20	3	5	3	3	5	5	3	4	3	3
08:27:30	3	5	3	3	3	5	3	4	3	3
08:27:40	3	5	3	3	3	5	3	4	3	3
08:27:50	3	5	3	3	3	5	3	3	3	3
08:28:00	3	5	3	3	3	5	3	3	3	3
08:28:10	3	5	3	3	3	5	3	3	3	3
08:28:20	3	5	3	5	3	5	3	3	3	3
08:28:30	3	5	3	5	5	5	3	3	3	3
08:28:40	3	5	3	5	5	5	3	3	4	3
08:28:50	3	5	3	3	5	5	3	3	4	3
08:29:00	3	5	3	3	5	5	3	3	4	3
08:29:10	3	5	3	3	5	5	3	3	4	3
08:29:20	3	5	3	3	5	5	3	3	4	3
08:29:30	3	5	3	3	5	5	3	3	4	3
08:29:40	3	5	3	4	5	5	3	3	4	3
08:29:50	3	5	3	4	5	5	3	3	4	3
08:30:00	3	5	3	4	5	5	3	3	4	3
08:30:10	3	5	3	4	5	3	3	3	4	3
08:30:20	3	5	3	4	5	3	3	3	4	3
08:30:30	3	5	3	5	5	3	3	3	4	3
08:30:40	3	5	3	5	5	3	3	3	4	3
08:30:50	3	5	3	5	5	3	3	3	4	3
08:31:00	3	5	3	5	5	3	3	3	4	3
08:31:10	3	5	3	5	5	3	3	3	4	3
08:31:20	3	5	3	5	5	3	3	3	4	3
08:31:30	3	5	3	5	5	3	3	3	5	3
08:31:40	3	5	3	5	5	3	3	3	5	3
08:31:50	3	5	3	5	5	3	3	3	5	3
08:32:00	3	5	3	5	5	3	3	3	5	3
08:32:10	3	5	3	5	5	3	3	3	5	3
08:32:20	3	5	4	5	5	3	3	3	5	3
08:32:30	3	5	4	5	5	3	3	3	3	3
08:32:40	3	5	4	5	5	3	3	3	3	3
08:32:50	3	5	4	5	5	3	3	3	3	3
08:33:00	3	5	4	5	5	3	3	3	3	3
08:33:10	3	5	4	5	5	3	3	3	3	3
08:33:20	3	5	4	5	5	3	3	3	3	3
08:33:30	3	5	4	5	5	3	3	3	3	4
08:33:40	3	5	4	5	5	3	3	3	3	4
08:33:50	3	5	3	5	5	3	3	3	3	4
08:34:00	3	5	3	5	5	3	3	3	3	4
08:34:10	5	5	3	5	5	3	3	3	3	4
08:34:20	5	5	3	5	5	3	3	3	3	4
08:34:30	5	5	3	5	5	3	3	3	3	4
08:34:40	5	5	3	5	5	3	3	3	3	4
08:34:50	5	5	4	5	5	3	3	3	3	4
08:35:00	5	5	4	5	5	3	4	3	3	4
08:35:10	3	5	4	5	5	3	4	3	3	4
08:35:20	3	5	4	5	5	3	4	3	3	4
08:35:30	3	5	4	5	5	3	4	3	3	4
08:35:40	3	5	4	5	5	3	4	3	3	4
08:35:50	3	5	4	5	5	3	4	3	5	4
08:36:00	3	5	4	5	5	3	4	3	5	4
08:36:10	3	5	4	5	5	3	4	3	5	4
08:36:20	3	5	4	5	5	3	4	3	5	4
08:36:30	3	5	3	5	5	4	4	3	5	4
08:36:40	3	5	3	5	5	4	4	3	5	3
08:36:50	3	5	3	5	5	4	4	3	5	3
08:37:00	3	5	3	5	5	4	4	3	5	3
08:37:10	3	5	3	5	5	4	4	3	5	3
08:37:20	3	5	3	5	5	4	4	4	5	3
08:37:30	5	5	3	5	5	4	3	4	5	3
08:37:40	5	5	3	5	5	4	3	4	5	3
08:37:50	5	5	3	5	5	4	3	4	5	3
08:38:00	5	5	3	5	5	4	3	4	5	3
08:38:10	5	5	3	5	5	4	3	4	5	3
08:38:20	5	5	3	5	5	4	3	4	5	3
08:38:30	5	5	3	5	5	3	3	4	5	3
08:38:40	5	5	3	5	5	3	3	3	5	3
08:38:50	5	5	3	5	5	3	3	3	5	3
08:39:00	5	5	3	5	5	3	3	5	5	3
08:39:10	5	5	3	5	5	3	3	5	5	3
08:39:20	5	5	3	5	5	5	3	5	5	3
08:39:30	3	5	3	5	5	5	3	5	5	3
08:39:40	3	5	3	5	5	3	3	5	5	3
08:39:50	3	5	3	5	5	3	3	5	5	3
08:40:00	3	5	3	5	5	3	3	5	5	3
08:40:10	3	5	3	5	5	3	3	5	5	3
08:40:20	3	5	3	5	5	3	3	3	5	3
08:40:30	3	5	3	5	3	3	3	3	5	3
08:40:40	3	5	3	3	3	3	3	3	5	3
08:40:50	3	5	3	3	3	3	3	3	5	3
08:41:00	3	5	3	3	3	3	3	3	5	3
08:41:10	5	5	3	3	3	3	3	3	5	3
08:41:20	5	5	3	3	3	3	4	3	5	3
08:41:30	5	5	3	3	3	3	4	3	5	3
08:41:40	5	5	3	3	3	3	3	3	5	3
08:41:50	5	5	3	3	3	3	3	3	5	3
08:42:00	5	5	4	3	3	3	3	3	5	3
08:42:10	5	5	4	3	3	3	3	3	5	3
08:42:20	5	5	4	3	3	3	3	3	5	3
08:42:30	3	5	4	3	3	3	3	3	3	3
08:42:40	3	3	4	3	3	3	3	3	3	3
08:42:50	3	3	4	3	3	3	3	3	3	3
08:43:00	3	3	4	5	3	3	3	3	3	3
08:43:10	3	5	4	5	3	3	3	3	3	3
08:43:20	3	5	4	5	3	3	3	3	3	3
08:43:30	3	3	4	5	3	3	3	3	5	3
08:43:40	3	3	4	3	3	3	3	3	5	4
08:43:50	3	3	4	3	3	3	3	3	5	4
08:44:00	3	3	4	3	3	3	3	3	3	3
08:44:10	3	3	4	5	3	3	3	3	3	3
08:44:20	3	3	4	5	3	3	3	3	3	3
08:44:30	3	3	5	5	3	3	3	3	3	3
08:44:40	3	3	5	5	3	3	3	4	3	3
08:44:50	3	3	3	3	3	3	3	4	3	3
08:45:00	3	3	3	3	3	3	3	4	3	3
08:45:10	3	3	3	3	3	3	3	4	3	3
08:45:20	3	3	3	3	3	3	4	4	3	3
08:45:30	3	3	3	3	3	3	4	4	3	3
08:45:40	3	3	3	3	5	3	4	4	3	4
08:45:50	3	3	3	5	5	3	4	4	3	4
08:46:00	3	3	3	5	3	3	4	4	3	4
08:46:10	3	3	3	5	3	3	4	4	3	4
08:46:20	3	3	3	3	5	5	4	4	3	4
08:46:30	3	3	3	3	5	5	4	4	3	4
08:46:40	3	3	3	3	5	5	4	4	3	3
08:46:50	3	3	3	3	5	5	4	3	3	3
08:47:00	3	3	3	3	5	5	4	3	3	3
08:47:10	3	3	3	3	5	5	3	3	3	3
08:47:20	3	3	3	3	5	5	3	3	3	3
08:47:30	3	3	3	3	5	5	3	3	3	3
08:47:40	3	3	3	3	5	5	3	3	3	3
08:47:50	3	3	3	3	5	5	3	3	3	3
08:48:00	3	3	3	3	5	5	3	3	3	3
08:48:10	3	3	3	3	5	5	3	3	3	3
08:48:20	3	3	3	3	5	5	3	3	3	3
08:48:30	3	3	3	3	5	5	3	3	3	3
08:48:40	3	3	3	3	5	5	3	3	3	3
08:48:50	3	5	3	3	5	5	3	3	3	3
08:49:00	3	5	3	3	5	5	3	4	3	3
08:49:10	3	5	3	3	5	5	3	4	3	3
08:49:20	4	3	3	3	5	3	3	3	3	3
08:49:30	4	3	3	3	5	3	3	3	3	3
08:49:40	4	3	3	3	5	3	3	3	3	3
08:49:50	4	3	3	3	5	3	3	3	3	3
08:50:00	4	3	3	3	5	3	4	3	3	3
08:50:10	4	3	3	3	5	3	4	3	3	3
08:50:20	4	3	3	3	5	3	4	3	3	3
08:50:30	4	3	3	3	5	3	4	3	3	3
08:50:40	4	3	3	3	5	3	4	3	3	3
08:50:50	4	3	3	3	5	3	4	3	3	3
08:51:00	4	3	3	3	5	3	4	3	3	3
08:51:10	4	3	3	3	5	3	4	3	3	3
08:51:20	4	3	3	3	5	3	4	4	3	3
08:51:30	4	3	3	3	5	3	4	4	3	3
08:51:40	4	3	4	3	5	3	4	4	3	3
08:51:50	4	3	4	3	5	3	4	4	3	3
08:52:00	5	3	4	3	3	3	4	5	3	3
08:52:10	5	4	4	3	3	3	4	5	3	3
08:52:20	5	4	4	3	3	3	3	5	3	3
08:52:30	5	4	4	3	3	3	3	3	3	3
08:52:40	5	4	4	3	3	3	3	3	3	3
08:52:50	5	4	4	3	3	3	3	3	3	3
08:53:00	3	4	4	3	3	5	3	3	4	3
08:53:10	3	4	4	3	3	5	3	3	4	3
08:53:20	3	4	4	3	3	5	3	3	4	3
08:53:30	3	4	4	5	5	3	3	3	3	3
08:53:40	3	4	4	5	5	3	3	3	3	3
08:53:50	3	4	4	5	5	4	3	3	3	3
08:54:00	3	3	4	5	3	4	3	3	3	3
08:54:10	3	3	4	5	3	4	3	3	3	3
08:54:20	3	3	3	5	3	4	3	3	3	3
08:54:30	3	3	3	5	3	4	3	3	4	3
08:54:40	3	3	3	5	3	4	3	3	4	3
08:54:50	3	3	3	5	3	4	4	3	5	3
08:55:00	3	3	3	5	3	4	4	3	5	3
08:55:10	3	4	3	5	3	4	4	3	5	3
08:55:20	3	4	3	5	3	4	4	3	5	3
08:55:30	3	3	3	5	3	4	4	3	5	3
08:55:40	3	3	3	5	3	4	3	3	5	3
08:55:50	3	3	3	5	3	4	3	3	5	3
08:56:00	3	3	3	5	4	4	3	3	5	4
08:56:10	3	3	3	5	4	4	3	3	5	4
08:56:20	3	3	5	5	4	4	5	3	5	4
08:56:30	3	3	5	5	4	4	5	3	5	4
08:56:40	3	3	5	5	5	4	3	3	5	4
08:56:50	3	3	5	5	5	4	3	3	5	4
08:57:00	3	3	5	5	5	4	3	3	5	4
08:57:10	3	3	5	5	5	4	3	3	5	4
08:57:20	3	4	5	5	5	4	3	3	5	4
08:57:30	3	4	5	5	5	4	3	3	5	4
08:57:40	3	4	5	5	5	5	3	3	5	4
08:57:50	3	4	5	5	5	5	3	3	5	4
08:58:00	3	4	5	5	5	5	3	3	5	4
08:58:10	3	4	5	5	5	5	3	3	5	3
08:58:20	3	4	5	5	5	5	3	3	5	3
08:58:30	3	4	5	5	5	5	3	3	5	3
08:58:40	3	4	5	5	5	5	3	3	5	3
08:58:50	3	4	5	5	5	5	3	3	5	3
08:59:00	3	4	5	5	5	3	3	3	5	3
08:59:10	3	5	5	5	5	3	3	3	5	3
08:59:20	3	5	5	5	5	5	3	3	5	3
08:59:30	3	5	3	5	5	5	3	3	5	3
08:59:40	3	3	3	5	5	5	3	3	5	3
08:59:50	3	3	3	5	5	5	3	3	5	5
09:00:00	3	5	3	5	5	5	3	3	5	5
09:00:10	3	5	3	5	3	5	3	3	5	3
09:00:20	3	5	3	5	3	5	3	3	5	3
09:00:30	3	5	3	5	3	5	3	3	5	3
09:00:40	3	5	3	5	3	5	3	3	5	5
09:00:50	3	5	3	5	3	3	3	5	5	5
09:01:00	3	3	3	5	3	3	3	5	5	3
09:01:10	3	3	5	5	3	3	3	5	5	3
09:01:20	3	3	5	5	3	5	3	5	5	3
09:01:30	3	5	5	5	3	5	3	5	5	3
09:01:40	3	5	5	5	3	5	3	5	5	3
09:01:50	3	5	3	5	3	3	3	5	5	3
09:02:00	3	3	3	5	3	3	3	5	5	3
09:02:10	3	3	3	5	3	3	3	5	5	3
09:02:20	3	3	3	5	3	3	3	5	5	3
09:02:30	3	3	3	5	3	3	3	5	5	3
09:02:40	3	3	3	5	3	3	3	5	5	3
09:02:50	3	3	3	5	3	3	3	5	5	3
09:03:00	3	3	3	5	3	3	3	5	5	3
09:03:10	3	3	3	5	4	3	3	5	5	3
09:03:20	3	3	3	5	4	3	3	5	5	4
09:03:30	3	3	3	5	3	3	3	5	5	4
09:03:40	3	3	3	5	3	3	3	5	5	4
09:03:50	3	3	3	5	3	3	3	5	5	4
09:04:00	3	3	3	5	3	3	3	5	5	4
09:04:10	3	3	3	5	3	3	3	5	5	4
09:04:20	3	3	3	5	3	3	3	5	5	4
09:04:30	3	3	3	5	3	3	3	5	5	4
09:04:40	3	3	3	5	3	3	3	5	5	4
09:04:50	3	3	3	5	3	3	3	5	5	4
09:05:00	3	3	3	5	3	3	3	5	5	4
09:05:10	3	3	3	5	3	3	4	5	5	4
09:05:20	3	3	3	5	3	3	4	5	5	4
09:05:30	3	3	3	5	3	3	4	5	5	4
09:05:40	3	3	3	5	5	3	4	5	5	3
09:05:50	3	3	3	5	5	3	4	5	5	3
09:06:00	3	3	3	5	5	3	4	5	5	3
09:06:10	3	3	3	5	5	3	3	5	5	3
09:06:20	3	3	3	5	5	3	3	5	5	3
09:06:30	3	3	3	5	5	3	3	5	5	3
09:06:40	3	3	3	5	5	3	3	5	5	5
09:06:50	3	3	3	5	5	3	3	5	5	5
09:07:00	3	3	3	5	5	3	3	5	5	5
09:07:10	3	3	3	5	5	3	3	5	5	5
09:07:20	3	3	3	5	5	3	4	3	5	5
09:07:30	3	3	3	5	5	3	4	3	5	3
09:07:40	3	3	3	5	5	3	4	3	5	3
09:07:50	3	3	3	5	5	3	4	3	5	3
09:08:00	3	3	3	5	5	3	4	5	5	3
09:08:10	3	3	3	5	5	3	4	5	5	3
09:08:20	3	3	3	5	5	3	4	3	5	3
09:08:30	3	3	3	5	5	3	4	3	5	3
09:08:40	3	3	3	5	5	3	4	3	5	3
09:08:50	3	3	3	5	5	3	4	3	5	3
09:09:00	3	3	3	5	5	3	4	3	5	3
09:09:10	3	3	3	5	5	3	4	3	5	3
09:09:20	3	3	3	5	5	3	4	3	5	3
09:09:30	3	3	3	5	5	3	4	3	5	3
09:09:40	3	3	3	5	5	3	4	3	5	3
09:09:50	3	3	3	5	5	3	4	3	5	3
09:10:00	3	3	3	5	5	3	4	3	5	3
09:10:10	4	3	3	5	5	3	3	3	5	3
09:10:20	4	3	3	5	5	3	3	3	5	3
09:10:30	3	3	3	5	5	3	5	3	5	3
09:10:40	3	3	3	5	5	3	5	3	5	3
09:10:50	3	3	3	5	5	3	5	3	5	3
09:11:00	3	3	3	5	5	3	5	3	5	3
09:11:10	3	3	3	5	5	3	5	3	5	3
09:11:20	3	3	3	5	5	3	5	3	5	3
09:11:30	3	3	3	5	5	3	5	3	5	3
09:11:40	3	3	3	5	5	3	5	3	5	3
09:11:50	3	3	3	5	5	3	5	3	5	3
09:12:00	3	3	3	5	5	4	5	3	5	3
09:12:10	3	3	3	5	5	4	5	3	5	3
09:12:20	3	3	4	5	5	3	5	3	5	3
09:12:30	3	3	4	5	5	3	5	3	5	3
09:12:40	3	3	4	5	5	3	5	3	5	3
09:12:50	3	3	4	5	5	3	5	3	5	3
09:13:00	3	3	4	5	5	3	5	3	5	3
09:13:10	3	3	3	5	3	3	5	3	5	3
09:13:20	3	4	3	5	3	3	5	3	5	3
09:13:30	3	4	3	3	3	3	3	3	5	3
09:13:40	3	4	3	3	3	4	3	3	5	3
09:13:50	3	4	3	3	3	4	3	3	5	3
09:14:00	3	4	3	3	3	4	3	3	5	3
09:14:10	3	4	3	3	3	4	3	3	5	3
09:14:20	3	4	3	3	3	4	3	3	5	3
09:14:30	3	4	3	3	3	4	3	3	5	3
09:14:40	3	4	3	3	3	4	3	3	5	3
09:14:50	3	4	3	5	3	4	3	3	5	3
09:15:00	4	4	3	5	3	4	3	3	5	3
09:15:10	4	4	3	5	3	4	3	3	5	3
09:15:20	4	4	3	5	3	4	3	3	5	3
09:15:30	4	4	3	5	3	4	3	3	5	3
09:15:40	4	4	3	5	3	4	3	3	5	3
09:15:50	4	4	3	5	3	4	5	5	5	3
09:16:00	4	4	3	5	5	3	5	5	5	3
09:16:10	4	4	3	5	5	3	5	5	5	3
09:16:20	4	4	3	5	5	3	5	5	5	3
09:16:30	4	5	3	5	5	3	3	5	5	3
09:16:40	4	5	3	5	5	3	3	3	5	3
09:16:50	4	5	3	5	5	4	3	3	5	3
09:17:00	4	5	3	5	5	4	3	3	5	3
09:17:10	4	5	3	5	5	4	3	3	5	3
09:17:20	4	3	3	5	5	4	3	3	5	3
09:17:30	3	3	3	5	5	4	3	3	5	3
09:17:40	3	3	3	5	5	4	3	3	5	3
09:17:50	3	3	3	5	5	4	3	3	5	3
09:18:00	3	3	3	5	5	4	3	3	5	3
09:18:10	3	3	3	5	5	4	3	3	5	3
09:18:20	3	3	3	5	5	4	3	3	5	3
09:18:30	3	3	3	5	5	4	3	3	5	4
09:18:40	3	3	3	5	5	4	3	3	5	4
09:18:50	3	3	5	5	5	4	3	3	5	4
09:19:00	3	3	5	5	5	3	3	3	5	4
09:19:10	3	3	5	5	5	3	3	3	5	3
09:19:20	3	3	3	5	5	3	3	4	5	3
09:19:30	3	3	3	5	5	3	3	4	5	3
09:19:40	3	3	3	5	5	3	3	4	5	3
09:19:50	3	3	3	5	5	3	3	4	5	3
09:20:00	3	3	3	5	5	3	3	4	5	3
09:20:10	3	3	3	5	5	3	3	4	5	3
09:20:20	3	3	3	5	5	3	3	4	5	3
09:20:30	3	3	3	5	5	3	3	4	5	3
09:20:40	3	3	3	5	5	3	3	4	5	3
09:20:50	3	3	3	5	5	3	3	4	5	3
09:21:00	3	3	3	3	5	3	3	3	5	3
09:21:10	3	3	3	3	5	3	3	3	5	3
09:21:20	3	3	3	3	5	3	3	3	5	3
09:21:30	3	3	3	3	5	3	3	3	5	3
09:21:40	3	3	3	3	5	3	3	3	5	3
09:21:50	3	3	3	3	5	3	3	3	5	3
09:22:00	5	3	3	3	5	3	3	3	5	3
09:22:10	5	3	3	3	5	3	3	3	5	3
09:22:20	3	3	3	3	5	3	3	3	5	3
09:22:30	3	3	3	3	5	3	3	3	5	3
09:22:40	3	3	3	3	5	3	3	3	5	3
09:22:50	3	3	3	3	5	3	3	3	5	3
09:23:00	3	3	3	3	5	3	3	3	5	3
09:23:10	3	3	3	3	5	3	3	3	5	3
09:23:20	3	3	3	3	5	3	3	3	5	3
09:23:30	3	3	3	5	5	3	3	3	5	3
09:23:40	3	3	3	5	5	3	3	3	5	3
09:23:50	3	3	3	5	5	3	3	3	5	3
09:24:00	3	3	3	5	5	3	3	3	5	3
09:24:10	5	3	3	5	5	3	3	3	5	3
09:24:20	5	3	3	5	5	3	3	3	5	3
09:24:30	3	3	3	5	5	3	3	3	5	3
09:24:40	3	3	3	5	5	3	3	3	5	3
09:24:50	3	3	3	5	5	3	3	3	5	3
09:25:00	3	3	3	5	5	3	3	3	5	3
09:25:10	3	3	3	5	5	3	3	3	5	3
09:25:20	3	3	3	5	5	3	3	3	5	3
09:25:30	3	3	3	5	5	3	3	3	5	3
09:25:40	3	3	3	3	5	3	3	3	5	3
09:25:50	3	5	3	3	5	3	3	3	5	3
09:26:00	4	5	3	3	5	3	3	3	5	3
09:26:10	4	5	3	3	5	3	3	3	5	3
09:26:20	4	5	3	3	5	3	3	3	5	3
09:26:30	4	5	3	5	5	3	3	3	5	3
09:26:40	4	5	3	5	5	4	3	3	5	3
09:26:50	4	3	3	5	5	4	3	3	5	3
09:27:00	4	3	3	5	5	4	3	3	5	3
09:27:10	4	3	3	5	5	4	3	3	5	3
09:27:20	4	3	3	5	5	4	3	3	5	3
09:27:30	4	3	3	5	5	4	3	3	5	3
09:27:40	4	3	3	5	5	4	3	3	5	3
09:27:50	4	3	5	5	3	4	3	3	5	3
09:28:00	4	3	5	5	3	4	3	3	5	3
09:28:10	4	3	5	5	3	4	3	3	5	3
09:28:20	4	3	5	3	5	4	3	3	5	4
09:28:30	4	3	5	3	5	4	3	3	5	4
09:28:40	3	3	5	3	3	5	3	3	5	4
09:28:50	3	3	5	5	3	5	3	3	5	4
09:29:00	3	3	5	5	3	5	3	3	5	4
09:29:10	3	3	5	3	3	5	3	3	5	4
09:29:20	3	3	5	3	3	3	4	3	5	4
09:29:30	3	3	5	3	3	3	4	3	5	4
09:29:40	3	3	5	3	3	3	4	3	5	4
09:29:50	3	3	5	3	3	3	3	3	5	4
09:30:00	3	3	5	3	5	3	3	3	5	4
09:30:10	3	3	5	3	5	5	3	3	5	4
09:30:20	3	3	5	3	5	5	3	3	5	4
09:30:30	3	3	3	3	5	3	3	3	5	4
09:30:40	3	3	3	3	5	3	3	3	5	4
09:30:50	3	3	3	3	5	3	3	3	5	4
09:31:00	3	3	3	3	3	3	4	3	5	3
09:31:10	5	3	3	3	3	3	4	3	5	3
09:31:20	5	3	3	3	3	3	4	4	5	3
09:31:30	5	5	3	3	3	3	4	4	5	3
09:31:40	3	5	3	4	3	3	4	4	5	3
09:31:50	3	3	3	4	3	3	4	4	5	3
09:32:00	3	3	3	4	3	3	4	4	5	3
09:32:10	3	5	3	4	3	3	4	4	5	3
09:32:20	3	5	3	4	3	3	4	4	5	3
09:32:30	3	3	3	4	3	3	4	4	5	3
09:32:40	3	3	3	4	3	3	4	4	5	3
09:32:50	3	3	3	4	3	3	4	4	5	3
09:33:00	3	3	3	5	5	3	4	4	5	3
09:33:10	3	3	3	5	5	3	4	4	5	3
09:33:20	4	3	3	5	3	4	4	4	5	3
09:33:30	4	3	3	5	3	4	3	4	5	3
09:33:40	4	3	3	5	3	4	3	3	5	3
09:33:50	4	3	3	5	3	4	3	3	5	3
09:34:00	4	3	3	5	5	4	3	3	5	3
09:34:10	4	3	3	5	5	4	3	3	5	3
09:34:20	4	3	5	5	5	5	3	4	5	3
09:34:30	4	3	5	5	3	5	3	4	5	3
09:34:40	4	3	3	5	3	3	3	4	5	3
09:34:50	4	3	3	5	3	3	3	4	5	3
09:35:00	4	4	3	5	3	3	3	4	5	3
09:35:10	4	4	3	5	3	5	3	3	5	3
09:35:20	3	4	3	5	3	5	3	3	5	4
09:35:30	3	4	5	5	3	5	3	3	5	4
09:35:40	3	4	5	5	3	5	3	3	5	4
09:35:50	3	4	5	5	3	5	3	3	5	4
09:36:00	5	4	5	5	3	3	3	3	5	4
09:36:10	5	4	5	3	5	3	3	3	5	4
09:36:20	5	4	5	3	5	3	3	4	5	4
09:36:30	5	4	5	3	3	3	3	4	5	4
09:36:40	5	4	5	3	3	3	3	4	5	4
09:36:50	5	4	5	3	3	3	3	4	5	4
09:37:00	5	3	5	3	3	3	3	4	5	4
09:37:10	5	3	3	3	3	3	3	4	5	4
09:37:20	5	3	3	5	4	3	3	4	5	4
09:37:30	5	3	3	5	4	3	3	4	5	4
09:37:40	5	3	3	5	4	3	3	3	5	4
09:37:50	5	3	3	5	4	3	3	3	5	4
09:38:00	5	3	3	5	4	3	3	3	5	5
09:38:10	5	4	3	5	4	3	3	3	5	5
09:38:20	5	4	3	5	4	3	3	3	5	5
09:38:30	5	4	3	5	4	3	3	3	5	5
09:38:40	5	4	3	5	4	3	3	3	5	5
09:38:50	5	4	3	5	5	3	4	3	5	3
09:39:00	5	4	3	5	5	3	4	3	5	3
09:39:10	5	4	5	5	5	3	4	3	5	3
09:39:20	5	4	5	3	5	3	4	3	5	3
09:39:30	5	4	3	3	3	3	4	3	5	3
09:39:40	5	4	3	3	3	3	4	3	5	3
09:39:50	3	4	3	3	3	3	4	3	5	3
09:40:00	3	4	5	3	3	3	4	3	5	3
09:40:10	3	4	5	3	3	3	4	4	5	3
09:40:20	3	4	3	3	3	3	4	4	5	3
09:40:30	3	4	3	3	5	3	4	4	5	3
09:40:40	3	4	3	3	5	4	4	4	5	3
09:40:50	3	4	3	3	5	4	4	4	5	3
09:41:00	3	4	3	3	5	4	4	4	5	3
09:41:10	3	4	3	3	5	3	3	4	5	3
09:41:20	3	4	3	3	5	3	3	4	5	3
09:41:30	3	4	3	3	5	3	3	4	5	4
09:41:40	3	4	3	3	5	3	3	4	5	4
09:41:50	3	4	3	3	5	3	3	4	5	4
09:42:00	3	5	3	3	5	3	3	4	5	4
09:42:10	3	5	3	3	5	3	5	4	5	3
09:42:20	3	5	3	3	5	3	5	4	5	3
09:42:30	3	5	3	3	5	3	5	4	5	3
09:42:40	3	5	3	3	5	3	3	4	5	3
09:42:50	3	5	4	3	5	4	3	4	5	3
09:43:00	3	3	4	5	5	4	3	4	5	3
09:43:10	3	3	4	5	5	4	3	3	5	3
09:43:20	3	3	4	5	5	4	3	3	5	3
09:43:30	3	3	4	3	5	4	3	3	5	3
09:43:40	3	3	4	3	5	4	3	3	5	3
09:43:50	3	3	4	3	5	4	3	3	5	3
09:44:00	3	3	4	3	5	4	3	3	5	3
09:44:10	3	3	4	3	5	4	3	3	5	3
09:44:20	3	3	4	3	5	4	3	3	5	3
09:44:30	3	3	4	3	5	4	3	3	5	3
09:44:40	3	3	4	3	5	4	3	3	5	3
09:44:50	3	3	4	3	5	4	3	3	5	3
09:45:00	3	3	4	3	5	4	3	3	5	3
09:45:10	3	3	3	3	5	4	3	3	5	3
09:45:20	3	3	3	3	5	4	3	3	5	3
09:45:30	5	3	3	3	5	3	3	3	5	3
09:45:40	5	3	3	3	5	3	3	3	5	3
09:45:50	3	3	3	3	5	3	3	3	5	3
09:46:00	3	3	3	3	5	3	3	3	5	3
09:46:10	3	3	3	3	5	3	3	3	5	4
09:46:20	3	3	3	3	5	3	3	3	5	4
09:46:30	3	3	3	3	5	3	3	3	5	4
09:46:40	3	3	5	3	5	3	3	3	5	4
09:46:50	3	3	5	3	5	3	3	3	5	4
09:47:00	3	3	3	3	5	3	3	3	5	4
09:47:10	3	3	3	3	5	3	3	3	5	4
09:47:20	3	3	3	3	5	5	3	3	5	4
09:47:30	3	3	3	5	5	5	3	3	5	4
09:47:40	3	3	3	5	5	5	3	3	5	4
09:47:50	3	3	3	5	5	5	3	3	5	4
09:48:00	3	3	3	5	5	3	3	3	5	4
09:48:10	3	3	3	5	5	3	3	3	5	4
09:48:20	3	3	3	5	5	3	3	3	5	4
09:48:30	3	3	3	5	5	3	3	3	5	4
09:48:40	3	3	3	5	5	3	3	3	5	4
09:48:50	3	3	3	5	5	3	3	3	5	4
09:49:00	3	3	3	5	5	3	3	3	5	3
09:49:10	3	3	3	5	5	3	3	3	5	3
09:49:20	3	3	3	5	5	3	3	3	5	3
09:49:30	3	3	3	5	5	3	3	3	5	3
09:49:40	3	3	3	5	5	3	3	3	5	3
09:49:50	3	3	3	5	5	3	3	3	5	3
09:50:00	3	3	3	5	5	3	3	3	5	3
09:50:10	3	3	3	5	5	3	3	3	5	4
09:50:20	3	3	3	5	5	3	3	3	5	4
09:50:30	3	4	3	5	5	3	3	5	5	3
09:50:40	3	4	4	5	5	3	3	5	5	3
09:50:50	3	4	4	5	5	3	3	3	5	3
09:51:00	3	4	4	5	5	3	3	3	5	3
09:51:10	3	4	4	5	5	3	3	3	5	3
09:51:20	3	4	4	5	5	3	3	3	5	3
09:51:30	3	4	4	3	5	3	3	3	5	3
09:51:40	3	5	4	3	5	3	4	3	5	3
09:51:50	3	5	4	3	5	3	4	3	5	3
09:52:00	3	5	4	3	5	3	4	3	5	3
09:52:10	3	5	4	3	5	3	4	3	5	3
09:52:20	3	5	4	3	5	3	4	3	5	3
09:52:30	3	5	4	3	5	3	4	3	5	3
09:52:40	3	5	4	3	5	3	4	4	5	3
09:52:50	3	3	4	3	5	3	4	4	5	3
09:53:00	3	3	4	3	5	3	4	4	5	3
09:53:10	3	3	4	3	5	3	4	4	5	3
09:53:20	3	3	4	3	5	3	4	3	5	3
09:53:30	3	3	4	3	5	3	4	3	5	3
09:53:40	3	3	3	3	5	3	4	3	5	3
09:53:50	3	3	3	3	5	3	4	3	5	3
09:54:00	3	3	3	3	5	3	4	3	5	3
09:54:10	3	3	3	3	5	3	5	3	5	3
09:54:20	3	3	3	3	5	3	5	3	5	3
09:54:30	3	3	3	3	5	3	5	3	5	3
09:54:40	3	3	3	3	5	3	3	3	5	3
09:54:50	3	3	3	3	5	3	3	3	5	3
09:55:00	3	3	3	5	5	3	3	3	5	3
09:55:10	3	3	3	5	5	3	3	3	5	3
09:55:20	3	3	3	5	5	3	3	3	5	3
09:55:30	3	3	3	3	5	3	3	3	5	3
09:55:40	3	3	3	3	5	3	3	3	5	3
09:55:50	3	3	3	3	5	3	3	3	5	3
09:56:00	3	3	3	4	3	3	3	3	5	3
09:56:10	3	3	5	4	3	3	3	3	5	3
09:56:20	3	3	5	4	3	3	3	3	5	3
09:56:30	3	3	3	3	3	3	3	3	5	3
09:56:40	4	3	3	3	5	3	3	3	5	3
09:56:50	4	3	3	4	5	3	3	3	5	3
09:57:00	4	3	3	4	5	3	3	3	5	3
09:57:10	4	3	3	4	5	3	3	3	5	3
09:57:20	4	3	3	4	5	3	3	3	5	3
09:57:30	4	3	3	3	5	3	3	3	5	5
09:57:40	4	3	3	3	5	3	4	3	5	5
09:57:50	4	3	3	3	5	3	4	3	5	5
09:58:00	4	3	3	3	5	3	3	3	5	5
09:58:10	4	3	3	3	5	3	3	3	5	5
09:58:20	4	3	3	3	5	3	3	4	3	5
09:58:30	4	3	3	3	5	3	3	4	3	5
09:58:40	3	3	3	3	5	3	3	4	3	5
09:58:50	3	3	3	3	5	3	3	4	3	5
09:59:00	3	3	3	3	5	3	3	3	3	5
09:59:10	3	3	4	3	5	3	3	3	3	5
09:59:20	3	3	4	3	5	3	3	3	3	5
09:59:30	3	3	4	3	5	3	3	3	3	5
09:59:40	3	3	4	4	5	3	3	3	3	5
09:59:50	3	3	4	4	5	3	3	3	3	3
10:00:00	3	3	4	4	5	3	3	3	3	3
10:00:10	3	3	4	3	5	3	4	3	3	3
10:00:20	3	3	4	3	5	3	4	3	3	3
10:00:30	3	3	4	3	5	3	5	3	3	3
10:00:40	3	3	4	3	5	3	5	3	3	3
10:00:50	3	3	4	3	5	3	3	3	3	3
10:01:00	3	3	4	3	5	3	3	3	3	3
10:01:10	3	3	3	3	5	3	3	3	3	3
10:01:20	3	3	3	3	3	3	3	3	3	5
10:01:30	3	3	3	3	3	3	3	3	3	5
10:01:40	3	3	3	3	5	3	3	3	3	5
10:01:50	5	3	3	5	5	3	3	3	3	5
10:02:00	5	3	3	5	3	3	5	3	3	5
10:02:10	5	3	3	5	3	3	5	3	3	3
10:02:20	3	3	3	5	3	3	3	3	3	3
10:02:30	3	3	3	5	3	3	3	3	3	3
10:02:40	3	3	3	5	3	3	3	3	3	3
10:02:50	3	3	3	5	3	3	3	4	3	3
10:03:00	3	3	3	5	3	3	3	4	3	3
10:03:10	3	3	3	5	3	3	3	4	3	3
10:03:20	3	3	3	5	3	3	4	4	3	3
10:03:30	3	3	3	5	3	3	4	4	3	3
10:03:40	3	3	3	5	3	3	3	4	3	3
10:03:50	3	3	3	5	3	3	3	4	3	3
10:04:00	3	3	3	5	3	3	3	4	3	3
10:04:10	3	3	3	5	3	3	3	4	3	3
10:04:20	3	3	3	5	3	3	3	4	3	3
10:04:30	3	3	3	5	3	3	3	4	3	3
10:04:40	3	3	3	5	3	3	3	4	3	3
10:04:50	3	3	3	5	3	3	3	4	3	3
10:05:00	3	3	3	5	3	3	3	4	3	3
10:05:10	3	5	3	5	3	3	3	4	3	3
10:05:20	3	5	3	5	3	3	3	4	3	3
10:05:30	3	3	3	5	3	3	3	4	3	3
10:05:40	3	3	3	5	3	3	3	4	3	3
10:05:50	3	3	3	5	3	3	3	3	3	3
10:06:00	3	3	3	5	3	3	3	3	3	3
10:06:10	3	3	3	5	3	3	3	3	3	3
10:06:20	3	3	3	5	3	3	3	3	3	3
10:06:30	3	3	3	5	3	3	3	3	3	3
10:06:40	3	3	3	5	3	3	5	3	3	3
10:06:50	3	3	3	5	3	3	5	3	3	3
10:07:00	3	3	3	5	3	3	3	3	3	3
10:07:10	3	3	3	5	3	3	3	5	3	3
10:07:20	3	3	3	5	3	3	5	5	3	3
10:07:30	3	4	3	5	3	3	5	5	3	3
10:07:40	4	4	3	5	4	3	5	5	3	3
10:07:50	4	4	3	5	4	3	3	5	3	3
10:08:00	4	5	3	5	4	3	3	5	3	3
10:08:10	3	5	3	5	4	3	3	5	3	3
10:08:20	3	3	3	5	4	3	3	5	3	3
10:08:30	3	3	3	5	4	3	3	5	3	3
10:08:40	3	3	3	5	4	3	3	5	3	3
10:08:50	3	3	3	5	4	3	3	5	3	3
10:09:00	3	3	3	5	4	3	3	3	3	3
10:09:10	3	3	3	5	4	3	3	3	3	3
10:09:20	3	3	3	5	4	3	3	3	3	3
10:09:30	3	3	3	5	4	3	3	3	3	3
10:09:40	3	3	3	5	4	3	3	3	3	3
10:09:50	3	3	3	5	4	3	3	3	3	3
10:10:00	3	3	3	5	4	3	3	3	3	3
10:10:10	3	3	3	5	5	3	3	3	3	3
10:10:20	3	3	3	5	5	3	3	3	3	3
10:10:30	3	3	3	5	5	3	3	3	3	3
10:10:40	3	3	3	5	3	3	3	3	3	3
10:10:50	3	3	3	5	3	3	3	3	3	3
10:11:00	3	4	3	5	3	3	3	3	3	3
10:11:10	3	4	3	5	3	3	3	3	3	3
10:11:20	3	4	3	5	5	3	3	3	3	3
10:11:30	3	5	3	5	5	3	3	3	3	3
10:11:40	3	5	4	5	3	3	3	3	5	3
10:11:50	3	3	4	5	3	3	3	3	5	3
10:12:00	3	3	4	5	3	3	3	3	5	3
10:12:10	3	3	4	5	3	3	3	3	5	3
10:12:20	3	3	3	5	3	3	3	3	5	3
10:12:30	3	3	3	5	3	3	3	3	5	3
10:12:40	3	3	3	5	3	3	3	3	5	3
10:12:50	3	3	3	5	3	3	3	3	5	3
10:13:00	3	3	3	5	3	3	3	3	5	3
10:13:10	4	3	3	5	3	3	3	3	3	3
10:13:20	4	3	3	5	3	3	3	3	3	5
10:13:30	4	3	3	5	3	3	3	3	3	5
10:13:40	4	3	4	5	3	3	3	3	3	3
10:13:50	4	3	4	3	3	3	3	3	3	3
10:14:00	4	5	3	3	3	3	3	3	3	3
10:14:10	5	5	3	3	3	3	3	3	3	3
10:14:20	5	3	3	3	3	3	3	3	3	3
10:14:30	5	3	3	3	3	3	3	3	3	3
10:14:40	3	3	3	3	3	3	3	3	3	3
10:14:50	3	3	3	3	3	3	3	3	3	3
10:15:00	3	3	3	3	3	3	3	3	3	3
10:15:10	3	3	3	3	3	3	3	3	3	3
10:15:20	3	3	3	3	3	3	3	3	3	3
10:15:30	3	4	3	5	3	3	3	3	3	3
10:15:40	3	4	3	5	3	3	3	3	3	3
10:15:50	3	4	3	5	3	3	3	3	3	3
10:16:00	3	4	3	5	3	3	3	3	3	3
10:16:10	5	4	3	5	3	3	3	3	3	3
10:16:20	5	4	3	5	3	3	3	3	3	3
10:16:30	3	4	3	5	3	3	3	3	3	3
10:16:40	3	4	3	5	3	3	3	3	3	3
10:16:50	3	4	3	5	3	3	3	3	3	3
10:17:00	3	4	3	5	3	3	3	3	3	3
10:17:10	3	4	3	5	3	3	3	3	3	3
10:17:20	3	4	3	5	3	3	3	3	3	3
10:17:30	3	4	3	5	3	3	3	3	3	3
10:17:40	3	4	3	5	3	3	3	3	3	3
10:17:50	3	4	3	5	3	3	3	3	3	3
10:18:00	3	4	3	5	3	3	3	3	3	3
10:18:10	3	4	3	3	3	3	3	3	3	4
10:18:20	3	4	3	3	3	3	3	3	3	4
10:18:30	3	4	3	3	3	3	3	3	3	4
10:18:40	3	4	3	3	3	3	3	3	3	4
10:18:50	3	4	3	3	3	3	3	3	3	4
10:19:00	3	5	4	3	3	3	3	3	3	4
10:19:10	4	5	4	3	3	3	3	3	3	4
10:19:20	4	5	4	3	3	3	3	3	3	4
10:19:30	4	3	4	3	3	3	3	3	3	4
10:19:40	4	3	4	3	3	3	3	3	3	4
10:19:50	4	5	4	3	3	3	3	3	3	4
10:20:00	4	5	4	5	3	3	3	3	3	4
10:20:10	4	3	4	5	3	3	3	4	3	4
10:20:20	4	3	4	5	3	3	3	4	3	4
10:20:30	4	3	4	5	3	3	3	3	4	4
10:20:40	4	3	4	5	3	3	3	3	4	4
10:20:50	4	3	4	5	3	3	3	3	4	4
10:21:00	4	3	4	5	3	3	3	3	4	3
10:21:10	4	3	4	5	3	3	3	3	4	3
10:21:20	4	3	4	3	3	3	3	3	4	3
10:21:30	4	3	4	3	3	3	3	3	4	3
10:21:40	4	3	4	3	3	3	3	3	4	3
10:21:50	4	3	4	3	3	3	3	3	4	3
10:22:00	4	3	5	3	3	3	3	3	4	3
10:22:10	4	3	5	3	3	3	3	3	4	3
10:22:20	4	3	5	3	3	3	3	3	4	3
10:22:30	4	3	5	3	3	3	3	3	4	5
10:22:40	3	3	5	5	3	3	3	3	3	5
10:22:50	3	3	5	5	3	5	3	4	3	3
10:23:00	3	3	3	5	3	5	3	4	3	3
10:23:10	3	3	3	5	3	5	3	4	3	3
10:23:20	3	3	3	5	3	5	3	4	3	3
10:23:30	3	3	5	5	3	5	3	4	3	3
10:23:40	5	3	5	5	3	5	3	4	3	3
10:23:50	5	3	5	5	3	5	3	4	3	3
10:24:00	5	3	5	5	3	5	3	4	3	3
10:24:10	3	3	3	5	3	5	3	4	3	3
10:24:20	3	3	3	3	3	5	3	4	3	3
10:24:30	3	3	3	3	3	5	3	4	3	3
10:24:40	3	3	3	3	3	5	3	4	3	3
10:24:50	3	3	3	3	3	5	3	4	3	3
10:25:00	3	3	3	3	3	5	3	4	3	3
10:25:10	3	3	3	5	3	5	3	4	3	3
10:25:20	3	3	3	5	3	5	3	4	3	3
10:25:30	3	3	3	5	3	5	3	3	3	3
10:25:40	3	3	3	3	3	5	3	3	3	3
10:25:50	3	3	3	3	3	5	3	5	3	3
10:26:00	3	3	3	3	3	5	3	5	3	3
10:26:10	3	3	3	3	3	5	3	5	3	3
10:26:20	3	3	3	3	5	5	3	5	3	3
10:26:30	3	3	3	3	5	5	3	5	3	3
10:26:40	3	3	3	3	5	5	3	3	3	3
10:26:50	3	3	3	3	5	5	3	3	3	3
10:27:00	3	3	3	4	5	5	3	3	3	3
10:27:10	3	3	3	4	3	5	3	3	3	3
10:27:20	3	3	3	4	3	5	3	3	3	3
10:27:30	3	3	3	4	3	5	3	3	3	3
10:27:40	3	3	3	5	3	5	3	3	3	3
10:27:50	3	3	3	5	3	5	3	3	3	3
10:28:00	3	3	3	5	3	5	3	3	3	3
10:28:10	3	3	3	5	3	5	3	3	3	3
10:28:20	3	3	3	5	3	5	3	3	3	3
10:28:30	3	3	3	5	3	5	3	3	3	3
10:28:40	3	3	3	5	3	5	3	3	3	3
10:28:50	3	3	3	5	3	5	3	3	3	3
10:29:00	3	3	3	3	3	5	3	3	3	3
10:29:10	3	3	3	3	3	5	3	3	3	3
10:29:20	3	3	3	3	3	5	3	3	3	3
10:29:30	3	3	3	3	3	5	3	3	3	3
10:29:40	3	3	3	3	3	5	3	3	3	3
10:29:50	3	3	3	3	3	5	3	3	3	3
10:30:00	3	3	3	3	3	5	3	3	3	3
10:30:10	3	3	3	3	3	5	3	3	3	3
10:30:20	3	3	3	3	3	5	3	3	3	3
10:30:30	3	3	3	3	3	5	3	3	3	3
10:30:40	3	3	3	3	3	5	3	3	3	3
10:30:50	3	3	3	3	3	5	3	3	3	3
10:31:00	3	3	3	5	3	5	3	3	3	3
10:31:10	3	3	3	5	3	5	3	3	3	3
10:31:20	3	3	3	5	3	5	3	3	4	3
10:31:30	3	3	3	5	3	5	3	3	4	3
10:31:40	3	3	3	3	3	5	3	3	3	3
10:31:50	3	3	3	3	3	5	3	3	3	3
10:32:00	3	3	3	3	3	5	5	3	5	3
10:32:10	3	3	3	3	3	5	5	3	5	3
10:32:20	3	3	3	5	3	5	5	3	5	3
10:32:30	3	3	3	5	3	5	5	3	5	3
10:32:40	3	4	3	5	3	5	3	3	5	3
10:32:50	3	4	3	5	3	5	3	3	5	3
10:33:00	3	4	3	5	3	5	3	3	5	3
10:33:10	3	4	3	5	3	5	3	3	3	3
10:33:20	3	4	3	5	3	5	3	3	3	3
10:33:30	3	4	3	5	3	5	3	3	3	3
10:33:40	3	4	3	5	3	5	3	3	3	3
10:33:50	3	4	3	5	3	5	3	3	3	3
10:34:00	3	4	3	5	3	5	3	3	3	3
10:34:10	3	4	3	5	3	5	3	3	3	3
10:34:20	3	4	3	5	3	5	3	3	3	3
10:34:30	3	4	3	5	3	5	3	3	3	3
10:34:40	3	3	3	5	3	5	3	3	3	3
10:34:50	3	3	3	5	3	5	3	3	3	3
10:35:00	3	3	3	5	4	5	3	3	3	3
10:35:10	3	3	3	5	4	5	3	4	3	3
10:35:20	3	4	3	5	3	5	3	4	3	3
10:35:30	3	4	3	5	3	5	3	4	3	3
10:35:40	3	4	3	5	3	5	3	4	3	3
10:35:50	3	4	3	5	3	5	3	4	3	3
10:36:00	3	4	3	5	3	5	3	4	3	3
10:36:10	3	4	3	5	3	5	3	4	3	3
10:36:20	3	4	3	5	3	5	3	4	4	3
10:36:30	4	4	3	5	3	5	3	4	4	3
10:36:40	4	4	3	5	3	5	3	4	4	3
10:36:50	4	4	3	5	3	5	3	4	4	3
10:37:00	4	3	3	5	3	5	3	4	4	3
10:37:10	4	3	3	5	3	5	3	4	4	3
10:37:20	4	3	3	5	3	5	3	5	4	3
10:37:30	4	3	3	5	3	5	3	5	4	3
10:37:40	4	3	3	5	3	5	3	3	4	3
10:37:50	4	3	3	5	3	5	3	3	4	3
10:38:00	4	3	3	5	3	5	3	3	4	3
10:38:10	4	3	3	5	3	5	3	3	4	3
10:38:20	4	3	3	5	3	5	3	3	4	3
10:38:30	4	3	3	5	3	5	3	3	4	3
10:38:40	4	3	3	5	3	5	3	3	4	3
10:38:50	4	3	3	5	3	5	3	3	4	3
10:39:00	4	5	3	5	3	5	3	3	4	3
10:39:10	4	5	3	3	3	5	3	3	4	3
10:39:20	4	3	3	3	3	5	3	3	4	3
10:39:30	5	3	3	3	3	5	3	3	4	3
10:39:40	5	3	3	3	3	5	3	3	4	3
10:39:50	5	3	3	3	3	5	3	3	4	3
10:40:00	5	3	3	3	3	5	3	4	4	3
10:40:10	5	3	3	3	3	5	3	4	3	3
10:40:20	5	3	3	3	3	5	3	3	3	3
10:40:30	5	3	3	3	3	5	3	3	3	3
10:40:40	5	3	3	3	3	5	3	3	3	3
10:40:50	5	3	3	3	3	5	3	3	3	3
10:41:00	5	3	3	5	3	5	3	3	3	3
10:41:10	5	3	3	5	3	5	3	3	3	3
10:41:20	5	3	3	5	3	5	3	3	3	3
10:41:30	5	3	3	5	3	5	3	3	3	3
10:41:40	5	3	3	5	3	5	3	3	3	3
10:41:50	5	3	3	5	3	5	3	3	3	3
10:42:00	5	3	3	5	3	5	3	3	3	3
10:42:10	5	3	3	5	3	5	3	3	3	3
10:42:20	5	3	3	5	3	5	3	3	3	3
10:42:30	5	3	3	5	3	5	3	3	3	3
10:42:40	5	3	3	5	3	5	3	3	3	3
10:42:50	5	3	3	5	3	5	3	3	3	3
10:43:00	5	3	3	5	3	5	3	3	3	3
10:43:10	5	3	3	5	3	5	3	3	3	3
10:43:20	3	3	3	5	3	5	3	3	3	3
10:43:30	3	3	3	5	3	5	3	3	3	3
10:43:40	3	3	3	5	3	5	3	3	3	3
10:43:50	3	3	3	5	3	5	3	3	3	3
10:44:00	3	3	3	5	3	5	3	3	3	3
10:44:10	3	3	3	5	3	5	3	3	3	3
10:44:20	3	3	3	5	3	5	3	3	3	3
10:44:30	3	3	3	5	3	5	3	3	3	3
10:44:40	3	3	3	5	3	5	3	3	3	3
10:44:50	3	3	3	5	3	5	3	3	3	3
10:45:00	3	3	3	5	3	5	3	4	3	3
10:45:10	3	3	4	5	3	5	3	4	3	3
10:45:20	3	3	4	5	3	5	3	4	3	3
10:45:30	3	3	4	5	4	5	3	4	3	3
10:45:40	3	3	4	5	4	5	3	4	3	3
10:45:50	3	3	4	5	4	5	3	4	3	3
10:46:00	3	3	4	5	3	5	3	4	3	3
10:46:10	3	3	4	5	3	5	3	4	3	3
10:46:20	3	3	4	5	3	5	3	4	3	3
10:46:30	3	3	4	5	4	5	3	4	3	3
10:46:40	5	3	4	5	4	5	3	4	3	3
10:46:50	5	3	4	5	4	5	3	3	3	3
10:47:00	3	4	3	5	4	5	3	3	3	3
10:47:10	3	4	3	5	4	5	3	3	3	3
10:47:20	3	4	3	5	4	5	3	3	3	3
10:47:30	3	3	3	5	4	5	3	4	3	3
10:47:40	3	3	3	5	4	5	3	4	3	3
10:47:50	3	3	3	5	4	5	4	4	3	3
10:48:00	3	3	3	5	4	5	4	3	3	3
10:48:10	3	3	3	5	4	5	4	3	3	3
10:48:20	3	3	3	5	4	5	4	5	3	3
10:48:30	3	3	3	5	4	3	4	5	3	3
10:48:40	3	3	3	5	4	3	4	5	3	4
10:48:50	3	3	3	5	4	5	4	5	3	4
10:49:00	3	3	3	5	5	5	4	3	3	3
10:49:10	3	3	3	5	5	5	4	3	3	3
10:49:20	3	3	3	5	5	5	4	5	3	3
10:49:30	3	3	3	5	5	5	4	5	3	3
10:49:40	3	3	3	5	3	5	4	5	3	3
10:49:50	3	3	3	5	3	5	4	5	3	3
10:50:00	3	3	3	5	3	5	3	5	3	3
10:50:10	3	3	3	5	3	5	3	5	3	3
10:50:20	3	3	3	5	3	5	3	5	3	3
10:50:30	3	3	3	5	3	5	3	5	3	3
10:50:40	3	3	3	5	3	5	3	5	4	3
10:50:50	3	3	3	5	3	5	3	5	4	3
10:51:00	3	3	3	5	3	5	3	3	4	3
10:51:10	3	3	3	5	3	5	3	3	4	4
10:51:20	5	3	3	5	3	5	3	3	4	4
10:51:30	5	3	3	5	3	5	3	3	4	4
10:51:40	5	3	3	5	3	5	3	3	4	4
10:51:50	5	3	3	5	3	5	3	3	4	4
10:52:00	5	3	3	5	3	5	3	3	4	4
10:52:10	5	3	3	5	3	5	3	3	4	4
10:52:20	5	4	3	5	3	5	3	3	4	4
10:52:30	5	4	3	5	3	5	3	3	3	4
10:52:40	5	4	3	5	3	5	3	3	3	4
10:52:50	5	4	3	5	3	5	3	3	3	4
10:53:00	5	4	3	5	3	5	3	3	3	4
10:53:10	5	4	3	5	3	5	3	3	3	4
10:53:20	5	4	3	5	5	5	3	3	3	3
10:53:30	5	4	3	5	5	5	3	3	3	3
10:53:40	5	4	3	5	5	5	3	3	3	3
10:53:50	5	4	3	5	3	5	3	3	3	3
10:54:00	5	3	3	5	3	5	3	3	4	3
10:54:10	5	3	3	5	3	5	3	3	4	3
10:54:20	3	3	3	5	3	5	3	3	3	3
10:54:30	3	4	3	5	3	5	3	3	3	3
10:54:40	3	4	3	5	3	5	3	3	5	3
10:54:50	5	3	3	5	3	5	3	3	5	3
10:55:00	5	3	3	5	3	5	3	3	5	3
10:55:10	5	3	3	5	3	5	3	3	5	3
10:55:20	5	3	3	5	3	5	3	3	5	3
10:55:30	5	3	3	5	3	5	3	3	5	3
10:55:40	5	4	3	5	3	5	3	3	5	3
10:55:50	5	4	3	5	3	5	5	3	5	3
10:56:00	5	4	3	5	3	5	5	3	5	3
10:56:10	5	4	3	5	3	5	5	3	5	3
10:56:20	5	4	3	5	3	5	5	3	3	3
10:56:30	5	4	3	5	5	5	5	3	3	3
10:56:40	5	4	3	5	5	5	3	3	3	3
10:56:50	5	4	3	5	5	5	3	3	3	3
10:57:00	5	4	3	5	3	5	3	3	3	3
10:57:10	5	4	3	5	3	5	3	3	3	3
10:57:20	5	4	3	5	3	5	3	3	3	3
10:57:30	3	4	3	5	3	5	3	3	3	3
10:57:40	3	4	3	5	3	5	3	3	3	3
10:57:50	3	4	3	5	3	5	3	3	3	3
10:58:00	3	4	3	5	3	5	3	3	3	3
10:58:10	3	4	3	5	3	5	3	3	5	3
10:58:20	3	4	3	5	3	5	3	3	5	3
10:58:30	3	4	3	5	3	5	3	3	5	3
10:58:40	3	4	3	5	3	5	3	3	5	3
10:58:50	3	4	3	5	3	5	3	3	3	3
10:59:00	3	4	5	5	3	5	3	3	3	3
10:59:10	3	4	5	5	3	5	3	3	3	3
10:59:20	3	3	5	5	3	5	3	3	3	3
10:59:30	3	3	5	5	3	5	3	3	3	3
10:59:40	3	3	5	5	3	5	3	3	3	3
10:59:50	3	5	5	5	3	5	3	3	3	3
11:00:00	3	5	5	5	3	5	3	3	3	3
11:00:10	3	5	5	5	3	5	3	3	3	3
11:00:20	3	5	5	5	3	5	3	3	3	3
11:00:30	3	5	5	5	3	5	3	3	3	3
11:00:40	3	5	5	5	3	5	3	3	3	3
11:00:50	3	5	5	5	3	5	3	3	3	3
11:01:00	3	5	5	5	3	5	3	3	3	3
11:01:10	3	5	5	5	3	5	3	3	3	3
11:01:20	3	5	5	5	3	5	3	3	3	3
11:01:30	3	3	5	5	3	5	3	3	3	3
11:01:40	3	3	5	5	3	5	3	3	5	3
11:01:50	3	3	5	5	3	5	3	3	5	3
11:02:00	3	3	5	5	3	5	3	3	5	3
11:02:10	3	3	3	5	3	5	3	3	5	3
11:02:20	3	3	3	5	3	5	3	3	5	3
11:02:30	3	3	3	5	3	5	3	4	5	3
11:02:40	3	3	3	5	3	5	3	4	5	4
11:02:50	3	3	3	5	3	5	3	4	5	4
11:03:00	3	3	3	5	3	5	3	4	3	4
11:03:10	3	3	3	5	3	5	3	4	3	4
11:03:20	3	3	3	5	3	5	3	4	3	4
11:03:30	3	3	3	5	3	5	3	4	3	4
11:03:40	3	3	3	5	3	5	3	4	3	4
11:03:50	3	3	3	5	3	5	3	4	3	4
11:04:00	3	3	5	5	3	5	3	4	3	4
11:04:10	3	3	5	5	3	5	3	4	5	4
11:04:20	3	3	5	5	3	5	3	4	5	4
11:04:30	3	3	5	5	3	5	3	4	5	4
11:04:40	3	3	5	5	3	5	3	4	5	4
11:04:50	3	3	3	5	3	5	5	4	5	4
11:05:00	3	3	3	5	3	5	5	3	5	4
11:05:10	3	3	3	5	3	5	3	3	5	3
11:05:20	3	3	3	5	3	5	3	3	5	3
11:05:30	3	3	3	5	3	5	3	3	5	3
11:05:40	3	3	3	5	3	5	3	4	5	3
11:05:50	3	3	3	5	3	5	3	4	5	3
11:06:00	3	3	3	5	3	5	4	4	5	3
11:06:10	3	3	3	5	3	5	4	4	5	3
11:06:20	3	3	3	5	3	5	4	4	5	3
11:06:30	3	3	3	5	3	5	4	4	5	5
11:06:40	3	3	3	5	3	5	4	4	5	5
11:06:50	4	3	3	5	3	5	4	4	5	5
11:07:00	4	3	3	5	3	5	4	4	5	5
11:07:10	4	3	3	5	3	5	4	4	3	5
11:07:20	4	3	3	5	3	5	4	4	3	3
11:07:30	4	3	3	5	3	5	4	3	3	3
11:07:40	4	3	3	5	3	5	4	3	3	3
11:07:50	4	3	3	5	3	5	4	3	3	3
11:08:00	4	3	3	5	3	5	4	3	3	3
11:08:10	4	3	3	5	3	5	4	3	3	3
11:08:20	4	3	3	5	3	5	4	3	3	3
11:08:30	4	3	3	5	3	5	4	3	3	3
11:08:40	4	3	5	5	3	5	4	3	3	3
11:08:50	4	3	5	5	3	5	4	3	3	3
11:09:00	4	3	5	5	3	5	3	3	3	3
11:09:10	4	3	5	5	3	5	3	3	3	3
11:09:20	4	3	5	5	3	5	3	3	3	3
11:09:30	4	3	5	5	3	5	3	3	3	3
11:09:40	4	3	5	5	3	5	3	5	3	3
11:09:50	4	3	5	5	3	5	3	5	3	3
11:10:00	3	3	5	5	3	5	3	3	3	3
11:10:10	3	3	5	5	3	5	3	3	3	3
11:10:20	3	3	3	5	3	5	3	3	3	3
11:10:30	3	3	3	5	3	5	3	3	3	3
11:10:40	3	3	3	5	3	5	3	3	3	3
11:10:50	3	3	3	5	3	5	3	3	3	3
11:11:00	3	3	3	5	3	5	3	3	3	3
11:11:10	3	3	3	5	3	5	3	3	3	3
11:11:20	3	3	3	5	3	5	3	3	3	3
11:11:30	3	3	3	5	3	3	3	3	3	3
11:11:40	3	3	3	5	3	3	3	3	3	3
11:11:50	3	3	3	5	3	3	3	3	3	3
11:12:00	3	3	3	5	3	3	3	3	3	3
11:12:10	3	3	3	5	3	3	3	3	3	3
11:12:20	3	3	3	5	3	3	5	3	3	3
11:12:30	3	3	3	5	3	3	5	3	3	3
11:12:40	3	3	3	5	3	3	5	3	3	3
11:12:50	3	3	3	5	3	3	5	3	3	3
11:13:00	3	3	3	5	3	3	5	3	3	3
11:13:10	3	3	3	5	3	3	5	3	3	3
11:13:20	3	3	3	5	3	3	5	4	3	3
11:13:30	3	3	3	5	3	3	5	4	3	3
11:13:40	3	3	3	5	3	3	5	4	3	3
11:13:50	3	3	3	5	3	3	5	4	3	3
11:14:00	3	3	3	5	3	3	5	4	3	3
11:14:10	3	3	3	5	3	3	5	4	3	3
11:14:20	3	3	3	5	3	3	5	4	3	3
11:14:30	3	4	3	5	4	3	5	4	3	3
11:14:40	3	4	3	5	4	3	5	3	3	3
11:14:50	4	4	3	5	4	3	5	3	3	3
11:15:00	4	3	3	5	3	3	5	3	3	3
11:15:10	4	3	3	5	3	3	5	3	3	3
11:15:20	4	3	3	5	3	3	5	3	3	3
11:15:30	4	3	4	5	3	3	5	3	3	3
11:15:40	4	3	4	5	3	3	5	3	3	3
11:15:50	4	3	4	5	3	3	5	3	3	3
11:16:00	4	3	4	5	3	3	5	3	3	3
11:16:10	4	3	4	5	3	3	5	3	3	3
11:16:20	4	3	4	5	3	3	5	3	3	3
11:16:30	4	3	4	5	3	3	5	3	3	3
11:16:40	4	3	4	5	3	3	5	3	3	3
11:16:50	4	3	4	5	3	3	5	3	3	3
11:17:00	3	3	4	5	3	3	5	3	3	3
11:17:10	3	3	4	5	3	3	5	3	3	3
11:17:20	3	3	4	5	3	3	5	3	3	3
11:17:30	3	3	4	5	3	3	5	4	3	3
11:17:40	3	3	4	5	3	3	5	4	3	3
11:17:50	3	3	4	5	3	3	5	3	3	3
11:18:00	3	4	3	5	3	3	5	3	3	3
11:18:10	5	4	3	5	3	5	5	3	3	3
11:18:20	5	4	3	5	3	5	5	3	3	3
11:18:30	3	3	3	5	3	5	5	3	3	3
11:18:40	3	3	3	5	3	5	5	3	3	3
11:18:50	3	3	3	5	3	3	5	3	3	3
11:19:00	3	3	3	5	3	3	5	4	3	3
11:19:10	3	3	3	5	3	3	5	4	3	3
11:19:20	3	3	3	5	4	3	5	4	3	3
11:19:30	3	3	3	5	4	3	5	3	3	3
11:19:40	3	3	3	5	4	3	5	3	3	3
11:19:50	3	3	3	5	4	3	5	3	3	3
11:20:00	3	3	3	5	4	3	5	3	3	3
11:20:10	3	3	3	5	4	3	5	3	3	3
11:20:20	3	3	3	5	4	3	5	3	3	3
11:20:30	3	3	3	5	4	3	5	3	4	3
11:20:40	3	4	3	5	4	3	5	3	4	3
11:20:50	3	4	3	5	4	3	5	3	4	3
11:21:00	3	4	3	5	4	3	5	3	4	3
11:21:10	3	3	3	5	4	3	5	3	4	3
11:21:20	3	3	3	5	4	3	5	3	4	3
11:21:30	3	3	3	5	4	3	5	3	4	3
11:21:40	3	3	3	5	4	3	5	3	4	3
11:21:50	3	3	3	5	4	3	5	3	4	4
11:22:00	3	3	3	5	5	3	5	3	4	4
11:22:10	3	3	3	5	5	3	5	3	4	4
11:22:20	3	3	3	5	5	3	5	3	3	3
11:22:30	3	3	3	5	5	3	5	3	3	3
11:22:40	3	3	3	5	5	3	5	3	3	3
11:22:50	3	3	3	5	5	3	5	3	3	3
11:23:00	3	3	4	5	5	3	5	3	3	3
11:23:10	3	3	4	5	5	3	5	3	3	3
11:23:20	3	3	4	5	3	4	5	3	3	3
11:23:30	3	3	4	5	3	4	5	3	3	3
11:23:40	3	3	3	5	3	4	5	3	3	3
11:23:50	3	3	3	5	3	4	5	3	3	3
11:24:00	3	3	3	5	3	4	5	3	3	3
11:24:10	3	3	3	5	3	4	5	3	3	3
11:24:20	3	4	3	5	3	4	5	3	3	3
11:24:30	3	4	3	5	3	4	5	3	3	3
11:24:40	3	4	3	5	3	4	5	3	3	3
11:24:50	3	4	3	5	3	4	5	3	3	3
11:25:00	3	4	3	5	5	4	5	3	3	3
11:25:10	3	4	3	5	5	4	5	3	3	3
11:25:20	3	4	3	5	5	4	5	3	3	3
11:25:30	3	4	5	5	5	4	5	3	3	3
11:25:40	3	4	5	5	5	4	5	3	3	3
11:25:50	3	4	3	5	5	4	5	3	3	3
11:26:00	3	4	3	5	5	3	5	3	3	3
11:26:10	3	4	3	5	5	3	5	3	3	3
11:26:20	3	4	3	5	5	3	5	5	3	3
11:26:30	3	4	3	5	5	3	5	5	3	3
11:26:40	4	4	3	5	3	3	5	3	3	3
11:26:50	4	4	3	5	3	3	5	3	3	3
11:27:00	3	4	3	5	3	3	5	3	3	3
11:27:10	3	4	3	5	3	3	5	3	3	3
11:27:20	3	4	3	5	3	3	5	3	3	3
11:27:30	5	4	3	5	3	3	5	3	3	3
11:27:40	5	4	4	5	3	3	5	3	5	3
11:27:50	5	3	4	5	3	3	5	3	5	3
11:28:00	3	3	4	5	3	3	5	3	5	3
11:28:10	3	3	4	5	3	3	5	3	5	3
11:28:20	3	3	4	5	3	5	5	3	5	3
11:28:30	3	3	4	5	3	5	5	3	5	3
11:28:40	3	3	4	5	3	3	5	3	5	3
11:28:50	3	3	3	5	3	3	5	3	5	3
11:29:00	3	3	3	5	3	3	5	3	3	3
11:29:10	3	3	3	5	3	3	5	3	3	3
11:29:20	3	3	3	5	3	3	5	3	3	3
11:29:30	3	3	3	5	3	3	5	3	3	3
11:29:40	3	3	3	5	3	4	5	3	3	3
11:29:50	3	5	3	5	3	4	5	3	3	3
11:30:00	3	5	3	5	3	4	5	3	3	3
11:30:10	3	3	3	5	3	3	5	4	3	3
11:30:20	3	3	3	5	4	3	5	4	3	3
11:30:30	3	3	3	5	4	4	5	4	3	3
11:30:40	3	3	3	5	4	4	5	4	3	3
11:30:50	3	3	3	5	3	4	5	4	3	3
11:31:00	3	3	3	5	3	4	5	4	3	3
11:31:10	3	3	3	3	3	4	5	3	3	3
11:31:20	3	3	3	3	3	4	5	3	3	3
11:31:30	3	3	3	3	3	4	5	3	3	3
11:31:40	3	3	3	5	3	4	5	3	3	3
11:31:50	3	3	3	5	3	4	5	3	3	3
11:32:00	3	3	3	5	3	4	5	3	3	3
11:32:10	3	3	3	3	3	4	5	3	3	4
11:32:20	3	3	3	3	3	4	5	3	3	4
11:32:30	3	3	3	3	3	4	5	3	3	3
11:32:40	3	3	3	3	4	4	5	3	3	3
11:32:50	3	3	3	3	4	4	5	3	3	3
11:33:00	3	5	4	5	4	4	5	3	3	3
11:33:10	3	5	4	5	5	4	5	3	3	3
11:33:20	3	5	4	5	5	4	5	3	3	3
11:33:30	3	5	4	5	3	3	5	3	3	3
11:33:40	3	5	4	5	3	3	5	3	3	3
11:33:50	3	3	4	5	3	3	5	3	3	3
11:34:00	3	3	4	5	5	3	5	3	3	3
11:34:10	3	3	4	5	5	3	5	3	3	3
11:34:20	3	3	3	5	3	3	5	3	3	3
11:34:30	3	3	3	5	3	3	5	3	3	5
11:34:40	3	3	3	5	5	3	5	3	3	5
11:34:50	3	5	3	5	5	3	5	3	3	5
11:35:00	3	5	3	5	3	3	5	3	3	5
11:35:10	3	5	3	5	3	3	5	3	3	5
11:35:20	3	5	3	3	3	3	5	3	3	5
11:35:30	3	3	5	3	3	3	5	3	3	5
11:35:40	3	3	5	3	3	3	5	3	3	5
11:35:50	3	3	3	3	3	3	5	3	3	3
11:36:00	3	3	3	3	3	3	5	3	3	3
11:36:10	3	3	3	3	4	3	5	3	3	3
11:36:20	3	3	3	3	4	3	5	3	3	3
11:36:30	3	3	3	3	4	3	5	5	3	3
11:36:40	3	4	3	3	3	3	5	5	3	3
11:36:50	3	4	3	3	3	3	5	5	3	4
11:37:00	3	4	3	3	3	3	5	5	3	4
11:37:10	3	4	3	3	3	3	5	5	3	4
11:37:20	3	3	3	3	3	3	5	5	4	4
11:37:30	3	3	3	3	3	3	5	5	4	4
11:37:40	3	3	3	3	3	3	5	5	4	4
11:37:50	3	3	3	3	4	3	5	5	4	4
11:38:00	3	3	3	5	4	4	5	5	4	4
11:38:10	3	3	3	5	5	4	5	5	4	4
11:38:20	3	3	3	3	5	4	5	5	4	4
11:38:30	3	3	3	3	5	3	5	5	4	4
11:38:40	4	3	3	3	5	3	5	5	3	4
11:38:50	4	3	3	3	5	3	5	5	3	4
11:39:00	4	3	3	3	5	3	5	5	3	4
11:39:10	4	3	3	3	5	3	5	5	3	4
11:39:20	4	3	3	3	5	3	5	5	3	4
11:39:30	4	3	3	3	3	3	5	3	3	4
11:39:40	4	3	4	3	3	3	5	3	3	5
11:39:50	4	3	4	3	3	3	5	3	3	5
11:40:00	4	3	4	3	3	3	5	3	3	5
11:40:10	4	3	4	3	3	3	5	3	3	5
11:40:20	4	3	4	3	3	3	5	3	3	5
11:40:30	4	3	4	3	5	3	5	3	3	3
11:40:40	3	3	4	3	5	3	5	3	3	3
11:40:50	3	3	4	3	5	3	5	3	3	3
11:41:00	3	3	4	3	5	5	5	3	3	3
11:41:10	3	4	4	3	5	5	5	3	3	3
11:41:20	3	4	4	3	5	5	5	3	3	3
11:41:30	3	4	4	3	5	5	5	3	3	3
11:41:40	3	4	4	3	5	3	5	3	3	3
11:41:50	3	4	4	5	3	3	5	3	3	3
11:42:00	3	4	4	5	3	3	5	3	3	3
11:42:10	3	4	4	3	3	3	5	3	3	3
11:42:20	3	4	4	3	3	3	5	3	3	3
11:42:30	3	4	4	3	3	3	5	3	3	3
11:42:40	3	4	4	3	3	3	5	3	3	3
11:42:50	3	5	3	3	3	3	5	3	3	3
11:43:00	3	5	3	3	3	3	5	3	3	3
11:43:10	3	3	3	3	3	3	5	3	3	3
11:43:20	3	3	3	3	3	3	5	3	3	3
11:43:30	3	3	3	3	3	3	5	3	3	3
11:43:40	3	3	3	3	5	3	5	3	3	3
11:43:50	3	3	3	3	5	3	5	3	3	3
11:44:00	3	3	3	5	3	3	5	3	3	3
11:44:10	3	3	3	5	3	3	5	3	4	3
11:44:20	3	3	3	3	3	3	5	3	4	3
11:44:30	3	3	3	3	3	3	5	3	4	3
11:44:40	4	3	3	3	3	3	5	4	4	3
11:44:50	4	4	3	3	3	3	5	4	4	3
11:45:00	4	4	3	3	3	3	5	4	4	3
11:45:10	4	4	3	3	3	3	5	3	4	3
11:45:20	4	4	3	3	3	3	5	3	4	3
11:45:30	4	4	3	3	3	3	5	3	4	3
11:45:40	4	4	3	3	3	3	5	3	4	3
11:45:50	3	4	3	3	3	3	5	3	4	3
11:46:00	3	4	3	3	3	3	5	3	4	3
11:46:10	3	3	3	5	3	3	5	3	5	3
11:46:20	3	3	3	5	3	3	5	3	5	3
11:46:30	3	3	3	5	3	3	5	3	5	3
11:46:40	3	3	3	5	3	3	5	3	5	3
11:46:50	3	3	3	5	3	3	5	3	5	3
11:47:00	3	3	3	3	3	3	5	3	5	3
11:47:10	3	3	3	3	3	3	5	3	3	3
11:47:20	3	3	3	3	3	3	5	3	3	3
11:47:30	3	3	3	3	3	3	5	3	3	3
11:47:40	3	3	3	3	3	3	5	3	3	3
11:47:50	3	3	3	3	3	3	5	3	3	3
11:48:00	3	3	3	3	3	3	5	3	3	3
11:48:10	3	3	3	3	3	3	5	3	3	3
11:48:20	3	3	3	3	3	3	5	3	3	3
11:48:30	3	3	3	3	3	3	5	3	3	3
11:48:40	3	3	3	3	3	3	5	3	3	3
11:48:50	3	3	3	3	3	3	5	3	3	3
11:49:00	3	3	3	3	3	3	5	3	3	3
11:49:10	3	3	3	3	3	3	5	3	3	3
11:49:20	3	3	3	3	3	3	5	3	3	3
11:49:30	3	3	3	3	3	3	5	3	3	3
11:49:40	3	3	3	3	3	3	5	3	3	3
11:49:50	3	3	3	3	3	3	5	3	3	3
11:50:00	3	3	3	3	3	3	5	3	3	3
11:50:10	3	3	3	3	3	3	5	4	3	3
11:50:20	5	3	3	3	3	3	5	4	3	3
11:50:30	5	3	3	3	3	3	5	5	3	3
11:50:40	3	3	5	3	3	3	5	5	3	3
11:50:50	3	3	5	3	3	3	5	3	3	3
11:51:00	3	3	5	3	3	3	5	3	3	3
11:51:10	3	3	5	5	3	3	5	3	3	3
11:51:20	3	3	5	5	3	3	5	3	3	3
11:51:30	3	3	5	3	3	3	5	3	3	3
11:51:40	3	3	3	3	3	3	5	3	3	3
11:51:50	3	3	3	3	3	3	5	3	3	3
11:52:00	3	3	3	3	3	3	5	3	3	3
11:52:10	3	3	3	3	3	3	5	4	3	3
11:52:20	3	3	3	3	3	3	5	4	3	3
11:52:30	5	3	3	3	3	3	5	3	4	3
11:52:40	5	3	3	5	3	3	5	3	4	3
11:52:50	5	3	5	5	3	3	5	4	4	3
11:53:00	5	3	5	5	3	3	5	4	4	3
11:53:10	5	3	5	5	3	3	5	4	3	3
11:53:20	5	3	5	5	3	3	5	4	3	3
11:53:30	5	3	5	5	3	3	5	4	3	3
11:53:40	3	5	5	5	3	3	5	4	3	3
11:53:50	3	5	5	5	4	3	5	4	3	3
11:54:00	3	5	5	5	4	3	5	4	5	5
11:54:10	3	5	5	5	3	3	5	4	5	5
11:54:20	3	5	5	5	3	3	5	4	5	5
11:54:30	3	5	5	5	3	3	5	4	5	5
11:54:40	3	5	3	5	3	3	5	4	5	5
11:54:50	3	3	3	5	3	3	5	4	5	5
11:55:00	3	3	5	5	3	3	5	4	5	5
11:55:10	3	3	5	5	3	3	5	4	5	5
11:55:20	3	3	3	5	3	3	5	4	5	3
11:55:30	3	3	3	5	3	3	5	4	3	3
11:55:40	3	3	3	5	3	3	5	4	3	3
11:55:50	3	3	3	5	3	3	5	3	3	3
11:56:00	3	3	3	5	3	3	5	3	3	3
11:56:10	3	3	3	3	3	3	5	3	3	3
11:56:20	3	3	3	3	3	3	5	3	3	3
11:56:30	3	3	3	3	3	3	5	3	3	3
11:56:40	3	3	3	3	3	3	5	3	3	3
11:56:50	3	3	3	3	3	3	5	3	3	3
11:57:00	3	3	3	3	5	3	5	3	3	3
11:57:10	3	3	3	3	5	3	5	3	3	3
11:57:20	3	3	3	3	3	3	5	3	3	3
11:57:30	3	3	3	3	3	3	5	5	3	3
11:57:40	3	3	3	3	3	3	5	5	3	3
11:57:50	3	3	3	3	3	4	5	5	3	3
11:58:00	3	3	3	3	3	4	5	5	3	3
11:58:10	3	3	3	3	3	3	5	5	3	3
11:58:20	3	3	3	3	3	3	5	5	3	3
11:58:30	3	3	3	5	3	3	5	5	3	3
11:58:40	3	3	3	5	3	3	5	5	3	3
11:58:50	3	3	3	5	3	3	5	3	3	4
11:59:00	3	3	3	5	3	3	5	3	3	4
11:59:10	3	3	3	5	3	3	5	3	3	4
11:59:20	3	3	3	5	3	3	5	3	3	4
11:59:30	3	3	3	5	3	3	5	3	3	4
11:59:40	3	3	3	3	5	3	5	3	3	4
11:59:50	5	3	3	3	5	3	5	3	3	4
12:00:00	5	3	3	3	4	3	5	3	3	4
12:00:10	5	3	3	3	4	3	5	3	3	4
12:00:20	3	3	3	3	4	3	5	3	3	4
12:00:30	3	3	3	5	4	3	5	3	3	4
12:00:40	3	4	3	5	3	3	5	3	3	4
12:00:50	3	4	3	5	3	3	5	3	4	4
12:01:00	3	4	3	3	4	3	5	5	4	4
12:01:10	3	4	3	3	4	3	5	5	4	4
12:01:20	3	4	3	3	4	3	5	5	4	4
12:01:30	3	4	3	3	4	3	5	3	4	4
12:01:40	3	4	3	3	4	3	5	3	5	4
12:01:50	3	4	4	3	4	3	5	3	5	4
12:02:00	3	4	4	3	4	3	5	3	5	4
12:02:10	3	4	4	4	4	4	5	3	5	3
12:02:20	3	4	4	4	4	4	5	3	3	3
12:02:30	3	4	4	4	4	4	5	3	3	3
12:02:40	3	4	4	4	4	3	5	3	3	3
12:02:50	3	4	4	4	4	3	5	3	3	3
12:03:00	3	3	4	4	4	4	5	3	3	3
12:03:10	3	3	4	5	4	4	5	3	3	3
12:03:20	3	3	4	5	4	4	5	3	3	3
12:03:30	3	3	4	5	4	4	5	3	3	3
12:03:40	3	5	4	5	4	4	5	3	3	3
12:03:50	3	5	3	5	4	4	5	3	3	3
12:04:00	3	3	3	3	4	4	5	3	3	3
12:04:10	3	3	3	3	3	4	5	3	3	3
12:04:20	3	3	3	3	3	4	5	3	3	3
12:04:30	3	3	3	3	3	4	5	3	3	3
12:04:40	3	3	3	3	3	4	5	3	3	3
12:04:50	3	3	3	3	4	4	5	3	3	3
12:05:00	5	3	3	3	4	4	5	3	3	3
12:05:10	5	3	3	3	3	4	5	3	3	3
12:05:20	5	3	3	3	3	5	5	3	3	3
12:05:30	3	3	3	3	3	5	5	5	3	3
12:05:40	3	3	3	3	3	3	5	5	3	3
12:05:50	3	3	3	4	3	3	5	3	3	3
12:06:00	3	3	3	4	3	3	5	3	3	3
12:06:10	3	3	3	4	3	3	5	3	3	3
12:06:20	3	3	3	4	3	3	5	3	3	3
12:06:30	3	3	3	4	3	3	5	3	3	3
12:06:40	3	3	3	4	3	3	5	4	3	3
12:06:50	4	3	3	4	3	3	5	4	3	3
12:07:00	4	3	3	4	3	3	5	4	5	3
12:07:10	4	3	3	4	3	3	5	4	5	3
12:07:20	4	3	3	5	3	3	5	4	5	3
12:07:30	4	3	3	5	3	3	5	4	5	3
12:07:40	4	3	5	5	3	3	5	4	5	3
12:07:50	4	3	5	5	3	3	5	4	5	3
12:08:00	4	3	5	5	3	3	5	4	5	3
12:08:10	4	3	5	5	3	3	5	4	5	3
12:08:20	4	3	5	5	3	3	5	4	5	3
12:08:30	5	3	5	3	3	3	5	4	5	3
12:08:40	5	3	5	3	3	3	5	4	5	3
12:08:50	3	3	5	3	3	3	5	4	5	3
12:09:00	3	3	5	3	3	3	5	4	5	3
12:09:10	3	3	5	3	4	3	5	4	5	3
12:09:20	3	3	5	3	4	3	5	4	5	3
12:09:30	3	3	3	5	4	3	5	4	5	3
12:09:40	3	3	3	5	5	3	5	4	5	3
12:09:50	5	5	3	5	5	3	5	4	5	3
12:10:00	5	5	3	5	5	3	5	4	5	3
12:10:10	5	3	3	5	5	3	5	4	5	3
12:10:20	5	3	3	5	3	3	5	3	5	3
12:10:30	5	3	3	5	3	3	5	3	5	3
12:10:40	5	3	3	5	3	3	5	3	5	3
12:10:50	5	3	3	3	3	3	5	3	5	3
12:11:00	5	3	3	3	3	3	5	3	5	3
12:11:10	3	3	3	3	4	3	5	3	5	3
12:11:20	3	3	3	3	4	3	5	3	5	3
12:11:30	3	3	3	3	4	3	5	3	5	3
12:11:40	3	3	3	3	4	3	5	3	5	3
12:11:50	3	5	3	3	4	3	5	3	5	3
12:12:00	3	5	3	3	4	3	5	3	5	3
12:12:10	3	5	3	3	4	3	5	3	5	3
12:12:20	3	5	3	3	4	3	5	3	5	3
12:12:30	3	5	3	3	5	3	5	3	5	3
12:12:40	5	5	3	3	5	3	5	3	5	3
12:12:50	5	5	3	3	5	3	5	3	5	3
12:13:00	5	5	3	3	5	3	5	3	5	3
12:13:10	5	5	3	3	5	3	5	3	5	3
12:13:20	5	5	3	3	3	3	5	3	5	3
12:13:30	5	5	3	5	3	3	5	3	5	3
12:13:40	5	5	3	5	3	3	5	3	5	3
12:13:50	5	5	3	5	5	3	5	3	3	3
12:14:00	5	5	4	5	5	3	5	3	3	3
12:14:10	5	5	4	5	5	3	5	3	3	3
12:14:20	5	5	4	5	5	3	5	3	3	3
12:14:30	5	5	4	5	5	3	5	3	3	3
12:14:40	5	5	4	5	5	3	5	3	3	3
12:14:50	5	5	4	3	5	3	5	3	3	3
12:15:00	5	5	3	3	5	3	5	3	3	3
12:15:10	5	5	3	3	3	3	5	3	3	3
12:15:20	5	5	3	3	3	3	5	3	3	3
12:15:30	5	5	3	3	3	3	5	3	3	3
12:15:40	5	5	4	3	3	3	5	3	3	3
12:15:50	5	5	4	3	3	3	5	3	3	3
12:16:00	5	5	4	3	3	3	5	3	3	3
12:16:10	5	5	4	3	3	3	5	3	3	3
12:16:20	5	5	3	3	3	3	5	5	3	5
12:16:30	5	5	3	3	3	3	5	5	3	5
12:16:40	5	5	3	3	3	3	5	3	3	5
12:16:50	5	5	3	3	3	3	5	3	3	5
12:17:00	5	5	3	3	3	3	5	3	3	5
12:17:10	5	5	3	3	3	3	5	3	3	5
12:17:20	5	5	3	3	3	3	5	3	3	5
12:17:30	5	5	3	3	3	3	5	3	3	5
12:17:40	5	5	3	3	3	3	5	3	3	5
12:17:50	5	5	4	3	3	3	5	3	3	5
12:18:00	5	5	4	3	3	3	5	3	3	5
12:18:10	5	5	4	3	3	3	5	3	3	5
12:18:20	5	5	4	3	3	3	5	3	3	5
12:18:30	5	5	4	3	3	3	5	3	3	5
12:18:40	5	5	4	3	3	3	5	3	3	5
12:18:50	5	5	4	3	3	3	5	3	3	5
12:19:00	5	5	4	3	3	3	5	3	3	5
12:19:10	3	5	4	3	3	3	5	3	3	5
12:19:20	3	5	4	3	3	3	5	3	3	5
12:19:30	3	5	4	3	3	3	5	3	3	5
12:19:40	3	5	3	3	3	3	5	3	3	5
12:19:50	3	5	3	3	3	3	5	3	3	5
12:20:00	3	5	3	3	3	3	5	3	3	5
12:20:10	3	5	3	3	3	3	5	3	3	5
12:20:20	3	5	3	3	3	4	5	3	3	5
12:20:30	3	5	3	3	5	4	5	3	3	5
12:20:40	3	5	3	3	5	4	5	3	3	5
12:20:50	3	5	3	3	3	4	5	4	3	5
12:21:00	3	5	3	3	3	4	5	4	3	5
12:21:10	3	5	3	3	3	4	5	4	3	5
12:21:20	3	5	3	3	3	4	5	4	3	5
12:21:30	3	5	3	5	3	4	5	4	3	5
12:21:40	3	5	3	5	3	4	5	4	3	5
12:21:50	3	5	3	5	3	4	5	4	3	5
12:22:00	3	5	3	5	3	4	5	4	3	5
12:22:10	3	5	3	3	3	4	5	4	3	5
12:22:20	3	5	3	3	3	3	5	4	3	5
12:22:30	3	5	3	3	3	3	5	4	3	5
12:22:40	3	5	3	3	3	3	5	4	3	5
12:22:50	3	5	3	3	3	3	5	4	3	5
12:23:00	3	5	3	3	3	3	3	4	3	5
12:23:10	3	5	3	3	3	3	3	4	3	5
12:23:20	3	5	3	3	3	3	3	4	3	5
12:23:30	3	5	3	3	3	3	3	4	3	5
12:23:40	3	5	3	3	4	3	3	4	3	5
12:23:50	3	5	3	3	4	3	3	4	3	5
12:24:00	3	5	4	3	4	3	3	4	3	5
12:24:10	3	5	4	3	4	3	3	5	3	5
12:24:20	3	5	4	3	4	3	3	5	3	5
12:24:30	3	5	4	3	4	3	3	5	3	5
12:24:40	3	5	4	3	4	3	3	5	3	5
12:24:50	3	5	4	3	4	3	5	3	3	5
12:25:00	3	5	4	3	4	3	5	3	3	5
12:25:10	3	5	4	3	4	3	5	3	3	5
12:25:20	3	5	4	3	4	3	3	3	3	5
12:25:30	3	5	4	3	5	3	3	3	3	5
12:25:40	3	5	4	3	5	3	3	3	3	5
12:25:50	4	5	4	3	5	3	3	3	3	5
12:26:00	4	5	4	3	5	3	3	3	3	5
12:26:10	4	5	3	3	5	3	3	3	3	5
12:26:20	4	5	3	3	5	3	5	3	3	5
12:26:30	4	5	3	3	5	3	5	3	3	5
12:26:40	4	5	5	3	5	3	5	3	3	5
12:26:50	4	5	5	3	5	3	5	3	3	5
12:27:00	4	5	5	3	5	3	5	3	3	5
12:27:10	3	5	3	3	5	3	5	3	3	5
12:27:20	3	5	3	3	5	3	5	3	3	5
12:27:30	3	5	3	3	5	3	5	3	3	5
12:27:40	3	5	3	3	5	3	5	3	3	5
12:27:50	3	5	3	3	5	3	5	3	3	5
12:28:00	3	5	3	3	5	3	3	3	3	5
12:28:10	3	5	3	3	3	3	3	3	3	5
12:28:20	3	5	3	3	3	3	3	3	3	5
12:28:30	3	5	3	3	3	3	3	3	3	5
12:28:40	3	5	3	3	5	3	3	3	3	5
12:28:50	3	5	3	3	5	3	3	3	3	5
12:29:00	3	5	3	3	5	3	3	3	3	5
12:29:10	3	5	3	3	5	3	3	3	3	5
12:29:20	3	5	3	3	5	3	5	3	3	5
12:29:30	3	5	3	3	3	3	5	3	3	5
12:29:40	3	5	3	3	3	3	3	3	3	5
12:29:50	3	5	3	3	3	3	3	3	3	5
12:30:00	3	5	3	3	3	3	3	3	3	5
12:30:10	3	5	3	3	3	3	3	3	4	5
12:30:20	3	5	3	3	3	3	3	3	4	5
12:30:30	3	5	3	3	3	3	3	3	4	5
12:30:40	3	5	3	3	3	3	3	3	4	5
12:30:50	3	5	3	3	3	3	3	3	4	5
12:31:00	3	5	3	3	3	3	3	3	4	5
12:31:10	3	5	3	3	3	3	3	3	4	5
12:31:20	3	5	3	3	5	3	3	3	4	5
12:31:30	3	5	3	3	5	3	3	3	4	5
12:31:40	3	5	3	3	3	3	3	3	4	5
12:31:50	3	5	3	5	3	3	3	3	4	5
12:32:00	3	5	3	5	3	3	3	3	4	5
12:32:10	4	5	3	5	3	3	3	5	3	5
12:32:20	4	5	3	5	3	3	3	5	3	5
12:32:30	3	5	3	5	3	3	3	3	3	5
12:32:40	3	5	3	3	3	3	3	3	3	5
12:32:50	3	5	3	3	3	3	3	3	3	5
[truncated: 6,642 more rows]

## Sheet: 4B - NREM Counts
Row: ZT Hour	ZT0-12; Lights On											ZT12-24; Lights Off
Row: Treatment Day	Baseline Day 4	Baseline Day 5	Baseline Day 6	Baseline Average (B4-B6)	Withdrawal Day 2	Withdrawal Day 3	Withdrawal Day 4	Withdrawal Day 5	Withdrawal Day 6	Withdrawal Day 7	Withdrawal Day 8	Baseline Day 4	Baseline Day 5	Baseline Day 6	Baseline Average (B4-B6)	Withdrawal Day 2	Withdrawal Day 3	Withdrawal Day 4	Withdrawal Day 5	Withdrawal Day 6	Withdrawal Day 7	Withdrawal Day 8
Row	B4_ZT0-12	B5_ZT0-12	B6_ZT0-12	BLavg_ZT0-12	W2_ZT0-12	W3_ZT0-12	W4_ZT0-12	W5_ZT0-12	W6_ZT0-12	W7_ZT0-12	W8_ZT0-12	B4_ZT12-24	B5_ZT12-24	B6_ZT12-24	BLavg_ZT12-24	W2_ZT12-24	W3_ZT12-24	W4_ZT12-24	W5_ZT12-24	W6_ZT12-24	W7_ZT12-24	W8_ZT12-24
A2	99	105	92	98.6667	149	112	122	112	115	98	111	62	76	80	72.6667	133	122	91	91	86	73	65
A3	97	89	101	95.6667	143	111	96	112	99	107	117	46	80	55	60.3333	111	101	73	58	63	54	54
A4	95	90	104	96.3333	138	108	101	104	104	91	101	57	71	50	59.3333	96	78	70	62	80	63	80
A21	110	114	101	108.333	139	105	100	93	118	96	87	64	64	75	67.6667	112	100	69	53	64	77	59
A36	95	115	122	110.667	174	155	135	130	121	103	103	64	90	57	70.3333	115	86	68	71	60	76	63
A26	160	116	124	133.333	156	124	113	114	111	98	101	85	101	78	88	132	125	104	94	104	101	95
A28	148	128	111	129	168	154	118	105	111	92	103	92	72	75	79.6667	155	154	127	101	111	92	99
A29	116	122	117	118.333	151	119	99	96	105	73	104	69	56	69	64.6667	124	128	99	88	72	83	82
A13	132	106	120	119.333	181	176	175	162	145	142	124	71	71	79	73.6667	175	115	72	77	69	75	87
A15	98	92	94	94.6667	175	159	138	131	131	123	95	82	63	66	70.3333	148	104	104	96	85	90	110
A17	102	87	105	98	94	127	139	149	116	109	91	86	75	81	80.6667	104	104	90	69	80	64	85
	Data are NREM bout counts during lights on (ZT0-12) and lights off (ZT12-24).

## Sheet: 4B - NREM Durations
Row: ZT Hour	ZT0-12; Lights On											ZT12-24; Lights Off
Row: Treatment Day	Baseline Day 4	Baseline Day 5	Baseline Day 6	Baseline Average (B4-B6)	Withdrawal Day 2	Withdrawal Day 3	Withdrawal Day 4	Withdrawal Day 5	Withdrawal Day 6	Withdrawal Day 7	Withdrawal Day 8	Baseline Day 4	Baseline Day 5	Baseline Day 6	Baseline Average (B4-B6)	Withdrawal Day 2	Withdrawal Day 3	Withdrawal Day 4	Withdrawal Day 5	Withdrawal Day 6	Withdrawal Day 7	Withdrawal Day 8
Row	B4_ZT0-12	B5_ZT0-12	B6_ZT0-12	BLavg_ZT0-12	W2_ZT0-12	W3_ZT0-12	W4_ZT0-12	W5_ZT0-12	W6_ZT0-12	W7_ZT0-12	W8_ZT0-12	B4_ZT12-24	B5_ZT12-24	B6_ZT12-24	BLavg_ZT12-24	W2_ZT12-24	W3_ZT12-24	W4_ZT12-24	W5_ZT12-24	W6_ZT12-24	W7_ZT12-24	W8_ZT12-24
A2	272.626	286.571	310.435	289.877	176.107	249.732	199.262	233.929	242.174	305.714	260.36	154.839	120.526	161.5	145.622	144.737	132.459	150.33	147.143	147.093	165.068	149.846
A3	276.082	339.551	289.505	301.713	179.79	223.514	246.354	231.875	280.202	261.402	250.171	149.13	93.875	134.727	125.911	167.568	135.149	156.438	133.621	128.254	128.333	143.889
A4	290.632	320.778	292.019	301.143	186.522	254.907	252.97	244.327	268.558	324.286	293.267	153.509	159.155	183.8	165.488	152.5	184.487	130.571	167.903	149.75	148.73	142.75
A21	258.273	241.491	279.802	259.855	155.324	242.286	263.3	292.151	244.068	257.5	338.391	158.125	187.656	196.8	180.86	155.625	142.5	139.42	141.887	186.719	143.247	142.373
A36	296.842	268.174	245.328	270.115	144.368	165.29	193.778	198.308	229.339	259.126	266.699	205.625	165.667	208.07	193.121	152.696	171.628	176.176	182.254	185.333	171.579	161.429
A26	162.938	261.293	239.677	221.303	149.038	170.726	204.071	208.421	217.748	223.061	243.96	131.294	107.822	155.385	131.5	189.545	181.76	220.385	246.383	199.327	240.99	261.158
A28	188.311	225.781	265.676	226.589	133.988	141.688	177.881	183.143	190.36	210.435	207.961	95.2174	102.5	120.8	106.172	144.968	145.065	175.984	204.752	189.279	195.217	223.232
A29	217.845	217.459	222.821	219.375	154.702	159.16	184.848	202.917	194	245.616	220.673	87.5362	113.036	122.319	107.63	143.79	167.344	200.303	208.182	250.417	236.145	255.244
A13	197.121	267.453	203.583	222.719	129.779	146.307	157.6	155.617	180.759	184.437	199.355	147.606	164.225	143.544	151.792	98.2286	86.3478	86.25	98.5714	95.6522	122	101.724
A15	247.449	301.522	258.936	269.302	148.114	150.943	174.638	179.847	174.504	203.171	235.789	137.805	178.889	146.212	154.302	120.27	107.115	107.115	100.833	126.353	108.889	111.455
A17	235.98	292.529	252.571	260.36	233.085	192.598	174.892	174.43	228.362	243.853	255.055	145.465	149.867	135.556	143.629	197.5	150.096	119.667	134.348	117.625	137.031	141.176
	Data are NREM bout durations during lights on (ZT0-12) and lights off (ZT12-24).

## Sheet: 4C - REM Counts
Row: ZT Hour	ZT0-12; Lights On											ZT12-24; Lights Off
Row: Treatment Day	Baseline Day 4	Baseline Day 5	Baseline Day 6	Baseline Average (B4-B6)	Withdrawal Day 2	Withdrawal Day 3	Withdrawal Day 4	Withdrawal Day 5	Withdrawal Day 6	Withdrawal Day 7	Withdrawal Day 8	Baseline Day 4	Baseline Day 5	Baseline Day 6	Baseline Average (B4-B6)	Withdrawal Day 2	Withdrawal Day 3	Withdrawal Day 4	Withdrawal Day 5	Withdrawal Day 6	Withdrawal Day 7	Withdrawal Day 8
Row	B4_ZT0-12	B5_ZT0-12	B6_ZT0-12	BLavg_ZT0-12	W2_ZT0-12	W3_ZT0-12	W4_ZT0-12	W5_ZT0-12	W6_ZT0-12	W7_ZT0-12	W8_ZT0-12	B4_ZT12-24	B5_ZT12-24	B6_ZT12-24	BLavg_ZT12-24	W2_ZT12-24	W3_ZT12-24	W4_ZT12-24	W5_ZT12-24	W6_ZT12-24	W7_ZT12-24	W8_ZT12-24
A2	52	53	43	49.3333	53	34	53	44	61	49	43	30	15	22	22.3333	70	42	31	38	37	28	23
A3	56	52	59	55.6667	57	54	68	68	61	61	58	17	15	18	16.6667	58	32	27	22	23	22	24
A4	50	54	54	52.6667	62	45	27	42	58	52	58	29	29	29	29	35	34	33	32	39	31	37
A21	61	66	55	60.6667	26	47	63	59	75	43	55	36	36	34	35.3333	41	39	18	19	27	41	19
A36	54	70	69	64.3333	92	88	73	81	72	62	62	33	34	29	32	61	49	43	43	39	40	33
A26	109	64	78	83.6667	65	43	41	64	71	61	62	33	37	30	33.3333	79	89	66	54	68	58	58
A28	88	68	67	74.3333	74	53	54	60	66	45	66	42	28	28	32.6667	71	80	62	54	49	53	55
A29	63	64	56	61	57	54	49	54	59	42	67	24	19	34	25.6667	46	76	62	46	50	51	40
A13	87	55	63	68.3333	33	70	98	109	106	111	79	34	35	47	38.6667	31	24	14	18	21	28	38
A15	61	51	52	54.6667	32	69	74	82	79	70	62	33	24	30	29	40	28	45	48	35	46	66
A17	71	50	69	63.3333	45	69	92	122	86	82	64	45	37	45	42.3333	59	47	39	39	45	45	58
	Data are REM bout counts during lights on (ZT0-12) and lights off (ZT12-24).

## Sheet: 4C - REM Durations
Row: ZT Hour	ZT0-12; Lights On											ZT12-24; Lights Off
Row: Treatment Day	Baseline Day 4	Baseline Day 5	Baseline Day 6	Baseline Average (B4-B6)	Withdrawal Day 2	Withdrawal Day 3	Withdrawal Day 4	Withdrawal Day 5	Withdrawal Day 6	Withdrawal Day 7	Withdrawal Day 8	Baseline Day 4	Baseline Day 5	Baseline Day 6	Baseline Average (B4-B6)	Withdrawal Day 2	Withdrawal Day 3	Withdrawal Day 4	Withdrawal Day 5	Withdrawal Day 6	Withdrawal Day 7	Withdrawal Day 8
Row	B4_ZT0-12	B5_ZT0-12	B6_ZT0-12	BLavg_ZT0-12	W2_ZT0-12	W3_ZT0-12	W4_ZT0-12	W5_ZT0-12	W6_ZT0-12	W7_ZT0-12	W8_ZT0-12	B4_ZT12-24	B5_ZT12-24	B6_ZT12-24	BLavg_ZT12-24	W2_ZT12-24	W3_ZT12-24	W4_ZT12-24	W5_ZT12-24	W6_ZT12-24	W7_ZT12-24	W8_ZT12-24
A2	102.885	106.038	109.302	106.075	62.2642	118.235	86.2264	96.1364	97.2131	107.755	114.651	65.6667	77.3333	85	76	81.2857	90.4762	70	73.4211	77.027	65.7143	74.3478
A3	105.179	101.346	94.2373	100.254	63.3333	90.9259	87.5	83.9706	95.9016	75.7377	81.3793	68.8235	71.3333	90.5556	76.9041	90.6897	91.875	90.3704	83.6364	73.0435	87.7273	87.9167
A4	104.2	92.037	90.1852	95.4741	69.6774	98.6667	77.4074	82.8571	92.069	86.7308	95.5172	70.3448	73.1034	71.3793	71.6092	88.5714	89.4118	82.1212	99.0625	75.8974	69.6774	78.9189
A21	97.541	96.8182	98.7273	97.6955	90	70.6383	95.0794	102.542	87.7333	93.7209	110.364	66.1111	66.3889	68.8235	67.1078	86.0976	93.5897	93.3333	105.789	90.3704	99.5122	83.6842
A36	109.259	101.429	88.5507	99.7462	54.1304	64.3182	94.1096	90	98.8889	87.9032	117.903	88.7879	90.5882	82.4138	87.2633	90.9836	86.3265	73.4884	84.6512	80	96.5	94.8485
A26	62.9358	75	73.3333	70.423	54.3077	69.5349	70.9756	62.3438	67.0423	58.0328	65.9677	63.6364	60.8108	76.6667	67.0379	60.5063	59.8876	60.7576	69.2593	58.5294	73.9655	67.2414
A28	76.1364	93.5294	104.03	91.2319	54.0541	76.6038	93.8889	79.3333	84.3939	89.7778	89.697	64.0476	68.9286	72.1429	68.373	72.2535	69.875	78.871	92.037	94.0816	95.283	91.6364
A29	97.9365	95.4688	93.9286	95.7779	68.4211	90.1852	83.6735	101.852	90.339	98.0952	86.8657	82.0833	87.3684	83.2353	84.229	61.7391	83.0263	79.0323	92.8261	88.6	95.2941	99
A13	80	86.9091	76.3492	81.0861	70.9091	62	67.551	76.1468	76.8868	72.7928	82.1519	74.7059	67.4286	75.5319	72.5555	88.7097	72.0833	80.7143	77.7778	70.9524	81.0714	57.6316
A15	84.4262	100.588	97.5	94.1715	79.375	72.4638	90.2703	84.7561	91.3924	78.8571	86.2903	75.4545	106.25	80.6667	87.4571	84.25	67.1429	64	63.125	65.4286	67.6087	74.2424
A17	89.4366	120.6	103.623	104.553	66.6667	82.029	67.3913	66.8033	80.5814	88.7805	96.4062	72.4444	67.027	69.1111	69.5275	98.6441	88.2979	59.7436	58.2051	68.2222	72.4444	69.4828
	Data are REM bout durations during lights on (ZT0-12) and lights off (ZT12-24).

## Sheet: 4D - Wake Counts
Row: ZT Hour	ZT0-12; Lights On											ZT12-24; Lights Off
Row: Treatment Day	Baseline Day 4	Baseline Day 5	Baseline Day 6	Baseline Average (B4-B6)	Withdrawal Day 2	Withdrawal Day 3	Withdrawal Day 4	Withdrawal Day 5	Withdrawal Day 6	Withdrawal Day 7	Withdrawal Day 8	Baseline Day 4	Baseline Day 5	Baseline Day 6	Baseline Average (B4-B6)	Withdrawal Day 2	Withdrawal Day 3	Withdrawal Day 4	Withdrawal Day 5	Withdrawal Day 6	Withdrawal Day 7	Withdrawal Day 8
Row	B4_ZT0-12	B5_ZT0-12	B6_ZT0-12	BLavg_ZT0-12	W2_ZT0-12	W3_ZT0-12	W4_ZT0-12	W5_ZT0-12	W6_ZT0-12	W7_ZT0-12	W8_ZT0-12	B4_ZT12-24	B5_ZT12-24	B6_ZT12-24	BLavg_ZT12-24	W2_ZT12-24	W3_ZT12-24	W4_ZT12-24	W5_ZT12-24	W6_ZT12-24	W7_ZT12-24	W8_ZT12-24
A2	66	59	56	60.3333	125	98	104	86	66	66	86	49	64	71	61.3333	114	97	84	70	62	54	55
A3	52	41	52	48.3333	104	73	52	61	54	64	78	35	68	43	48.6667	82	85	56	47	48	43	39
A4	64	49	65	59.3333	107	79	87	79	58	56	57	44	52	39	45	89	68	58	53	56	51	55
A21	64	67	55	62	132	84	53	57	54	67	40	41	43	52	45.3333	91	79	60	47	58	50	48
A36	48	51	66	55	131	88	88	74	68	63	54	42	67	43	50.6667	97	53	42	48	44	55	44
A26	122	75	75	90.6667	127	100	93	73	63	58	56	77	82	68	75.6667	86	75	66	63	53	53	48
A28	89	91	63	81	134	132	88	64	65	49	51	76	64	59	66.3333	131	102	89	64	76	50	53
A29	101	81	75	85.6667	128	93	71	60	63	37	50	63	47	47	52.3333	108	88	49	48	35	39	51
A13	78	57	86	73.6667	160	136	118	101	77	70	70	60	46	56	54	165	110	66	69	59	59	65
A15	74	58	62	64.6667	167	146	111	105	110	94	69	76	50	59	61.6667	140	100	96	80	73	80	90
A17	47	48	52	49	55	88	78	72	73	47	47	71	50	64	61.6667	84	85	75	59	64	52	59
	Data are Wake bout counts during lights on (ZT0-12) and lights off (ZT12-24).

## Sheet: 4D - Wake Durations
Row: ZT Hour	ZT0-12; Lights On											ZT12-24; Lights Off
Row: Treatment Day	Baseline Day 4	Baseline Day 5	Baseline Day 6	Baseline Average (B4-B6)	Withdrawal Day 2	Withdrawal Day 3	Withdrawal Day 4	Withdrawal Day 5	Withdrawal Day 6	Withdrawal Day 7	Withdrawal Day 8	Baseline Day 4	Baseline Day 5	Baseline Day 6	Baseline Average (B4-B6)	Withdrawal Day 2	Withdrawal Day 3	Withdrawal Day 4	Withdrawal Day 5	Withdrawal Day 6	Withdrawal Day 7	Withdrawal Day 8
Row	B4_ZT0-12	B5_ZT0-12	B6_ZT0-12	BLavg_ZT0-12	W2_ZT0-12	W3_ZT0-12	W4_ZT0-12	W5_ZT0-12	W6_ZT0-12	W7_ZT0-12	W8_ZT0-12	B4_ZT12-24	B5_ZT12-24	B6_ZT12-24	BLavg_ZT12-24	W2_ZT12-24	W3_ZT12-24	W4_ZT12-24	W5_ZT12-24	W6_ZT12-24	W7_ZT12-24	W8_ZT12-24
A2	182.879	142.373	180	168.417	110.24	128.265	152.404	149.419	158.485	144.091	120.116	620.816	499.531	398.169	506.172	159.123	225.567	307.381	384.857	430	514.074	559.818
A3	227.308	225.366	192.5	215.058	133.846	187.808	285.962	271.639	281.852	183.125	225.128	968	486.618	756.977	737.198	235.366	310.353	501.25	607.66	579.792	772.791	640.256
A4	181.875	202.041	122.769	168.895	125.514	157.342	189.655	187.468	174.483	207.5	148.246	707.955	562.308	818.462	696.241	282.809	361.324	524.31	549.434	501.25	573.137	517.273
A21	168.906	142.537	223.636	178.36	157.727	174.167	205.472	185.614	146.852	218.806	194	700.732	663.488	448.269	604.163	227.363	317.848	531.5	703.617	494.828	557.6	690.417
A36	192.5	104.314	141.515	146.11	100.305	135.909	143.977	137.838	173.676	179.206	174.259	642.143	375.373	622.558	546.691	206.701	456.038	608.571	553.125	579.091	474	657.045
A26	98.4426	122.933	103.867	108.414	130.866	190.6	188.172	256.575	258.254	345.862	330	366.234	352.805	422.794	380.611	153.488	201.733	242.424	206.667	311.132	232.264	218.333
A28	98.0899	87.5824	107.937	97.8696	124.925	131.288	244.432	321.562	355.077	579.388	458.235	416.447	529.062	543.39	496.3	118.702	149.608	130.225	252.812	144.737	232	161.321
A29	149.703	131.975	158.267	146.648	124.922	210.968	312.394	345.667	424.603	574.054	290	505.238	746.383	679.362	643.661	208.148	173.182	348.776	376.875	328.286	478.205	357.647
A13	132.436	180	165.465	159.3	111.75	96.6176	84.1525	95.9406	117.922	129.714	175.143	501.167	630.217	500.714	544.033	137.879	286.455	529.242	495.797	591.017	536.102	490.615
A15	187.027	191.034	222.419	200.16	88.7425	97.6027	111.892	121.048	119.455	135.106	224.058	386.447	572.6	527.627	495.558	156.786	301.3	303.958	380.875	413.014	378.5	289.222
A17	276.17	248.75	184.615	236.512	334.545	149.886	164.103	127.361	134.658	208.298	294.681	383.521	585.2	453.75	474.157	199.167	274.471	399.867	534.746	479.219	590.769	460
	Data are bout Wake durations during lights on (ZT0-12) and lights off (ZT12-24).
