# Supplementary material for: Spontaneous oxycodone withdrawal disrupts sleep, diurnal, and electrophysiological dynamics in rats
Source: PLoS One. 2025 Jan 17;20(1):e0312794. doi: 10.1371/journal.pone.0312794 (PMC11741586; doi:10.1371/journal.pone.0312794)
Supplement: S1 File — (ZIP) [file pone.0312794.s001.zip › All Supplementary Figures and Data 101824/Fig5_Data.xlsx]

## Sheet: 5A - NREM Delta (1-4Hz)
Row: Treatment Day	Baseline Day 4								Baseline Day 5								Baseline Day 6								Baseline Average (B4-B6)								Withdrawal Day 2								Withdrawal Day 3								Withdrawal Day 4
Row: Day_ZT Hour	B4_ZT0-3_(Relative Power)	B4_ZT3-6_(Relative Power)	B4_ZT6-9_(Relative Power)	B4_ZT9-12_(Relative Power)	B4_ZT12-15_(Relative Power)	B4_ZT15-18_(Relative Power)	B4_ZT18-21_(Relative Power)	B4_ZT21-24_(Relative Power)	B5_ZT0-3_(Relative Power)	B5_ZT3-6_(Relative Power)	B5_ZT6-9_(Relative Power)	B5_ZT9-12_(Relative Power)	B5_ZT12-15_(Relative Power)	B5_ZT15-18_(Relative Power)	B5_ZT18-21_(Relative Power)	B5_ZT21-24_(Relative Power)	B6_ZT0-3_(Relative Power)	B6_ZT3-6_(Relative Power)	B6_ZT6-9_(Relative Power)	B6_ZT9-12_(Relative Power)	B6_ZT12-15_(Relative Power)	B6_ZT15-18_(Relative Power)	B6_ZT18-21_(Relative Power)	B6_ZT21-24_(Relative Power)	BL(avg)_ZT0-3_(Relative Power)	BL(avg)_ZT3-6_(Relative Power)	BL(avg)_ZT6-9_(Relative Power)	BL(avg)_ZT9-12_(Relative Power)	BL(avg)_ZT12-15_(Relative Power)	BL(avg)_ZT15-18_(Relative Power)	BL(avg)_ZT18-21_(Relative Power)	BL(avg)_ZT21-24_(Relative Power)	W2_ZT0-3_(Relative Power)	W2_ZT3-6_(Relative Power)	W2_ZT6-9_(Relative Power)	W2_ZT9-12_(Relative Power)	W2_ZT12-15_(Relative Power)	W2_ZT15-18_(Relative Power)	W2_ZT18-21_(Relative Power)	W2_ZT21-24_(Relative Power)	W3_ZT0-3_(Relative Power)	W3_ZT3-6_(Relative Power)	W3_ZT6-9_(Relative Power)	W3_ZT9-12_(Relative Power)	W3_ZT12-15_(Relative Power)	W3_ZT15-18_(Relative Power)	W3_ZT18-21_(Relative Power)	W3_ZT21-24_(Relative Power)	W4_ZT0-3_(Relative Power)
Animal ID
A2	-0.363273	-0.453705	-0.464118	-0.545566	-0.546955	-0.526799	-0.482007	-0.476352	-0.370391	-0.409049	-0.501785	-0.571025	-0.578855	-0.517448	-0.517109	-0.548732	-0.391237	-0.444791	-0.477864	-0.54108	-0.571048	-0.523263	-0.524096	-0.53234	-0.374967	-0.435848	-0.481255	-0.552557	-0.565619	-0.522503	-0.507737	-0.519141	-0.549829	-0.559268	-0.579897	-0.608963	-0.576878	-0.560289	-0.505364	-0.514699	-0.465119	-0.537702	-0.581841	-0.595317	-0.542406	-0.561175	-0.50924	-0.478141	-0.469176
A3	-0.375704	-0.470196	-0.489384	-0.508464	-0.537485	-0.459379	-0.426149	-0.4484	-0.401969	-0.458204	-0.524288	-0.562129	-0.55896	-0.507049	-0.469338	-0.515191	-0.392349	-0.464187	-0.491977	-0.534772	-0.507968	-0.475689	-0.434246	-0.469743	-0.390007	-0.464196	-0.501883	-0.535122	-0.534804	-0.480706	-0.443244	-0.477778	-0.510353	-0.538845	-0.546665	-0.535753	-0.527451	-0.518978	-0.514311	-0.485577	-0.527226	-0.549559	-0.543067	-0.577176	-0.520008	-0.510168	-0.486469	-0.433985	-0.479836
A4	-0.345815	-0.379726	-0.441846	-0.50314	-0.526396	-0.413776	-0.428054	-0.393315	-0.337088	-0.38894	-0.465785	-0.47207	-0.50874	-0.371892	-0.44872	-0.458388	-0.371915	-0.420742	-0.474693	-0.502016	-0.544808	-0.433673	-0.413603	-0.42721	-0.351606	-0.396469	-0.460775	-0.492409	-0.526648	-0.406447	-0.430126	-0.426304	-0.452372	-0.472774	-0.515767	-0.495053	-0.511862	-0.394205	-0.41358	-0.453157	-0.397914	-0.453518	-0.493782	-0.509838	-0.460331	-0.390573	-0.460076	-0.429501	-0.435623
A36	-0.310705	-0.384766	-0.44336	-0.481262	-0.474365	-0.393293	-0.430833	-0.36225	-0.321659	-0.418051	-0.479047	-0.485317	-0.486046	-0.413982	-0.425142	-0.476509	-0.328797	-0.408469	-0.479372	-0.518131	-0.499909	-0.421787	-0.455631	-0.383157	-0.320387	-0.403762	-0.46726	-0.494903	-0.486773	-0.409687	-0.437202	-0.407305	-0.539715	-0.547311	-0.552327	-0.55164	-0.54481	-0.498433	-0.499671	-0.490772	-0.509291	-0.522056	-0.474513	-0.511775	-0.484806	-0.497086	-0.438011	-0.390343	-0.378782
A26	-0.382696	-0.431683	-0.469353	-0.517812	-0.4999	-0.501481	-0.492307	-0.379325	-0.392878	-0.461683	-0.492706	-0.556427	-0.570013	-0.525739	-0.534501	-0.464957	-0.375501	-0.46123	-0.489852	-0.527092	-0.557783	-0.519175	-0.487112	-0.410028	-0.383692	-0.451532	-0.48397	-0.533777	-0.542565	-0.515465	-0.50464	-0.418103	-0.573473	-0.528254	-0.51511	-0.525738	-0.536288	-0.538888	-0.515796	-0.532978	-0.541071	-0.534403	-0.511707	-0.493392	-0.500693	-0.50229	-0.504984	-0.495909	-0.52765
A28	-0.511891	-0.60023	-0.647642	-0.658356	-0.722218	-0.687492	-0.656458	-0.502892	-0.51371	-0.610987	-0.611669	-0.674867	-0.703512	-0.661349	-0.665761	-0.520427	-0.478255	-0.581274	-0.61097	-0.654938	-0.719693	-0.683288	-0.630526	-0.545625	-0.501285	-0.597497	-0.623427	-0.66272	-0.715141	-0.677376	-0.650915	-0.522981	-0.559957	-0.593419	-0.59479	-0.58719	-0.590564	-0.596832	-0.60082	-0.584766	-0.617882	-0.596919	-0.603993	-0.604109	-0.629396	-0.63563	-0.648973	-0.638409	-0.617962
A29	-0.484919	-0.554549	-0.553643	-0.625624	-0.663455	-0.610112	-0.624831	-0.486118	-0.473802	-0.526574	-0.566171	-0.612517	-0.695507	-0.607284	-0.612577	-0.534499	-0.45704	-0.511975	-0.555514	-0.597469	-0.658287	-0.622506	-0.599529	-0.520001	-0.47192	-0.531033	-0.558443	-0.61187	-0.672416	-0.613301	-0.612312	-0.51354	-0.525787	-0.526398	-0.51965	-0.533591	-0.520458	-0.521095	-0.542045	-0.5345	-0.519671	-0.5355	-0.523838	-0.54252	-0.515549	-0.537602	-0.552344	-0.560805	-0.528642
A15	-0.402736	-0.43615	-0.460474	-0.514706	-0.562943	-0.583676	-0.529517	-0.493112	-0.35384	-0.432622	-0.491845	-0.524902	-0.571002	-0.533335	-0.50551	-0.48573	-0.342825	-0.390637	-0.428935	-0.509041	-0.567201	-0.568414	-0.537272	-0.442638	-0.366467	-0.419803	-0.460418	-0.516216	-0.567048	-0.561808	-0.5241	-0.473827	-0.507123	-0.498551	-0.509146	-0.548177	-0.539592	-0.482325	-0.528793	-0.435535	-0.453232	-0.480556	-0.53119	-0.547431	-0.531377	-0.50122	-0.477171	-0.451994	-0.428019
	Data are the log of the NREM Delta 1-4Hz power relative to each rat's total power (from 0.5-50Hz) in 3h binss across Baseline Days 4-6, and withdrawal days 2-8
[truncated: 39 more columns]

## Sheet: 5B - NREM Theta (4-8Hz)
Row: Treatment Day	Baseline Day 4								Baseline Day 5								Baseline Day 6								Baseline Average (B4-B6)								Withdrawal Day 2								Withdrawal Day 3								Withdrawal Day 4
Row: Day_ZT Hour	B4_ZT0-3_(Relative Power)	B4_ZT3-6_(Relative Power)	B4_ZT6-9_(Relative Power)	B4_ZT9-12_(Relative Power)	B4_ZT12-15_(Relative Power)	B4_ZT15-18_(Relative Power)	B4_ZT18-21_(Relative Power)	B4_ZT21-24_(Relative Power)	B5_ZT0-3_(Relative Power)	B5_ZT3-6_(Relative Power)	B5_ZT6-9_(Relative Power)	B5_ZT9-12_(Relative Power)	B5_ZT12-15_(Relative Power)	B5_ZT15-18_(Relative Power)	B5_ZT18-21_(Relative Power)	B5_ZT21-24_(Relative Power)	B6_ZT0-3_(Relative Power)	B6_ZT3-6_(Relative Power)	B6_ZT6-9_(Relative Power)	B6_ZT9-12_(Relative Power)	B6_ZT12-15_(Relative Power)	B6_ZT15-18_(Relative Power)	B6_ZT18-21_(Relative Power)	B6_ZT21-24_(Relative Power)	BL(avg)_ZT0-3_(Relative Power)	BL(avg)_ZT3-6_(Relative Power)	BL(avg)_ZT6-9_(Relative Power)	BL(avg)_ZT9-12_(Relative Power)	BL(avg)_ZT12-15_(Relative Power)	BL(avg)_ZT15-18_(Relative Power)	BL(avg)_ZT18-21_(Relative Power)	BL(avg)_ZT21-24_(Relative Power)	W2_ZT0-3_(Relative Power)	W2_ZT3-6_(Relative Power)	W2_ZT6-9_(Relative Power)	W2_ZT9-12_(Relative Power)	W2_ZT12-15_(Relative Power)	W2_ZT15-18_(Relative Power)	W2_ZT18-21_(Relative Power)	W2_ZT21-24_(Relative Power)	W3_ZT0-3_(Relative Power)	W3_ZT3-6_(Relative Power)	W3_ZT6-9_(Relative Power)	W3_ZT9-12_(Relative Power)	W3_ZT12-15_(Relative Power)	W3_ZT15-18_(Relative Power)	W3_ZT18-21_(Relative Power)	W3_ZT21-24_(Relative Power)	W4_ZT0-3_(Relative Power)
Animal ID
A2	-0.625664	-0.619063	-0.628458	-0.635844	-0.653397	-0.639491	-0.64494	-0.643095	-0.629244	-0.634474	-0.623259	-0.632428	-0.635859	-0.64271	-0.625975	-0.632992	-0.626461	-0.634441	-0.62795	-0.645745	-0.671432	-0.658397	-0.635602	-0.636623	-0.627123	-0.629326	-0.626556	-0.638006	-0.653563	-0.646866	-0.635506	-0.63757	-0.630021	-0.633929	-0.638183	-0.648559	-0.650052	-0.649545	-0.630471	-0.623992	-0.599275	-0.620018	-0.637803	-0.653984	-0.63392	-0.631243	-0.624984	-0.613964	-0.590635
A3	-0.62914	-0.615729	-0.62422	-0.634745	-0.662329	-0.67059	-0.64724	-0.643302	-0.627548	-0.628938	-0.637641	-0.634499	-0.658213	-0.638333	-0.628217	-0.585822	-0.633015	-0.621078	-0.637508	-0.641614	-0.660624	-0.645507	-0.65537	-0.651739	-0.629901	-0.621915	-0.633123	-0.636953	-0.660389	-0.651477	-0.643609	-0.626955	-0.612453	-0.607701	-0.611299	-0.614467	-0.637492	-0.630247	-0.603403	-0.599616	-0.595006	-0.61275	-0.614937	-0.626209	-0.632333	-0.626854	-0.616756	-0.615401	-0.59846
A4	-0.594847	-0.614948	-0.612759	-0.611655	-0.639072	-0.626362	-0.61645	-0.611178	-0.602293	-0.619277	-0.615545	-0.61088	-0.629573	-0.58913	-0.60556	-0.568946	-0.586348	-0.605603	-0.60915	-0.613364	-0.616866	-0.601314	-0.605342	-0.523679	-0.594496	-0.613276	-0.612484	-0.611966	-0.628504	-0.605602	-0.609117	-0.567934	-0.61498	-0.617076	-0.619086	-0.62187	-0.624848	-0.623504	-0.609645	-0.630743	-0.607784	-0.598376	-0.621415	-0.627002	-0.629843	-0.629598	-0.616339	-0.598864	-0.597712
A36	-0.629887	-0.604191	-0.596253	-0.589266	-0.603457	-0.606773	-0.595761	-0.591383	-0.645487	-0.599796	-0.585106	-0.593044	-0.608296	-0.592871	-0.601333	-0.552263	-0.623545	-0.606068	-0.593234	-0.596185	-0.609628	-0.599002	-0.595653	-0.605609	-0.632973	-0.603352	-0.591531	-0.592832	-0.607127	-0.599549	-0.597582	-0.583085	-0.628077	-0.627109	-0.625939	-0.635687	-0.624012	-0.588901	-0.590208	-0.581091	-0.607756	-0.60189	-0.623294	-0.629941	-0.661067	-0.657462	-0.654448	-0.643124	-0.647134
A26	-0.63405	-0.629286	-0.628926	-0.625666	-0.658449	-0.603719	-0.594102	-0.611443	-0.625734	-0.612928	-0.621228	-0.633679	-0.621583	-0.596446	-0.596617	-0.584157	-0.623118	-0.611756	-0.618513	-0.625137	-0.620453	-0.593903	-0.603639	-0.577426	-0.627634	-0.61799	-0.622889	-0.628161	-0.633495	-0.598023	-0.598119	-0.591008	-0.640978	-0.61683	-0.612665	-0.61622	-0.61738	-0.622838	-0.612454	-0.610118	-0.612052	-0.604908	-0.611696	-0.610419	-0.611482	-0.60617	-0.606265	-0.609489	-0.607085
A28	-0.597478	-0.603425	-0.626893	-0.629987	-0.658365	-0.628453	-0.618145	-0.549882	-0.596808	-0.606739	-0.622061	-0.626889	-0.634228	-0.621956	-0.625028	-0.543412	-0.607892	-0.624196	-0.623484	-0.637407	-0.644457	-0.634124	-0.614095	-0.590441	-0.600726	-0.611453	-0.624146	-0.631428	-0.645683	-0.628178	-0.619089	-0.561245	-0.616026	-0.617491	-0.611251	-0.608978	-0.606931	-0.611501	-0.605153	-0.606345	-0.604192	-0.599903	-0.613965	-0.621672	-0.617194	-0.612174	-0.623557	-0.60606	-0.613085
A29	-0.549139	-0.565669	-0.5746	-0.59049	-0.60558	-0.584426	-0.58654	-0.586802	-0.563159	-0.574947	-0.572133	-0.592129	-0.616787	-0.603836	-0.588707	-0.566726	-0.57095	-0.57801	-0.589442	-0.59427	-0.616561	-0.608388	-0.596299	-0.603193	-0.561083	-0.572875	-0.578725	-0.592296	-0.612976	-0.598883	-0.590515	-0.585574	-0.596573	-0.592927	-0.588086	-0.591038	-0.591137	-0.596287	-0.597144	-0.594052	-0.582165	-0.580823	-0.594307	-0.598276	-0.583056	-0.582936	-0.596907	-0.594113	-0.571957
A15	-0.604492	-0.61939	-0.637996	-0.635563	-0.643655	-0.649171	-0.640349	-0.641022	-0.627129	-0.638979	-0.637023	-0.637335	-0.646346	-0.648801	-0.639463	-0.643317	-0.625263	-0.656213	-0.653759	-0.64751	-0.66267	-0.65128	-0.646942	-0.634567	-0.618961	-0.638194	-0.642926	-0.640136	-0.650891	-0.649751	-0.642251	-0.639635	-0.644855	-0.644979	-0.635442	-0.6437	-0.643062	-0.637444	-0.647072	-0.631124	-0.622862	-0.622563	-0.639366	-0.641623	-0.650635	-0.629084	-0.642869	-0.630541	-0.605662
	Data are the log of the NREM Theta 4-8Hz power relative to each rat's total power (from 0.5-50Hz) in 3h binss across Baseline Days 4-6, and withdrawal days 2-8
[truncated: 39 more columns]

## Sheet: 5C - NREM Alpha (8-12Hz)
Row: Treatment Day	Baseline Day 4								Baseline Day 5								Baseline Day 6								Baseline Average (B4-B6)								Withdrawal Day 2								Withdrawal Day 3								Withdrawal Day 4
Row: Day_ZT Hour	B4_ZT0-3_(Relative Power)	B4_ZT3-6_(Relative Power)	B4_ZT6-9_(Relative Power)	B4_ZT9-12_(Relative Power)	B4_ZT12-15_(Relative Power)	B4_ZT15-18_(Relative Power)	B4_ZT18-21_(Relative Power)	B4_ZT21-24_(Relative Power)	B5_ZT0-3_(Relative Power)	B5_ZT3-6_(Relative Power)	B5_ZT6-9_(Relative Power)	B5_ZT9-12_(Relative Power)	B5_ZT12-15_(Relative Power)	B5_ZT15-18_(Relative Power)	B5_ZT18-21_(Relative Power)	B5_ZT21-24_(Relative Power)	B6_ZT0-3_(Relative Power)	B6_ZT3-6_(Relative Power)	B6_ZT6-9_(Relative Power)	B6_ZT9-12_(Relative Power)	B6_ZT12-15_(Relative Power)	B6_ZT15-18_(Relative Power)	B6_ZT18-21_(Relative Power)	B6_ZT21-24_(Relative Power)	BL(avg)_ZT0-3_(Relative Power)	BL(avg)_ZT3-6_(Relative Power)	BL(avg)_ZT6-9_(Relative Power)	BL(avg)_ZT9-12_(Relative Power)	BL(avg)_ZT12-15_(Relative Power)	BL(avg)_ZT15-18_(Relative Power)	BL(avg)_ZT18-21_(Relative Power)	BL(avg)_ZT21-24_(Relative Power)	W2_ZT0-3_(Relative Power)	W2_ZT3-6_(Relative Power)	W2_ZT6-9_(Relative Power)	W2_ZT9-12_(Relative Power)	W2_ZT12-15_(Relative Power)	W2_ZT15-18_(Relative Power)	W2_ZT18-21_(Relative Power)	W2_ZT21-24_(Relative Power)	W3_ZT0-3_(Relative Power)	W3_ZT3-6_(Relative Power)	W3_ZT6-9_(Relative Power)	W3_ZT9-12_(Relative Power)	W3_ZT12-15_(Relative Power)	W3_ZT15-18_(Relative Power)	W3_ZT18-21_(Relative Power)	W3_ZT21-24_(Relative Power)	W4_ZT0-3_(Relative Power)
Animal ID
A2	-0.989866	-0.898132	-0.883725	-0.818592	-0.809119	-0.844419	-0.853451	-0.882574	-0.979388	-0.932113	-0.851237	-0.809126	-0.803056	-0.841297	-0.845688	-0.977967	-0.961442	-0.909423	-0.87848	-0.835735	-0.810008	-0.839801	-0.852063	-0.881625	-0.976899	-0.913223	-0.871148	-0.821151	-0.807394	-0.841839	-0.850401	-0.914055	-0.8702	-0.863386	-0.856138	-0.843086	-0.824412	-0.841186	-0.872927	-0.873935	-0.920055	-0.86186	-0.850406	-0.831465	-0.84537	-0.849657	-0.875653	-0.896031	-0.909387
A3	-0.940882	-0.835869	-0.812248	-0.793487	-0.759201	-0.814964	-0.834561	-0.82143	-0.901418	-0.836905	-0.779503	-0.753469	-0.755705	-0.778344	-0.817862	-0.827381	-0.911663	-0.835251	-0.803533	-0.768739	-0.771569	-0.807385	-0.838913	-0.820936	-0.917987	-0.836008	-0.798428	-0.771898	-0.762158	-0.800231	-0.830446	-0.823249	-0.837702	-0.819986	-0.824807	-0.811921	-0.803205	-0.812603	-0.807427	-0.825428	-0.806933	-0.781746	-0.788087	-0.774171	-0.800573	-0.816438	-0.817592	-0.861748	-0.831493
A4	-0.976398	-0.922252	-0.839738	-0.780415	-0.717223	-0.830632	-0.815247	-0.858445	-0.978835	-0.903007	-0.816936	-0.802727	-0.753069	-0.895069	-0.822761	-1.00015	-0.930357	-0.868581	-0.811935	-0.774788	-0.723823	-0.81463	-0.835983	-0.897934	-0.961863	-0.897947	-0.822869	-0.785977	-0.731371	-0.846777	-0.824664	-0.918843	-0.851298	-0.821869	-0.818281	-0.810574	-0.776463	-0.874287	-0.884089	-0.846941	-0.889973	-0.860054	-0.82539	-0.795907	-0.828522	-0.887758	-0.848521	-0.858833	-0.863044
A36	-1.0855	-0.971581	-0.889481	-0.841902	-0.842293	-0.936895	-0.90067	-0.998295	-1.05293	-0.912108	-0.851497	-0.839067	-0.833809	-0.919815	-0.902059	-0.891423	-1.04956	-0.938927	-0.848185	-0.813316	-0.824933	-0.906824	-0.884188	-0.970175	-1.06266	-0.940872	-0.863054	-0.831428	-0.833678	-0.921178	-0.895639	-0.953298	-0.867034	-0.854469	-0.851733	-0.855528	-0.864869	-0.881546	-0.88918	-0.900856	-0.872946	-0.832145	-0.839733	-0.800489	-0.782455	-0.791176	-0.84354	-0.903892	-0.9399
A26	-0.94087	-0.893247	-0.845358	-0.828358	-0.859663	-0.877792	-0.880184	-0.946199	-0.933636	-0.868383	-0.845575	-0.809908	-0.857457	-0.873239	-0.862986	-0.900237	-0.955866	-0.885907	-0.846149	-0.832327	-0.837262	-0.876487	-0.903771	-0.967815	-0.943458	-0.882512	-0.845694	-0.823531	-0.851461	-0.875839	-0.882314	-0.938083	-0.855173	-0.894324	-0.890985	-0.872947	-0.886808	-0.86577	-0.886933	-0.884422	-0.878331	-0.90074	-0.882807	-0.894003	-0.89081	-0.889751	-0.885937	-0.88223	-0.878546
A28	-0.811711	-0.74647	-0.712576	-0.719049	-0.711084	-0.727831	-0.776808	-0.830469	-0.798909	-0.730504	-0.730285	-0.709584	-0.745781	-0.734356	-0.751683	-0.781991	-0.819386	-0.744824	-0.750156	-0.722609	-0.732496	-0.748546	-0.803863	-0.837547	-0.810002	-0.740599	-0.731005	-0.717081	-0.729787	-0.736911	-0.777451	-0.816669	-0.928797	-0.8969	-0.838932	-0.848526	-0.840157	-0.830409	-0.828293	-0.82964	-0.816695	-0.801544	-0.814185	-0.79015	-0.8053	-0.784151	-0.777705	-0.785736	-0.783822
A29	-0.824432	-0.776254	-0.755694	-0.73512	-0.71427	-0.774357	-0.752602	-0.851216	-0.830419	-0.810945	-0.785631	-0.747513	-0.72719	-0.75643	-0.755194	-0.954993	-0.866511	-0.821833	-0.780182	-0.774819	-0.748426	-0.76776	-0.775497	-0.8417	-0.840454	-0.803011	-0.773836	-0.752484	-0.729962	-0.766182	-0.761097	-0.882636	-0.902996	-0.888568	-0.891306	-0.886462	-0.888405	-0.870919	-0.885499	-0.885104	-0.829647	-0.850784	-0.838195	-0.840072	-0.848395	-0.840943	-0.854154	-0.830522	-0.840183
A15	-0.941546	-0.901032	-0.876053	-0.843331	-0.823955	-0.806767	-0.846371	-0.868068	-1.00123	-0.917944	-0.863992	-0.856871	-0.825348	-0.801216	-0.844705	-0.855936	-1.02864	-0.968926	-0.918784	-0.854783	-0.826502	-0.83742	-0.840266	-0.860098	-0.990471	-0.929301	-0.886276	-0.851662	-0.825268	-0.815135	-0.843781	-0.861367	-0.920209	-0.935446	-0.898513	-0.888693	-0.857562	-0.895189	-0.899897	-0.929466	-0.911195	-0.894506	-0.886661	-0.861595	-0.856608	-0.865592	-0.891479	-0.919415	-0.926934
	Data are the log of the NREM Alpha 8-12Hz power relative to each rat's total power (from 0.5-50Hz) in 3h binss across Baseline Days 4-6, and withdrawal days 2-8
[truncated: 39 more columns]

## Sheet: 5D - NREM Beta (12-30Hz)
Row: Treatment Day	Baseline Day 4								Baseline Day 5								Baseline Day 6								Baseline Average (B4-B6)								Withdrawal Day 2								Withdrawal Day 3								Withdrawal Day 4
Row: Day_ZT Hour	B4_ZT0-3_(Relative Power)	B4_ZT3-6_(Relative Power)	B4_ZT6-9_(Relative Power)	B4_ZT9-12_(Relative Power)	B4_ZT12-15_(Relative Power)	B4_ZT15-18_(Relative Power)	B4_ZT18-21_(Relative Power)	B4_ZT21-24_(Relative Power)	B5_ZT0-3_(Relative Power)	B5_ZT3-6_(Relative Power)	B5_ZT6-9_(Relative Power)	B5_ZT9-12_(Relative Power)	B5_ZT12-15_(Relative Power)	B5_ZT15-18_(Relative Power)	B5_ZT18-21_(Relative Power)	B5_ZT21-24_(Relative Power)	B6_ZT0-3_(Relative Power)	B6_ZT3-6_(Relative Power)	B6_ZT6-9_(Relative Power)	B6_ZT9-12_(Relative Power)	B6_ZT12-15_(Relative Power)	B6_ZT15-18_(Relative Power)	B6_ZT18-21_(Relative Power)	B6_ZT21-24_(Relative Power)	BL(avg)_ZT0-3_(Relative Power)	BL(avg)_ZT3-6_(Relative Power)	BL(avg)_ZT6-9_(Relative Power)	BL(avg)_ZT9-12_(Relative Power)	BL(avg)_ZT12-15_(Relative Power)	BL(avg)_ZT15-18_(Relative Power)	BL(avg)_ZT18-21_(Relative Power)	BL(avg)_ZT21-24_(Relative Power)	W2_ZT0-3_(Relative Power)	W2_ZT3-6_(Relative Power)	W2_ZT6-9_(Relative Power)	W2_ZT9-12_(Relative Power)	W2_ZT12-15_(Relative Power)	W2_ZT15-18_(Relative Power)	W2_ZT18-21_(Relative Power)	W2_ZT21-24_(Relative Power)	W3_ZT0-3_(Relative Power)	W3_ZT3-6_(Relative Power)	W3_ZT6-9_(Relative Power)	W3_ZT9-12_(Relative Power)	W3_ZT12-15_(Relative Power)	W3_ZT15-18_(Relative Power)	W3_ZT18-21_(Relative Power)	W3_ZT21-24_(Relative Power)	W4_ZT0-3_(Relative Power)
Animal ID
A2	-0.952682	-0.813689	-0.794585	-0.681039	-0.647806	-0.672252	-0.718692	-0.71957	-0.941109	-0.858702	-0.748503	-0.665109	-0.639711	-0.67578	-0.693127	-0.678634	-0.902401	-0.802555	-0.771997	-0.676137	-0.627421	-0.66509	-0.675902	-0.681451	-0.932064	-0.824982	-0.771695	-0.674095	-0.638313	-0.671041	-0.695907	-0.693219	-0.674574	-0.665777	-0.64	-0.609784	-0.632079	-0.641371	-0.708156	-0.70668	-0.791603	-0.695611	-0.637115	-0.616409	-0.656796	-0.641865	-0.696392	-0.755567	-0.794563
A3	-0.966716	-0.827901	-0.796811	-0.752235	-0.677658	-0.732105	-0.80688	-0.808236	-0.92944	-0.842	-0.759935	-0.707335	-0.651498	-0.715408	-0.754108	-0.753891	-0.939801	-0.834508	-0.786957	-0.735156	-0.690558	-0.733655	-0.777261	-0.760862	-0.945319	-0.834803	-0.781234	-0.731575	-0.673238	-0.727056	-0.779416	-0.77433	-0.76675	-0.742121	-0.727437	-0.733778	-0.706572	-0.718292	-0.75362	-0.799188	-0.763133	-0.724703	-0.721691	-0.664847	-0.684996	-0.699116	-0.743227	-0.835105	-0.806405
A4	-1.03992	-0.951096	-0.865303	-0.778297	-0.736753	-0.852113	-0.847348	-0.890371	-1.04658	-0.932468	-0.830956	-0.817507	-0.747515	-0.954537	-0.83685	-0.774189	-0.986763	-0.892145	-0.821602	-0.786587	-0.733891	-0.848076	-0.878368	-0.889641	-1.02442	-0.925236	-0.839287	-0.79413	-0.739386	-0.884908	-0.854189	-0.851401	-0.830189	-0.806982	-0.748331	-0.759104	-0.738926	-0.883677	-0.854933	-0.792198	-0.910104	-0.835666	-0.770371	-0.747461	-0.76774	-0.874842	-0.795605	-0.838739	-0.864493
A36	-1.06711	-0.940095	-0.84857	-0.797746	-0.771714	-0.854825	-0.813495	-0.936073	-1.00829	-0.875099	-0.796729	-0.776201	-0.746186	-0.847476	-0.819276	-0.814666	-0.997206	-0.872068	-0.786241	-0.740395	-0.720299	-0.829091	-0.771773	-0.862361	-1.0242	-0.895754	-0.810513	-0.771447	-0.746067	-0.843797	-0.801514	-0.871033	-0.660698	-0.659168	-0.645134	-0.633114	-0.636701	-0.699002	-0.694589	-0.718207	-0.694263	-0.722387	-0.796118	-0.754629	-0.750922	-0.727347	-0.808023	-0.891749	-0.905279
A26	-0.898333	-0.816313	-0.778091	-0.708577	-0.660053	-0.707263	-0.721964	-0.880125	-0.888368	-0.801956	-0.757078	-0.678787	-0.644969	-0.689298	-0.67638	-0.785752	-0.934445	-0.813373	-0.767038	-0.705403	-0.651293	-0.69693	-0.724324	-0.855325	-0.907048	-0.810547	-0.767402	-0.697589	-0.652105	-0.69783	-0.707556	-0.840401	-0.652961	-0.707063	-0.73473	-0.715559	-0.702357	-0.70023	-0.72689	-0.70777	-0.691359	-0.694635	-0.721195	-0.738932	-0.73285	-0.737375	-0.734037	-0.740764	-0.699178
A28	-0.782454	-0.705294	-0.657658	-0.640909	-0.551997	-0.582748	-0.602382	-0.803945	-0.789083	-0.700768	-0.684107	-0.638237	-0.57671	-0.599947	-0.598655	-0.80167	-0.832941	-0.724916	-0.681387	-0.647074	-0.567131	-0.583029	-0.622463	-0.724653	-0.801493	-0.710326	-0.674384	-0.642073	-0.565279	-0.588575	-0.607833	-0.776756	-0.706584	-0.683341	-0.687596	-0.693128	-0.692882	-0.692302	-0.68324	-0.691487	-0.662525	-0.683483	-0.663656	-0.660521	-0.641544	-0.641715	-0.626216	-0.64063	-0.654201
A29	-0.880372	-0.781074	-0.777352	-0.689661	-0.646832	-0.670977	-0.663396	-0.81947	-0.862993	-0.804342	-0.763888	-0.693271	-0.602352	-0.659395	-0.68744	-0.758813	-0.881676	-0.813915	-0.77147	-0.710502	-0.633808	-0.654733	-0.680962	-0.811395	-0.875014	-0.799777	-0.770903	-0.697811	-0.627664	-0.661702	-0.677266	-0.796559	-0.756157	-0.764055	-0.777453	-0.747662	-0.769029	-0.765876	-0.735778	-0.746103	-0.769076	-0.76073	-0.763214	-0.731075	-0.775626	-0.762366	-0.729084	-0.719811	-0.752563
A15	-0.917576	-0.831165	-0.79529	-0.724048	-0.650887	-0.62304	-0.664285	-0.71421	-0.994453	-0.841105	-0.767141	-0.716336	-0.637608	-0.652944	-0.693253	-0.726568	-1.02987	-0.917409	-0.849377	-0.735223	-0.647879	-0.636762	-0.656531	-0.780842	-0.980632	-0.863226	-0.803936	-0.725202	-0.645458	-0.637582	-0.671356	-0.74054	-0.725605	-0.737667	-0.722632	-0.671128	-0.673642	-0.740037	-0.697996	-0.83181	-0.804295	-0.765631	-0.682315	-0.665247	-0.667162	-0.719276	-0.732757	-0.785403	-0.853381
	Data are the log of the NREM Beta 12-30Hz power relative to each rat's total power (from 0.5-50Hz) in 3h binss across Baseline Days 4-6, and withdrawal days 2-8
[truncated: 39 more columns]

## Sheet: 5E - NREM Gamma (30-50Hz)
Row: Treatment Day	Baseline Day 4								Baseline Day 5								Baseline Day 6								Baseline Average (B4-B6)								Withdrawal Day 2								Withdrawal Day 3								Withdrawal Day 4
Row: Day_ZT Hour	B4_ZT0-3_(Relative Power)	B4_ZT3-6_(Relative Power)	B4_ZT6-9_(Relative Power)	B4_ZT9-12_(Relative Power)	B4_ZT12-15_(Relative Power)	B4_ZT15-18_(Relative Power)	B4_ZT18-21_(Relative Power)	B4_ZT21-24_(Relative Power)	B5_ZT0-3_(Relative Power)	B5_ZT3-6_(Relative Power)	B5_ZT6-9_(Relative Power)	B5_ZT9-12_(Relative Power)	B5_ZT12-15_(Relative Power)	B5_ZT15-18_(Relative Power)	B5_ZT18-21_(Relative Power)	B5_ZT21-24_(Relative Power)	B6_ZT0-3_(Relative Power)	B6_ZT3-6_(Relative Power)	B6_ZT6-9_(Relative Power)	B6_ZT9-12_(Relative Power)	B6_ZT12-15_(Relative Power)	B6_ZT15-18_(Relative Power)	B6_ZT18-21_(Relative Power)	B6_ZT21-24_(Relative Power)	BL(avg)_ZT0-3_(Relative Power)	BL(avg)_ZT3-6_(Relative Power)	BL(avg)_ZT6-9_(Relative Power)	BL(avg)_ZT9-12_(Relative Power)	BL(avg)_ZT12-15_(Relative Power)	BL(avg)_ZT15-18_(Relative Power)	BL(avg)_ZT18-21_(Relative Power)	BL(avg)_ZT21-24_(Relative Power)	W2_ZT0-3_(Relative Power)	W2_ZT3-6_(Relative Power)	W2_ZT6-9_(Relative Power)	W2_ZT9-12_(Relative Power)	W2_ZT12-15_(Relative Power)	W2_ZT15-18_(Relative Power)	W2_ZT18-21_(Relative Power)	W2_ZT21-24_(Relative Power)	W3_ZT0-3_(Relative Power)	W3_ZT3-6_(Relative Power)	W3_ZT6-9_(Relative Power)	W3_ZT9-12_(Relative Power)	W3_ZT12-15_(Relative Power)	W3_ZT15-18_(Relative Power)	W3_ZT18-21_(Relative Power)	W3_ZT21-24_(Relative Power)	W4_ZT0-3_(Relative Power)
Animal ID
A2	-1.63572	-1.47271	-1.4673	-1.33663	-1.36349	-1.32817	-1.41634	-1.36595	-1.61825	-1.52885	-1.39192	-1.30621	-1.30872	-1.37214	-1.35979	-1.03366	-1.57904	-1.43249	-1.41412	-1.29443	-1.21143	-1.29856	-1.28538	-1.18787	-1.611	-1.47802	-1.42445	-1.31242	-1.29455	-1.33296	-1.35384	-1.19583	-1.23468	-1.23943	-1.22024	-1.18363	-1.24665	-1.27196	-1.33326	-1.31558	-1.4223	-1.31294	-1.23442	-1.22636	-1.31508	-1.27054	-1.33583	-1.38056	-1.42316
A3	-1.6864	-1.51663	-1.483	-1.44988	-1.47263	-1.53909	-1.60802	-1.54032	-1.62334	-1.50713	-1.43219	-1.39713	-1.43771	-1.47203	-1.51514	-1.4034	-1.63125	-1.51641	-1.4728	-1.41738	-1.49864	-1.52527	-1.57673	-1.4826	-1.647	-1.51339	-1.46267	-1.42147	-1.46966	-1.51213	-1.56663	-1.47544	-1.34381	-1.32036	-1.29645	-1.35753	-1.38688	-1.40282	-1.42245	-1.45301	-1.40727	-1.38684	-1.37986	-1.36913	-1.43501	-1.4521	-1.48146	-1.56869	-1.49558
A4	-1.80404	-1.71105	-1.60329	-1.52103	-1.56363	-1.69032	-1.6836	-1.76398	-1.8157	-1.67967	-1.56448	-1.56829	-1.53669	-1.77795	-1.59623	-1.33449	-1.74031	-1.62718	-1.55135	-1.53064	-1.53224	-1.68768	-1.70262	-1.79966	-1.78668	-1.67263	-1.57304	-1.53999	-1.54419	-1.71865	-1.66082	-1.63271	-1.52099	-1.5303	-1.42613	-1.49566	-1.52848	-1.68066	-1.63548	-1.55646	-1.65369	-1.53635	-1.50332	-1.51191	-1.62136	-1.69298	-1.57061	-1.62639	-1.60813
A36	-1.9073	-1.75596	-1.65179	-1.60704	-1.62681	-1.73676	-1.64965	-1.75587	-1.86137	-1.6843	-1.5718	-1.59653	-1.56255	-1.64942	-1.62878	-1.45275	-1.83218	-1.68053	-1.57722	-1.53655	-1.55835	-1.66814	-1.56753	-1.67752	-1.86695	-1.70693	-1.60027	-1.58004	-1.58257	-1.68478	-1.61532	-1.62872	-1.22909	-1.24101	-1.24252	-1.26264	-1.28438	-1.41535	-1.40128	-1.40421	-1.36102	-1.38052	-1.50723	-1.47589	-1.5081	-1.47155	-1.52202	-1.64569	-1.63565
A26	-1.65688	-1.58082	-1.51775	-1.4557	-1.47696	-1.43595	-1.469	-1.65873	-1.61886	-1.48971	-1.43817	-1.385	-1.29222	-1.36629	-1.39563	-1.45016	-1.64033	-1.46705	-1.44083	-1.40779	-1.35059	-1.39239	-1.3974	-1.5199	-1.63869	-1.51253	-1.46558	-1.41617	-1.37325	-1.39821	-1.42068	-1.54293	-1.24486	-1.26039	-1.31251	-1.31188	-1.29789	-1.31253	-1.34443	-1.30543	-1.32482	-1.3013	-1.37034	-1.40403	-1.38877	-1.37836	-1.40782	-1.43624	-1.35972
A28	-1.56387	-1.459	-1.41033	-1.39426	-1.34699	-1.36592	-1.32448	-1.55957	-1.56965	-1.44634	-1.44537	-1.38225	-1.30439	-1.4416	-1.3809	-1.67304	-1.64333	-1.47651	-1.42352	-1.37629	-1.31264	-1.33184	-1.30529	-1.32677	-1.59228	-1.46062	-1.42641	-1.38427	-1.32134	-1.37979	-1.33689	-1.51979	-1.15612	-1.15462	-1.25107	-1.26232	-1.28398	-1.27198	-1.29268	-1.29808	-1.28534	-1.36519	-1.30448	-1.35773	-1.31745	-1.32428	-1.32611	-1.35064	-1.37595
A29	-1.65394	-1.48158	-1.54802	-1.41879	-1.44103	-1.42729	-1.48357	-1.37939	-1.63739	-1.50027	-1.43569	-1.43035	-1.35504	-1.4591	-1.42526	-1.17336	-1.61044	-1.52291	-1.44274	-1.37451	-1.36455	-1.40272	-1.41782	-1.23278	-1.63392	-1.50159	-1.47548	-1.40788	-1.38688	-1.42971	-1.44222	-1.26184	-1.31531	-1.35263	-1.34113	-1.33315	-1.36331	-1.41163	-1.35792	-1.32657	-1.49828	-1.43393	-1.49031	-1.45914	-1.54189	-1.47526	-1.41305	-1.45785	-1.53569
A15	-1.66192	-1.54042	-1.50807	-1.3994	-1.3319	-1.32668	-1.39463	-1.43973	-1.74687	-1.5121	-1.45079	-1.34289	-1.34677	-1.48998	-1.44224	-1.4759	-1.74062	-1.62955	-1.55983	-1.4062	-1.36335	-1.36145	-1.39461	-1.52947	-1.71647	-1.56069	-1.50623	-1.38283	-1.34734	-1.3927	-1.41049	-1.4817	-1.20663	-1.17242	-1.25517	-1.18529	-1.27087	-1.32722	-1.23315	-1.43168	-1.40508	-1.34934	-1.23448	-1.24955	-1.2964	-1.34808	-1.34942	-1.3802	-1.48422
	Data are the log of the NREM Gamma 30-50Hz power relative to each rat's total power (from 0.5-50Hz) in 3h bins across Baseline Days 4-6, and withdrawal days 2-8
[truncated: 39 more columns]
