# Supplementary material for: Spontaneous oxycodone withdrawal disrupts sleep, diurnal, and electrophysiological dynamics in rats
Source: PLoS One. 2025 Jan 17;20(1):e0312794. doi: 10.1371/journal.pone.0312794 (PMC11741586; doi:10.1371/journal.pone.0312794)
Supplement: S1 File — (ZIP) [file pone.0312794.s001.zip › All Supplementary Figures and Data 101824/Fig6_Data.xlsx]

## Sheet: 6A (left panel) Delta
Row: Treatment Day	Baseline Day 4	Baseline Day 5	Baseline Day 6	Baseline Average (B4-B6)	Withdrawal Day 2	Withdrawal Day 3	Withdrawal Day 4	Withdrawal Day 5	Withdrawal Day 6	Withdrawal Day 7	Withdrawal Day 8
Animal ID	B4	B5	B6	BL(avg)	W2	W3	W4	W5	W6	W7	W8
A2	0.963439	1.09343	0.943135	1	0.543391	0.682911	0.545287	0.705999	0.716963	0.802686	0.773823
A3	1.04518	1.03471	0.920112	1	0.394651	0.92508	0.671289	0.805603	0.82631	0.878373	0.911196
A4	1.03165	0.980633	0.987721	1	0.694474	0.681355	0.716196	0.859791	1.07934	1.07177	0.971335
A36	0.975952	0.940649	1.0834	1	0.352229	0.753681	1.43	1.06123	0.884987	0.78197	1.05507
A26	0.834422	1.06728	1.0983	1	0.351653	0.287276	0.663274	0.686804	0.375845	0.502188	0.701533
A28	1.01139	0.87525	1.11336	1	0.188438	0.24004	0.235508	0.345345	0.388145	0.45172	0.658148
A29	0.890471	1.10578	1.00375	1	0.111697	0.225723	0.1576	0.470649	0.429142	0.305988	0.457633
A15	0.870335	1.04456	1.0851	1	0.541815	0.459055	0.67562	0.746385	0.907655	0.830125	0.745784
	Data are the Diurnal Index for Delta 1-4Hz

## Sheet: 6A (middle) Delta
Row: ZT Hour	ZT0-12; Lights On											ZT12-24; Lights Off
Row: Treatment Day	Baseline Day 4	Baseline Day 5	Baseline Day 6	Baseline Average (B4-B6)	Withdrawal Day 2	Withdrawal Day 3	Withdrawal Day 4	Withdrawal Day 5	Withdrawal Day 6	Withdrawal Day 7	Withdrawal Day 8	Baseline Day 4	Baseline Day 5	Baseline Day 6	Baseline Average (B4-B6)	Withdrawal Day 2	Withdrawal Day 3	Withdrawal Day 4	Withdrawal Day 5	Withdrawal Day 6	Withdrawal Day 7	Withdrawal Day 8
Animal ID	B4_ZT0-12_(Relative Power)	B5_ZT0-12_(Relative Power)	B6_ZT0-12_(Relative Power)	BL(avg)_ZT0-12_(Relative Power)	W2_ZT0-12_(Relative Power)	W3_ZT0-12_(Relative Power)	W4_ZT0-12_(Relative Power)	W5_ZT0-12_(Relative Power)	W6_ZT0-12_(Relative Power)	W7_ZT0-12_(Relative Power)	W8_ZT0-12_(Relative Power)	B4_ZT12-24_(Relative Power)	B5_ZT12-24_(Relative Power)	B6_ZT12-24_(Relative Power)	BL(avg)_ZT12-24_(Relative Power)	W2_ZT12-24_(Relative Power)	W3_ZT12-24_(Relative Power)	W4_ZT12-24_(Relative Power)	W5_ZT12-24_(Relative Power)	W6_ZT12-24_(Relative Power)	W7_ZT12-24_(Relative Power)	W8_ZT12-24_(Relative Power)
A2	-0.454586	-0.461419	-0.465961	-0.460655	-0.573207	-0.547758	-0.508006	-0.496921	-0.496258	-0.514005	-0.500385	-0.512561	-0.534286	-0.533634	-0.526827	-0.539282	-0.519018	-0.518678	-0.519736	-0.519992	-0.533819	-0.539815
A3	-0.456272	-0.48209	-0.466086	-0.468149	-0.532997	-0.546857	-0.515787	-0.495423	-0.478437	-0.492886	-0.483616	-0.464832	-0.501534	-0.465882	-0.477416	-0.507893	-0.469989	-0.465858	-0.46703	-0.471849	-0.467232	-0.462777
A4	-0.416109	-0.41407	-0.444784	-0.424988	-0.483125	-0.460475	-0.46574	-0.423565	-0.436365	-0.453318	-0.436689	-0.456739	-0.46298	-0.462589	-0.460769	-0.43336	-0.429533	-0.430948	-0.438136	-0.465725	-0.446134	-0.453805
A36	-0.397488	-0.423922	-0.431558	-0.417656	-0.548136	-0.504127	-0.478852	-0.485434	-0.492085	-0.478633	-0.497637	-0.423263	-0.4467	-0.444926	-0.438296	-0.510621	-0.446817	-0.428518	-0.435954	-0.480243	-0.480609	-0.472968
A26	-0.446544	-0.48063	-0.460944	-0.462706	-0.535357	-0.521537	-0.534864	-0.509833	-0.497872	-0.461491	-0.515204	-0.473318	-0.520931	-0.503149	-0.499133	-0.532281	-0.500907	-0.484339	-0.477437	-0.46973	-0.48868	-0.485356
A28	-0.605896	-0.606677	-0.587795	-0.600123	-0.584306	-0.607163	-0.613567	-0.590681	-0.588554	-0.578836	-0.605575	-0.66961	-0.678603	-0.671292	-0.673168	-0.593582	-0.637802	-0.626111	-0.593512	-0.590933	-0.566153	-0.58381
A29	-0.55705	-0.550558	-0.539783	-0.54913	-0.52652	-0.531308	-0.542153	-0.532598	-0.555811	-0.544639	-0.565994	-0.627916	-0.63493	-0.630896	-0.631247	-0.530164	-0.545358	-0.547802	-0.521288	-0.518405	-0.528802	-0.548757
A15	-0.46144	-0.47124	-0.438309	-0.456996	-0.515516	-0.503854	-0.471493	-0.460867	-0.463524	-0.469862	-0.466003	-0.546884	-0.546654	-0.549716	-0.547752	-0.503462	-0.490104	-0.511	-0.502326	-0.518569	-0.519812	-0.529378
	Data are the log of the NREM Delta 1-4Hz power relative to each rat's total power (from 0.5-50Hz) during Lights On (ZT0-12) and Off (ZT12-24)

## Sheet: 6A (right) Delta
Row: Treatment Day	Baseline Day 4								Baseline Day 5								Baseline Day 6								Baseline Average (B4-B6)								Withdrawal Day 2								Withdrawal Day 8
Row: Day_ZT Hour	B4_ZT0-3_(Relative Power)	B4_ZT3-6_(Relative Power)	B4_ZT6-9_(Relative Power)	B4_ZT9-12_(Relative Power)	B4_ZT12-15_(Relative Power)	B4_ZT15-18_(Relative Power)	B4_ZT18-21_(Relative Power)	B4_ZT21-24_(Relative Power)	B5_ZT0-3_(Relative Power)	B5_ZT3-6_(Relative Power)	B5_ZT6-9_(Relative Power)	B5_ZT9-12_(Relative Power)	B5_ZT12-15_(Relative Power)	B5_ZT15-18_(Relative Power)	B5_ZT18-21_(Relative Power)	B5_ZT21-24_(Relative Power)	B6_ZT0-3_(Relative Power)	B6_ZT3-6_(Relative Power)	B6_ZT6-9_(Relative Power)	B6_ZT9-12_(Relative Power)	B6_ZT12-15_(Relative Power)	B6_ZT15-18_(Relative Power)	B6_ZT18-21_(Relative Power)	B6_ZT21-24_(Relative Power)	BL(avg)_ZT0-3_(Relative Power)	BL(avg)_ZT3-6_(Relative Power)	BL(avg)_ZT6-9_(Relative Power)	BL(avg)_ZT9-12_(Relative Power)	BL(avg)_ZT12-15_(Relative Power)	BL(avg)_ZT15-18_(Relative Power)	BL(avg)_ZT18-21_(Relative Power)	BL(avg)_ZT21-24_(Relative Power)	W2_ZT0-3_(Relative Power)	W2_ZT3-6_(Relative Power)	W2_ZT6-9_(Relative Power)	W2_ZT9-12_(Relative Power)	W2_ZT12-15_(Relative Power)	W2_ZT15-18_(Relative Power)	W2_ZT18-21_(Relative Power)	W2_ZT21-24_(Relative Power)	W8_ZT0-3_(Relative Power)	W8_ZT3-6_(Relative Power)	W8_ZT6-9_(Relative Power)	W8_ZT9-12_(Relative Power)	W8_ZT12-15_(Relative Power)	W8_ZT15-18_(Relative Power)	W8_ZT18-21_(Relative Power)	W8_ZT21-24_(Relative Power)
Animal ID
A2	-0.363273	-0.453705	-0.464118	-0.545566	-0.546955	-0.526799	-0.482007	-0.476352	-0.370391	-0.409049	-0.501785	-0.571025	-0.578855	-0.517448	-0.517109	-0.548732	-0.391237	-0.444791	-0.477864	-0.54108	-0.571048	-0.523263	-0.524096	-0.53234	-0.374967	-0.435848	-0.481255	-0.552557	-0.565619	-0.522503	-0.507737	-0.519141	-0.549829	-0.559268	-0.579897	-0.608963	-0.576878	-0.560289	-0.505364	-0.514699	-0.437205	-0.460659	-0.51951	-0.584736	-0.577385	-0.543734	-0.540076	-0.491414
A3	-0.375704	-0.470196	-0.489384	-0.508464	-0.537485	-0.459379	-0.426149	-0.4484	-0.401969	-0.458204	-0.524288	-0.562129	-0.55896	-0.507049	-0.469338	-0.515191	-0.392349	-0.464187	-0.491977	-0.534772	-0.507968	-0.475689	-0.434246	-0.469743	-0.390007	-0.464196	-0.501883	-0.535122	-0.534804	-0.480706	-0.443244	-0.477778	-0.510353	-0.538845	-0.546665	-0.535753	-0.527451	-0.518978	-0.514311	-0.485577	-0.412305	-0.47278	-0.51106	-0.553348	-0.45397	-0.488628	-0.454299	-0.466103
A4	-0.345815	-0.379726	-0.441846	-0.50314	-0.526396	-0.413776	-0.428054	-0.393315	-0.337088	-0.38894	-0.465785	-0.47207	-0.50874	-0.371892	-0.44872	-0.458388	-0.371915	-0.420742	-0.474693	-0.502016	-0.544808	-0.433673	-0.413603	-0.42721	-0.351606	-0.396469	-0.460775	-0.492409	-0.526648	-0.406447	-0.430126	-0.426304	-0.452372	-0.472774	-0.515767	-0.495053	-0.511862	-0.394205	-0.41358	-0.453157	-0.351326	-0.426403	-0.455763	-0.509887	-0.521351	-0.444766	-0.406881	-0.448388
A36	-0.310705	-0.384766	-0.44336	-0.481262	-0.474365	-0.393293	-0.430833	-0.36225	-0.321659	-0.418051	-0.479047	-0.485317	-0.486046	-0.413982	-0.425142	-0.476509	-0.328797	-0.408469	-0.479372	-0.518131	-0.499909	-0.421787	-0.455631	-0.383157	-0.320387	-0.403762	-0.46726	-0.494903	-0.486773	-0.409687	-0.437202	-0.407305	-0.539715	-0.547311	-0.552327	-0.55164	-0.54481	-0.498433	-0.499671	-0.490772	-0.407184	-0.484812	-0.538577	-0.591567	-0.528967	-0.440144	-0.469028	-0.429135
A26	-0.382696	-0.431683	-0.469353	-0.517812	-0.4999	-0.501481	-0.492307	-0.379325	-0.392878	-0.461683	-0.492706	-0.556427	-0.570013	-0.525739	-0.534501	-0.464957	-0.375501	-0.46123	-0.489852	-0.527092	-0.557783	-0.519175	-0.487112	-0.410028	-0.383692	-0.451532	-0.48397	-0.533777	-0.542565	-0.515465	-0.50464	-0.418103	-0.573473	-0.528254	-0.51511	-0.525738	-0.536288	-0.538888	-0.515796	-0.532978	-0.50324	-0.502683	-0.528919	-0.533349	-0.416917	-0.4951	-0.520755	-0.472963
A28	-0.511891	-0.60023	-0.647642	-0.658356	-0.722218	-0.687492	-0.656458	-0.502892	-0.51371	-0.610987	-0.611669	-0.674867	-0.703512	-0.661349	-0.665761	-0.520427	-0.478255	-0.581274	-0.61097	-0.654938	-0.719693	-0.683288	-0.630526	-0.545625	-0.501285	-0.597497	-0.623427	-0.66272	-0.715141	-0.677376	-0.650915	-0.522981	-0.559957	-0.593419	-0.59479	-0.58719	-0.590564	-0.596832	-0.60082	-0.584766	-0.563599	-0.602615	-0.620132	-0.640468	-0.497745	-0.574808	-0.589894	-0.615067
A29	-0.484919	-0.554549	-0.553643	-0.625624	-0.663455	-0.610112	-0.624831	-0.486118	-0.473802	-0.526574	-0.566171	-0.612517	-0.695507	-0.607284	-0.612577	-0.534499	-0.45704	-0.511975	-0.555514	-0.597469	-0.658287	-0.622506	-0.599529	-0.520001	-0.47192	-0.531033	-0.558443	-0.61187	-0.672416	-0.613301	-0.612312	-0.51354	-0.525787	-0.526398	-0.51965	-0.533591	-0.520458	-0.521095	-0.542045	-0.5345	-0.538339	-0.568445	-0.584801	-0.581195	-0.493048	-0.527576	-0.541772	-0.57565
A15	-0.402736	-0.43615	-0.460474	-0.514706	-0.562943	-0.583676	-0.529517	-0.493112	-0.35384	-0.432622	-0.491845	-0.524902	-0.571002	-0.533335	-0.50551	-0.48573	-0.342825	-0.390637	-0.428935	-0.509041	-0.567201	-0.568414	-0.537272	-0.442638	-0.366467	-0.419803	-0.460418	-0.516216	-0.567048	-0.561808	-0.5241	-0.473827	-0.507123	-0.498551	-0.509146	-0.548177	-0.539592	-0.482325	-0.528793	-0.435535	-0.411022	-0.449801	-0.475041	-0.521303	-0.566068	-0.530908	-0.524176	-0.501877
	Data are the log of the NREM Delta 1-4Hz power relative to each rat's total power (from 0.5-50Hz) in 3h bins across baseline (average of Baseline Days 4-6), and withdrawal days 2 and 8

## Sheet: 6B (left) Theta
Row: Treatment Day	Baseline Day 4	Baseline Day 5	Baseline Day 6	Baseline Average (B4-B6)	Withdrawal Day 2	Withdrawal Day 3	Withdrawal Day 4	Withdrawal Day 5	Withdrawal Day 6	Withdrawal Day 7	Withdrawal Day 8
Animal ID	B4	B5	B6	BL(avg)	W2	W3	W4	W5	W6	W7	W8
A2	1.043	0.59088	1.36612	1	0.791637	1.66192	1.65105	1.46915	1.00927	1.05261	1.38163
A3	0.986718	1.302	0.711279	1	0.681224	0.671344	1.02976	1.07534	0.893848	2.04799	0.869591
A4	0.669949	0.918403	1.41165	1	0.319606	0.476677	0.664204	0.560489	0.530736	0.589734	0.545062
A36	0.74236	1.7037	0.553937	1	0.997768	1.08149	1.33606	1.45965	0.337489	0.601399	0.891324
A26	1.1947	0.919461	0.885838	1	0.572973	0.132631	0.464415	0.403874	0.506072	0.313912	0.356135
A28	1.28476	1.07553	0.639708	1	0.146127	0.28013	0.344142	0.533118	0.383898	0.496979	0.554084
A29	1.08765	1.03342	0.878936	1	0.174554	0.336309	0.395788	0.46719	0.476926	0.340263	1.01557
A15	1.29183	0.626621	1.08155	1	0.461122	0.811659	1.25303	1.76118	0.862077	1.30813	1.51617
	Data are the Diurnal Index for Theta 4-8Hz

## Sheet: 6B (middle) Theta
Row: ZT Hour	ZT0-12; Lights On											ZT12-24; Lights Off
Row: Treatment Day	Baseline Day 4	Baseline Day 5	Baseline Day 6	Baseline Average (B4-B6)	Withdrawal Day 2	Withdrawal Day 3	Withdrawal Day 4	Withdrawal Day 5	Withdrawal Day 6	Withdrawal Day 7	Withdrawal Day 8	Baseline Day 4	Baseline Day 5	Baseline Day 6	Baseline Average (B4-B6)	Withdrawal Day 2	Withdrawal Day 3	Withdrawal Day 4	Withdrawal Day 5	Withdrawal Day 6	Withdrawal Day 7	Withdrawal Day 8
Animal ID	B4_ZT0-12_(Relative Power)	B5_ZT0-12_(Relative Power)	B6_ZT0-12_(Relative Power)	BL(avg)_ZT0-12_(Relative Power)	W2_ZT0-12_(Relative Power)	W3_ZT0-12_(Relative Power)	W4_ZT0-12_(Relative Power)	W5_ZT0-12_(Relative Power)	W6_ZT0-12_(Relative Power)	W7_ZT0-12_(Relative Power)	W8_ZT0-12_(Relative Power)	B4_ZT12-24_(Relative Power)	B5_ZT12-24_(Relative Power)	B6_ZT12-24_(Relative Power)	BL(avg)_ZT12-24_(Relative Power)	W2_ZT12-24_(Relative Power)	W3_ZT12-24_(Relative Power)	W4_ZT12-24_(Relative Power)	W5_ZT12-24_(Relative Power)	W6_ZT12-24_(Relative Power)	W7_ZT12-24_(Relative Power)	W8_ZT12-24_(Relative Power)
A2	-0.619825	-0.621041	-0.625066	-0.621978	-0.636587	-0.622667	-0.612503	-0.615361	-0.617474	-0.619865	-0.620972	-0.643991	-0.631106	-0.650464	-0.641854	-0.637047	-0.623506	-0.632441	-0.641231	-0.63642	-0.642331	-0.644892
A3	-0.620084	-0.625403	-0.628278	-0.624588	-0.611058	-0.611307	-0.611512	-0.61329	-0.623543	-0.618567	-0.622071	-0.655395	-0.628741	-0.650891	-0.645009	-0.616785	-0.619725	-0.619205	-0.640168	-0.641859	-0.651077	-0.652612
A4	-0.601685	-0.609839	-0.599949	-0.603824	-0.617416	-0.611705	-0.609633	-0.623468	-0.629195	-0.618013	-0.62175	-0.624661	-0.608067	-0.604977	-0.612568	-0.617838	-0.620004	-0.619149	-0.626834	-0.628172	-0.625884	-0.632557
A36	-0.599982	-0.596778	-0.59597	-0.597577	-0.629103	-0.614577	-0.611516	-0.609286	-0.631384	-0.621226	-0.623934	-0.597662	-0.59248	-0.59751	-0.595884	-0.594078	-0.644994	-0.634858	-0.659036	-0.632406	-0.645108	-0.670017
A26	-0.626395	-0.617398	-0.614152	-0.619315	-0.620699	-0.609464	-0.603466	-0.608714	-0.614936	-0.618281	-0.61295	-0.610464	-0.597726	-0.595454	-0.601215	-0.616031	-0.608904	-0.60722	-0.615205	-0.614028	-0.621673	-0.609786
A28	-0.608761	-0.606882	-0.615525	-0.61039	-0.612956	-0.609728	-0.617266	-0.615579	-0.617241	-0.626954	-0.640563	-0.62182	-0.620502	-0.628562	-0.623628	-0.60739	-0.61408	-0.627287	-0.630601	-0.627767	-0.638706	-0.631564
A29	-0.567306	-0.571733	-0.58038	-0.57314	-0.592503	-0.586955	-0.582577	-0.588469	-0.59333	-0.584592	-0.587242	-0.591736	-0.599725	-0.60904	-0.600167	-0.595295	-0.588998	-0.589488	-0.592282	-0.58242	-0.591547	-0.57529
A15	-0.623244	-0.62818	-0.641065	-0.63083	-0.641536	-0.628073	-0.622269	-0.622963	-0.63032	-0.627875	-0.618906	-0.640416	-0.642486	-0.65247	-0.645124	-0.635456	-0.636087	-0.639999	-0.64534	-0.649085	-0.646472	-0.643712
	Data are the log of the NREM Theta 4-8Hz power relative to each rat's total power (from 0.5-50Hz) during Lights On (ZT0-12) and Off (ZT12-24)

## Sheet: 6B (right) Theta
Row: Treatment Day	Baseline Day 4								Baseline Day 5								Baseline Day 6								Baseline Average (B4-B6)								Withdrawal Day 2								Withdrawal Day 8
Row: Day_ZT Hour	B4_ZT0-3_(Relative Power)	B4_ZT3-6_(Relative Power)	B4_ZT6-9_(Relative Power)	B4_ZT9-12_(Relative Power)	B4_ZT12-15_(Relative Power)	B4_ZT15-18_(Relative Power)	B4_ZT18-21_(Relative Power)	B4_ZT21-24_(Relative Power)	B5_ZT0-3_(Relative Power)	B5_ZT3-6_(Relative Power)	B5_ZT6-9_(Relative Power)	B5_ZT9-12_(Relative Power)	B5_ZT12-15_(Relative Power)	B5_ZT15-18_(Relative Power)	B5_ZT18-21_(Relative Power)	B5_ZT21-24_(Relative Power)	B6_ZT0-3_(Relative Power)	B6_ZT3-6_(Relative Power)	B6_ZT6-9_(Relative Power)	B6_ZT9-12_(Relative Power)	B6_ZT12-15_(Relative Power)	B6_ZT15-18_(Relative Power)	B6_ZT18-21_(Relative Power)	B6_ZT21-24_(Relative Power)	BL(avg)_ZT0-3_(Relative Power)	BL(avg)_ZT3-6_(Relative Power)	BL(avg)_ZT6-9_(Relative Power)	BL(avg)_ZT9-12_(Relative Power)	BL(avg)_ZT12-15_(Relative Power)	BL(avg)_ZT15-18_(Relative Power)	BL(avg)_ZT18-21_(Relative Power)	BL(avg)_ZT21-24_(Relative Power)	W2_ZT0-3_(Relative Power)	W2_ZT3-6_(Relative Power)	W2_ZT6-9_(Relative Power)	W2_ZT9-12_(Relative Power)	W2_ZT12-15_(Relative Power)	W2_ZT15-18_(Relative Power)	W2_ZT18-21_(Relative Power)	W2_ZT21-24_(Relative Power)	W8_ZT0-3_(Relative Power)	W8_ZT3-6_(Relative Power)	W8_ZT6-9_(Relative Power)	W8_ZT9-12_(Relative Power)	W8_ZT12-15_(Relative Power)	W8_ZT15-18_(Relative Power)	W8_ZT18-21_(Relative Power)	W8_ZT21-24_(Relative Power)
Animal ID
A2	-0.625664	-0.619063	-0.628458	-0.635844	-0.653397	-0.639491	-0.64494	-0.643095	-0.629244	-0.634474	-0.623259	-0.632428	-0.635859	-0.64271	-0.625975	-0.632992	-0.626461	-0.634441	-0.62795	-0.645745	-0.671432	-0.658397	-0.635602	-0.636623	-0.627123	-0.629326	-0.626556	-0.638006	-0.653563	-0.646866	-0.635506	-0.63757	-0.630021	-0.633929	-0.638183	-0.648559	-0.650052	-0.649545	-0.630471	-0.623992	-0.610396	-0.622964	-0.631359	-0.635729	-0.654369	-0.655877	-0.632687	-0.639791
A3	-0.62914	-0.615729	-0.62422	-0.634745	-0.662329	-0.67059	-0.64724	-0.643302	-0.627548	-0.628938	-0.637641	-0.634499	-0.658213	-0.638333	-0.628217	-0.585822	-0.633015	-0.621078	-0.637508	-0.641614	-0.660624	-0.645507	-0.65537	-0.651739	-0.629901	-0.621915	-0.633123	-0.636953	-0.660389	-0.651477	-0.643609	-0.626955	-0.612453	-0.607701	-0.611299	-0.614467	-0.637492	-0.630247	-0.603403	-0.599616	-0.625997	-0.61922	-0.628611	-0.638389	-0.667568	-0.654759	-0.653336	-0.631828
A4	-0.594847	-0.614948	-0.612759	-0.611655	-0.639072	-0.626362	-0.61645	-0.611178	-0.602293	-0.619277	-0.615545	-0.61088	-0.629573	-0.58913	-0.60556	-0.568946	-0.586348	-0.605603	-0.60915	-0.613364	-0.616866	-0.601314	-0.605342	-0.523679	-0.594496	-0.613276	-0.612484	-0.611966	-0.628504	-0.605602	-0.609117	-0.567934	-0.61498	-0.617076	-0.619086	-0.62187	-0.624848	-0.623504	-0.609645	-0.630743	-0.610123	-0.628144	-0.625924	-0.646105	-0.639271	-0.635348	-0.63279	-0.642812
A36	-0.629887	-0.604191	-0.596253	-0.589266	-0.603457	-0.606773	-0.595761	-0.591383	-0.645487	-0.599796	-0.585106	-0.593044	-0.608296	-0.592871	-0.601333	-0.552263	-0.623545	-0.606068	-0.593234	-0.596185	-0.609628	-0.599002	-0.595653	-0.605609	-0.632973	-0.603352	-0.591531	-0.592832	-0.607127	-0.599549	-0.597582	-0.583085	-0.628077	-0.627109	-0.625939	-0.635687	-0.624012	-0.588901	-0.590208	-0.581091	-0.634089	-0.631683	-0.630738	-0.647873	-0.674879	-0.666684	-0.67246	-0.67951
A26	-0.63405	-0.629286	-0.628926	-0.625666	-0.658449	-0.603719	-0.594102	-0.611443	-0.625734	-0.612928	-0.621228	-0.633679	-0.621583	-0.596446	-0.596617	-0.584157	-0.623118	-0.611756	-0.618513	-0.625137	-0.620453	-0.593903	-0.603639	-0.577426	-0.627634	-0.61799	-0.622889	-0.628161	-0.633495	-0.598023	-0.598119	-0.591008	-0.640978	-0.61683	-0.612665	-0.61622	-0.61738	-0.622838	-0.612454	-0.610118	-0.613744	-0.618672	-0.614609	-0.59949	-0.615022	-0.611942	-0.615819	-0.606337
A28	-0.597478	-0.603425	-0.626893	-0.629987	-0.658365	-0.628453	-0.618145	-0.549882	-0.596808	-0.606739	-0.622061	-0.626889	-0.634228	-0.621956	-0.625028	-0.543412	-0.607892	-0.624196	-0.623484	-0.637407	-0.644457	-0.634124	-0.614095	-0.590441	-0.600726	-0.611453	-0.624146	-0.631428	-0.645683	-0.628178	-0.619089	-0.561245	-0.616026	-0.617491	-0.611251	-0.608978	-0.606931	-0.611501	-0.605153	-0.606345	-0.62692	-0.646962	-0.639285	-0.653492	-0.606706	-0.633684	-0.641925	-0.635484
A29	-0.549139	-0.565669	-0.5746	-0.59049	-0.60558	-0.584426	-0.58654	-0.586802	-0.563159	-0.574947	-0.572133	-0.592129	-0.616787	-0.603836	-0.588707	-0.566726	-0.57095	-0.57801	-0.589442	-0.59427	-0.616561	-0.608388	-0.596299	-0.603193	-0.561083	-0.572875	-0.578725	-0.592296	-0.612976	-0.598883	-0.590515	-0.585574	-0.596573	-0.592927	-0.588086	-0.591038	-0.591137	-0.596287	-0.597144	-0.594052	-0.588841	-0.594239	-0.592871	-0.573877	-0.541538	-0.571941	-0.570685	-0.591744
A15	-0.604492	-0.61939	-0.637996	-0.635563	-0.643655	-0.649171	-0.640349	-0.641022	-0.627129	-0.638979	-0.637023	-0.637335	-0.646346	-0.648801	-0.639463	-0.643317	-0.625263	-0.656213	-0.653759	-0.64751	-0.66267	-0.65128	-0.646942	-0.634567	-0.618961	-0.638194	-0.642926	-0.640136	-0.650891	-0.649751	-0.642251	-0.639635	-0.644855	-0.644979	-0.635442	-0.6437	-0.643062	-0.637444	-0.647072	-0.631124	-0.59562	-0.623857	-0.623571	-0.634138	-0.646416	-0.648059	-0.641835	-0.640537
	Data are the log of the NREM Theta 4-8Hz power relative to each rat's total power (from 0.5-50Hz) in 3h bins across baseline (average of baseline Days 4-6), and withdrawal days 2 and 8

## Sheet: 6C (left) Alpha
Row: Treatment Day	Baseline Day 4	Baseline Day 5	Baseline Day 6	Baseline Average (B4-B6)	Withdrawal Day 2	Withdrawal Day 3	Withdrawal Day 4	Withdrawal Day 5	Withdrawal Day 6	Withdrawal Day 7	Withdrawal Day 8
Animal ID	B4	B5	B6	BL(avg)	W2	W3	W4	W5	W6	W7	W8
A2	1.06633	1.04028	0.893395	1	0.292164	0.522643	0.444247	0.60302	0.593412	0.65041	0.647097
A3	1.1534	0.939252	0.90735	1	0.219004	0.55598	0.458098	0.672923	0.740321	0.800844	0.780174
A4	1.09082	1.03992	0.869263	1	0.452976	0.395909	0.358512	0.583236	0.80624	0.755785	0.793106
A36	1.04555	0.940471	1.01398	1	0.21084	0.52122	0.912756	0.776455	0.636165	0.536978	0.65452
A26	0.937586	0.984426	1.07799	1	0.311498	0.178294	0.270333	0.451925	0.319293	0.47267	0.61598
A28	1.10662	0.827985	1.0654	1	0.931603	0.361404	0.186299	0.385103	0.510784	0.499078	0.581343
A29	0.850891	1.41541	0.733698	1	0.199302	0.152267	0.176506	0.290315	0.315087	0.169815	0.384482
A15	0.753057	1.11753	1.12942	1	0.435164	0.350924	0.51843	0.723487	0.798058	0.659202	0.73196
	Data are the Diurnal Index for Alpha 8-12Hz

## Sheet: 6C (middle) Alpha
Row: ZT Hour	ZT0-12; Lights On											ZT12-24; Lights Off
Row: Treatment Day	Baseline Day 4	Baseline Day 5	Baseline Day 6	Baseline Average (B4-B6)	Withdrawal Day 2	Withdrawal Day 3	Withdrawal Day 4	Withdrawal Day 5	Withdrawal Day 6	Withdrawal Day 7	Withdrawal Day 8	Baseline Day 4	Baseline Day 5	Baseline Day 6	Baseline Average (B4-B6)	Withdrawal Day 2	Withdrawal Day 3	Withdrawal Day 4	Withdrawal Day 5	Withdrawal Day 6	Withdrawal Day 7	Withdrawal Day 8
Animal ID	B4_ZT0-12_(Relative Power)	B5_ZT0-12_(Relative Power)	B6_ZT0-12_(Relative Power)	BL(avg)_ZT0-12_(Relative Power)	W2_ZT0-12_(Relative Power)	W3_ZT0-12_(Relative Power)	W4_ZT0-12_(Relative Power)	W5_ZT0-12_(Relative Power)	W6_ZT0-12_(Relative Power)	W7_ZT0-12_(Relative Power)	W8_ZT0-12_(Relative Power)	B4_ZT12-24_(Relative Power)	B5_ZT12-24_(Relative Power)	B6_ZT12-24_(Relative Power)	BL(avg)_ZT12-24_(Relative Power)	W2_ZT12-24_(Relative Power)	W3_ZT12-24_(Relative Power)	W4_ZT12-24_(Relative Power)	W5_ZT12-24_(Relative Power)	W6_ZT12-24_(Relative Power)	W7_ZT12-24_(Relative Power)	W8_ZT12-24_(Relative Power)
A2	-0.89199	-0.884149	-0.888198	-0.888113	-0.858406	-0.860551	-0.871432	-0.875715	-0.873505	-0.860541	-0.86769	-0.842152	-0.841108	-0.843881	-0.84238	-0.852356	-0.867712	-0.856086	-0.856954	-0.847624	-0.840549	-0.838532
A3	-0.844792	-0.816196	-0.829636	-0.830208	-0.822674	-0.787845	-0.802555	-0.816089	-0.821052	-0.818037	-0.818137	-0.807493	-0.798023	-0.814785	-0.806767	-0.813117	-0.832731	-0.834338	-0.830341	-0.823493	-0.823456	-0.834701
A4	-0.874312	-0.869533	-0.839369	-0.861071	-0.825108	-0.841395	-0.832802	-0.860482	-0.849044	-0.836469	-0.856391	-0.783545	-0.801639	-0.787954	-0.791046	-0.850795	-0.859689	-0.838719	-0.839077	-0.811232	-0.824213	-0.81221
A36	-0.948092	-0.910452	-0.907042	-0.921862	-0.856439	-0.83227	-0.84787	-0.864182	-0.866247	-0.872303	-0.861377	-0.905281	-0.884419	-0.887493	-0.892398	-0.881915	-0.8361	-0.847046	-0.928234	-0.894353	-0.891642	-0.896795
A26	-0.875919	-0.855962	-0.875227	-0.869036	-0.877165	-0.887257	-0.877823	-0.881738	-0.884374	-0.891704	-0.862754	-0.884972	-0.871725	-0.88541	-0.880703	-0.879299	-0.886609	-0.888251	-0.89362	-0.893398	-0.878152	-0.878429
A28	-0.745003	-0.738057	-0.749397	-0.744152	-0.875299	-0.806484	-0.777578	-0.780156	-0.782906	-0.779725	-0.758963	-0.739389	-0.737035	-0.762187	-0.746204	-0.832334	-0.788099	-0.778582	-0.778483	-0.774959	-0.774773	-0.76738
A29	-0.76677	-0.786264	-0.799519	-0.784185	-0.892534	-0.840083	-0.832877	-0.820872	-0.807713	-0.816619	-0.800278	-0.751729	-0.746649	-0.761127	-0.753168	-0.881229	-0.84058	-0.818362	-0.834971	-0.82601	-0.819294	-0.806021
A15	-0.877225	-0.881311	-0.913208	-0.890582	-0.908979	-0.884021	-0.892701	-0.884444	-0.880971	-0.880057	-0.878293	-0.834858	-0.825774	-0.831	-0.830544	-0.889616	-0.880088	-0.864407	-0.858691	-0.848324	-0.845722	-0.822827
	Data are the log of the NREM Alpha 8-12Hz power relative to each rat's total power (from 0.5-50Hz) during Lights On (ZT0-12) and Off (ZT12-24)

## Sheet: 6C (right) Alpha
Row: Treatment Day	Baseline Day 4								Baseline Day 5								Baseline Day 6								Baseline Average (B4-B6)								Withdrawal Day 2								Withdrawal Day 8
Row: Day_ZT Hour	B4_ZT0-3_(Relative Power)	B4_ZT3-6_(Relative Power)	B4_ZT6-9_(Relative Power)	B4_ZT9-12_(Relative Power)	B4_ZT12-15_(Relative Power)	B4_ZT15-18_(Relative Power)	B4_ZT18-21_(Relative Power)	B4_ZT21-24_(Relative Power)	B5_ZT0-3_(Relative Power)	B5_ZT3-6_(Relative Power)	B5_ZT6-9_(Relative Power)	B5_ZT9-12_(Relative Power)	B5_ZT12-15_(Relative Power)	B5_ZT15-18_(Relative Power)	B5_ZT18-21_(Relative Power)	B5_ZT21-24_(Relative Power)	B6_ZT0-3_(Relative Power)	B6_ZT3-6_(Relative Power)	B6_ZT6-9_(Relative Power)	B6_ZT9-12_(Relative Power)	B6_ZT12-15_(Relative Power)	B6_ZT15-18_(Relative Power)	B6_ZT18-21_(Relative Power)	B6_ZT21-24_(Relative Power)	BL(avg)_ZT0-3_(Relative Power)	BL(avg)_ZT3-6_(Relative Power)	BL(avg)_ZT6-9_(Relative Power)	BL(avg)_ZT9-12_(Relative Power)	BL(avg)_ZT12-15_(Relative Power)	BL(avg)_ZT15-18_(Relative Power)	BL(avg)_ZT18-21_(Relative Power)	BL(avg)_ZT21-24_(Relative Power)	W2_ZT0-3_(Relative Power)	W2_ZT3-6_(Relative Power)	W2_ZT6-9_(Relative Power)	W2_ZT9-12_(Relative Power)	W2_ZT12-15_(Relative Power)	W2_ZT15-18_(Relative Power)	W2_ZT18-21_(Relative Power)	W2_ZT21-24_(Relative Power)	W8_ZT0-3_(Relative Power)	W8_ZT3-6_(Relative Power)	W8_ZT6-9_(Relative Power)	W8_ZT9-12_(Relative Power)	W8_ZT12-15_(Relative Power)	W8_ZT15-18_(Relative Power)	W8_ZT18-21_(Relative Power)	W8_ZT21-24_(Relative Power)
Animal ID
A2	-0.989866	-0.898132	-0.883725	-0.818592	-0.809119	-0.844419	-0.853451	-0.882574	-0.979388	-0.932113	-0.851237	-0.809126	-0.803056	-0.841297	-0.845688	-0.977967	-0.961442	-0.909423	-0.87848	-0.835735	-0.810008	-0.839801	-0.852063	-0.881625	-0.976899	-0.913223	-0.871148	-0.821151	-0.807394	-0.841839	-0.850401	-0.914055	-0.8702	-0.863386	-0.856138	-0.843086	-0.824412	-0.841186	-0.872927	-0.873935	-0.925846	-0.897011	-0.849417	-0.81616	-0.816824	-0.833104	-0.84309	-0.868707
A3	-0.940882	-0.835869	-0.812248	-0.793487	-0.759201	-0.814964	-0.834561	-0.82143	-0.901418	-0.836905	-0.779503	-0.753469	-0.755705	-0.778344	-0.817862	-0.827381	-0.911663	-0.835251	-0.803533	-0.768739	-0.771569	-0.807385	-0.838913	-0.820936	-0.917987	-0.836008	-0.798428	-0.771898	-0.762158	-0.800231	-0.830446	-0.823249	-0.837702	-0.819986	-0.824807	-0.811921	-0.803205	-0.812603	-0.807427	-0.825428	-0.88691	-0.827858	-0.794049	-0.764019	-0.836365	-0.815555	-0.843952	-0.83673
A4	-0.976398	-0.922252	-0.839738	-0.780415	-0.717223	-0.830632	-0.815247	-0.858445	-0.978835	-0.903007	-0.816936	-0.802727	-0.753069	-0.895069	-0.822761	-1.00015	-0.930357	-0.868581	-0.811935	-0.774788	-0.723823	-0.81463	-0.835983	-0.897934	-0.961863	-0.897947	-0.822869	-0.785977	-0.731371	-0.846777	-0.824664	-0.918843	-0.851298	-0.821869	-0.818281	-0.810574	-0.776463	-0.874287	-0.884089	-0.846941	-0.951385	-0.870679	-0.842949	-0.785408	-0.762945	-0.818465	-0.854483	-0.81072
A36	-1.0855	-0.971581	-0.889481	-0.841902	-0.842293	-0.936895	-0.90067	-0.998295	-1.05293	-0.912108	-0.851497	-0.839067	-0.833809	-0.919815	-0.902059	-0.891423	-1.04956	-0.938927	-0.848185	-0.813316	-0.824933	-0.906824	-0.884188	-0.970175	-1.06266	-0.940872	-0.863054	-0.831428	-0.833678	-0.921178	-0.895639	-0.953298	-0.867034	-0.854469	-0.851733	-0.855528	-0.864869	-0.881546	-0.88918	-0.900856	-0.948849	-0.875155	-0.82618	-0.796355	-0.859329	-0.930157	-0.903578	-0.9087
A26	-0.94087	-0.893247	-0.845358	-0.828358	-0.859663	-0.877792	-0.880184	-0.946199	-0.933636	-0.868383	-0.845575	-0.809908	-0.857457	-0.873239	-0.862986	-0.900237	-0.955866	-0.885907	-0.846149	-0.832327	-0.837262	-0.876487	-0.903771	-0.967815	-0.943458	-0.882512	-0.845694	-0.823531	-0.851461	-0.875839	-0.882314	-0.938083	-0.855173	-0.894324	-0.890985	-0.872947	-0.886808	-0.86577	-0.886933	-0.884422	-0.866888	-0.866837	-0.853757	-0.863436	-0.929596	-0.874325	-0.852176	-0.893722
A28	-0.811711	-0.74647	-0.712576	-0.719049	-0.711084	-0.727831	-0.776808	-0.830469	-0.798909	-0.730504	-0.730285	-0.709584	-0.745781	-0.734356	-0.751683	-0.781991	-0.819386	-0.744824	-0.750156	-0.722609	-0.732496	-0.748546	-0.803863	-0.837547	-0.810002	-0.740599	-0.731005	-0.717081	-0.729787	-0.736911	-0.777451	-0.816669	-0.928797	-0.8969	-0.838932	-0.848526	-0.840157	-0.830409	-0.828293	-0.82964	-0.769606	-0.765893	-0.750626	-0.748203	-0.810919	-0.765432	-0.764648	-0.765454
A29	-0.824432	-0.776254	-0.755694	-0.73512	-0.71427	-0.774357	-0.752602	-0.851216	-0.830419	-0.810945	-0.785631	-0.747513	-0.72719	-0.75643	-0.755194	-0.954993	-0.866511	-0.821833	-0.780182	-0.774819	-0.748426	-0.76776	-0.775497	-0.8417	-0.840454	-0.803011	-0.773836	-0.752484	-0.729962	-0.766182	-0.761097	-0.882636	-0.902996	-0.888568	-0.891306	-0.886462	-0.888405	-0.870919	-0.885499	-0.885104	-0.818838	-0.79405	-0.784179	-0.803207	-0.84606	-0.813771	-0.80363	-0.809095
A15	-0.941546	-0.901032	-0.876053	-0.843331	-0.823955	-0.806767	-0.846371	-0.868068	-1.00123	-0.917944	-0.863992	-0.856871	-0.825348	-0.801216	-0.844705	-0.855936	-1.02864	-0.968926	-0.918784	-0.854783	-0.826502	-0.83742	-0.840266	-0.860098	-0.990471	-0.929301	-0.886276	-0.851662	-0.825268	-0.815135	-0.843781	-0.861367	-0.920209	-0.935446	-0.898513	-0.888693	-0.857562	-0.895189	-0.899897	-0.929466	-0.933439	-0.896434	-0.87033	-0.83854	-0.802436	-0.81947	-0.826687	-0.842546
	Data are the log of the NREM Alpha 8-12Hz power relative to each rat's total power (from 0.5-50Hz) in 3h bins across baseline (average of baseline days 4-6), and withdrawal days 2 and 8

## Sheet: 6D (left) Beta
Row: Treatment Day	Baseline Day 4	Baseline Day 5	Baseline Day 6	Baseline Average (B4-B6)	Withdrawal Day 2	Withdrawal Day 3	Withdrawal Day 4	Withdrawal Day 5	Withdrawal Day 6	Withdrawal Day 7	Withdrawal Day 8
Animal ID	B4	B5	B6	BL(avg)	W2	W3	W4	W5	W6	W7	W8
A2	1.03787	1.02603	0.936098	1	0.33488	0.596402	0.587238	0.647836	0.69199	0.669678	0.737263
A3	1.0624	1.02154	0.916064	1	0.340397	0.625764	0.613085	0.626483	0.766123	0.802609	0.703927
A4	1.0636	1.04924	0.887162	1	0.507838	0.570609	0.595299	0.841119	0.985904	0.904895	0.979089
A36	1.06206	0.942358	0.995586	1	0.305943	0.710039	1.50051	0.741001	0.656204	0.642647	0.770375
A26	0.934638	0.954716	1.11065	1	0.320731	0.193789	0.477118	0.48159	0.265168	0.381149	0.466075
A28	1.01767	0.908663	1.07366	1	0.0942924	0.231317	0.262518	0.334339	0.300327	0.343494	0.620507
A29	0.944169	1.05373	1.0021	1	0.168488	0.225651	0.0961804	0.411502	0.423843	0.210033	0.534926
A15	0.845974	1.02494	1.12909	1	0.461513	0.399377	0.63945	0.743029	0.85486	0.729851	0.732584
	Data are the Diurnal Index for Beta 12-30Hz

[truncated: 5 more sheets: 6D (middle) Beta, 6D (right) Beta, 6E (left) Gamma, 6E (middle) Gamma, 6E (right) Gamma]
