# Supplementary material for: Spontaneous oxycodone withdrawal disrupts sleep, diurnal, and electrophysiological dynamics in rats
Source: PLoS One. 2025 Jan 17;20(1):e0312794. doi: 10.1371/journal.pone.0312794 (PMC11741586; doi:10.1371/journal.pone.0312794)
Supplement: S1 File — (ZIP) [file pone.0312794.s001.zip › All Supplementary Figures and Data 101824/Fig7_Data.xlsx]

## Sheet: 7A - NREM PSD (ZT0-12)
Row: Treatment Day	Baseline Average (B4-B6)	Withdrawal Day 2	Withdrawal Day 8
Frequency (Hz)	Base(Avg.)	W2	W8
0.549316	-1.91275	-1.90605	-1.91539
0.610352	-1.90709	-1.91541	-1.91961
0.671387	-1.91328	-1.93598	-1.93175
0.732422	-1.93653	-1.96658	-1.95862
0.793457	-1.95497	-1.99335	-1.98479
0.854492	-1.96598	-2.01452	-2.0035
0.915527	-1.974	-2.03405	-2.01848
0.976562	-1.98079	-2.05055	-2.02638
1.0376	-1.98986	-2.06543	-2.03605
1.09863	-1.99833	-2.07851	-2.0449
1.15967	-2.00629	-2.08977	-2.05403
1.2207	-2.01512	-2.09988	-2.06228
1.28174	-2.02261	-2.11025	-2.07021
1.34277	-2.02961	-2.11767	-2.07825
1.40381	-2.03708	-2.126	-2.08456
1.46484	-2.04504	-2.13497	-2.08895
1.52588	-2.05248	-2.14168	-2.09746
1.58691	-2.05869	-2.14986	-2.10372
1.64795	-2.0673	-2.15582	-2.11231					Data are spectrogram data from 0.5-50Hz, averaged across N=8 rats for NREM during lights on (ZT0-12)
1.70898	-2.07591	-2.1622	-2.12039
1.77002	-2.08388	-2.16965	-2.12725
1.83105	-2.09138	-2.17654	-2.13484
1.89209	-2.09972	-2.18401	-2.14316
1.95312	-2.10893	-2.192	-2.15057
2.01416	-2.11756	-2.2005	-2.15822
2.0752	-2.12643	-2.20747	-2.16498
2.13623	-2.13664	-2.21491	-2.17326
2.19727	-2.14568	-2.22119	-2.18237
2.2583	-2.15511	-2.22636	-2.18984
2.31934	-2.16594	-2.23371	-2.19843
2.38037	-2.17488	-2.23741	-2.20548
2.44141	-2.18421	-2.24371	-2.21332
2.50244	-2.19321	-2.24888	-2.22019
2.56348	-2.20189	-2.25497	-2.22706
2.62451	-2.20937	-2.26059	-2.23161
2.68555	-2.2171	-2.26499	-2.23739
2.74658	-2.22478	-2.26889	-2.24168
2.80762	-2.23191	-2.27195	-2.24762
2.86865	-2.2384	-2.27715	-2.25153
2.92969	-2.24528	-2.28115	-2.25659
2.99072	-2.25154	-2.28606	-2.26296
3.05176	-2.25804	-2.2909	-2.26875
3.11279	-2.26433	-2.2951	-2.27402
3.17383	-2.27016	-2.29906	-2.28007
3.23486	-2.27493	-2.30273	-2.28588
3.2959	-2.28067	-2.30634	-2.29142
3.35693	-2.28542	-2.31002	-2.29593
3.41797	-2.29166	-2.31395	-2.30021
3.479	-2.2976	-2.31725	-2.30487
3.54004	-2.30346	-2.32096	-2.30942
3.60107	-2.3077	-2.32499	-2.31485
3.66211	-2.31345	-2.32972	-2.31921
3.72314	-2.31808	-2.33524	-2.32495
3.78418	-2.32268	-2.33791	-2.32981
3.84521	-2.32743	-2.34279	-2.33516
3.90625	-2.33208	-2.34649	-2.34165
3.96729	-2.33646	-2.34894	-2.34521
4.02832	-2.34112	-2.35218	-2.34932
4.08936	-2.34498	-2.35542	-2.35309
4.15039	-2.35102	-2.35836	-2.35543
4.21143	-2.355	-2.36069	-2.35882
4.27246	-2.35891	-2.36333	-2.36033
4.3335	-2.36303	-2.36683	-2.36424
4.39453	-2.36647	-2.36838	-2.36711
4.45557	-2.37029	-2.37271	-2.3685
4.5166	-2.37409	-2.37504	-2.37018
4.57764	-2.37691	-2.3776	-2.3731
4.63867	-2.37994	-2.37928	-2.37758
4.69971	-2.38263	-2.3806	-2.37977
4.76074	-2.38517	-2.3823	-2.38153
4.82178	-2.38767	-2.3826	-2.38364
4.88281	-2.39055	-2.383	-2.3868
4.94385	-2.39257	-2.38411	-2.39053
5.00488	-2.39476	-2.38612	-2.39225
5.06592	-2.39588	-2.38746	-2.3946
5.12695	-2.39699	-2.39203	-2.39875
5.18799	-2.3979	-2.39395	-2.40158
5.24902	-2.3991	-2.39643	-2.40591
5.31006	-2.4	-2.39993	-2.41087
5.37109	-2.40217	-2.40258	-2.41322
5.43213	-2.40281	-2.4056	-2.41616
5.49316	-2.40476	-2.40667	-2.42069
5.5542	-2.40654	-2.40983	-2.42407
5.61523	-2.40821	-2.4136	-2.42744
5.67627	-2.4107	-2.41769	-2.42946
5.7373	-2.41223	-2.42004	-2.43058
5.79834	-2.41404	-2.42335	-2.43405
5.85938	-2.41692	-2.42763	-2.43671
5.92041	-2.41978	-2.43034	-2.43931
5.98145	-2.42231	-2.43387	-2.44119
6.04248	-2.42409	-2.4379	-2.44378
6.10352	-2.4277	-2.44146	-2.44691
6.16455	-2.43104	-2.44442	-2.44854
6.22559	-2.43447	-2.44821	-2.45174
6.28662	-2.43787	-2.45172	-2.45363
6.34766	-2.44131	-2.45374	-2.45626
6.40869	-2.44422	-2.457	-2.45883
6.46973	-2.44687	-2.45937	-2.46197
6.53076	-2.44984	-2.46476	-2.46352
6.5918	-2.45278	-2.46888	-2.46615
6.65283	-2.4558	-2.4728	-2.46911
6.71387	-2.45853	-2.47584	-2.47245
6.7749	-2.46193	-2.48013	-2.4762
6.83594	-2.46522	-2.48382	-2.47938
6.89697	-2.46739	-2.48971	-2.4822
6.95801	-2.47079	-2.49297	-2.48416
7.01904	-2.47404	-2.4969	-2.48762
7.08008	-2.47752	-2.49934	-2.48913
7.14111	-2.48149	-2.5041	-2.49237
7.20215	-2.48444	-2.50707	-2.49463
7.26318	-2.4873	-2.51212	-2.49669
7.32422	-2.49131	-2.516	-2.49967
7.38525	-2.49419	-2.51986	-2.50303
7.44629	-2.49699	-2.52388	-2.50549
7.50732	-2.50058	-2.52787	-2.50805
7.56836	-2.5045	-2.53128	-2.512
7.62939	-2.50905	-2.53659	-2.51571
7.69043	-2.51289	-2.54064	-2.51857
7.75146	-2.51778	-2.54379	-2.52019
7.8125	-2.52254	-2.54812	-2.52495
7.87354	-2.52596	-2.55247	-2.52823
7.93457	-2.53103	-2.55728	-2.53286
7.99561	-2.53486	-2.56118	-2.53751
8.05664	-2.53834	-2.56485	-2.54069
8.11768	-2.54366	-2.56753	-2.54434
8.17871	-2.54749	-2.5725	-2.54981
8.23975	-2.55238	-2.57673	-2.55391
8.30078	-2.55717	-2.58103	-2.55813
8.36182	-2.56137	-2.58589	-2.56208
8.42285	-2.56693	-2.59049	-2.56698
8.48389	-2.57171	-2.59381	-2.57083
8.54492	-2.57663	-2.59932	-2.57464
8.60596	-2.58191	-2.6036	-2.57881
8.66699	-2.58618	-2.60529	-2.58448
8.72803	-2.59081	-2.60791	-2.58835
8.78906	-2.59521	-2.61244	-2.59418
8.8501	-2.60008	-2.61789	-2.59766
8.91113	-2.60467	-2.62234	-2.60316
8.97217	-2.61011	-2.6256	-2.60706
9.0332	-2.61398	-2.63061	-2.6125
9.09424	-2.61893	-2.63537	-2.6156
9.15527	-2.6234	-2.63985	-2.61983
9.21631	-2.62663	-2.64354	-2.62348
9.27734	-2.63122	-2.64692	-2.62733
9.33838	-2.63546	-2.64974	-2.63072
9.39941	-2.63963	-2.65295	-2.63386
9.46045	-2.64342	-2.65691	-2.63565
9.52148	-2.64634	-2.66036	-2.63919
9.58252	-2.64963	-2.66528	-2.64231
9.64355	-2.65355	-2.66895	-2.64686
9.70459	-2.65771	-2.67314	-2.65077
9.76562	-2.66106	-2.67575	-2.65434
9.82666	-2.66489	-2.68074	-2.65586
9.8877	-2.66806	-2.68367	-2.65992
9.94873	-2.67056	-2.68821	-2.66144
10.0098	-2.67344	-2.69137	-2.66352
10.0708	-2.67618	-2.69299	-2.66697
10.1318	-2.67865	-2.69769	-2.66902
10.1929	-2.6818	-2.70034	-2.67222
10.2539	-2.68461	-2.7034	-2.67468
10.3149	-2.68727	-2.70529	-2.67688
10.376	-2.69006	-2.70915	-2.6795
10.437	-2.6922	-2.71158	-2.68091
10.498	-2.69519	-2.71324	-2.68308
10.5591	-2.69679	-2.71581	-2.68501
10.6201	-2.69826	-2.7181	-2.68677
10.6812	-2.70012	-2.72116	-2.6894
10.7422	-2.70266	-2.72378	-2.69257
10.8032	-2.70578	-2.72591	-2.69328
10.8643	-2.70783	-2.72968	-2.69493
10.9253	-2.71031	-2.73196	-2.69838
10.9863	-2.71309	-2.73471	-2.69972
11.0474	-2.71588	-2.7389	-2.701
11.1084	-2.71896	-2.74094	-2.70223
11.1694	-2.72017	-2.74231	-2.70401
11.2305	-2.72332	-2.74353	-2.70603
11.2915	-2.72631	-2.74627	-2.70826
11.3525	-2.72857	-2.74729	-2.70882
11.4136	-2.73199	-2.75076	-2.71171
11.4746	-2.73446	-2.753	-2.71447
11.5356	-2.73761	-2.75452	-2.71552
11.5967	-2.73921	-2.75554	-2.71756
11.6577	-2.74231	-2.7575	-2.7199
11.7188	-2.74509	-2.75872	-2.72108
11.7798	-2.74782	-2.76214	-2.72226
11.8408	-2.75168	-2.76502	-2.72404
11.9019	-2.75571	-2.76756	-2.72432
11.9629	-2.75932	-2.76736	-2.72647
12.0239	-2.76149	-2.77061	-2.7282
12.085	-2.76513	-2.77178	-2.73124
12.146	-2.76843	-2.77518	-2.73474
12.207	-2.77153	-2.77571	-2.73604
12.2681	-2.77478	-2.77691	-2.73898
12.3291	-2.77803	-2.77826	-2.74042
12.3901	-2.78086	-2.78217	-2.74506
12.4512	-2.7848	-2.784	-2.74654
12.5122	-2.78823	-2.78686	-2.74844
12.5732	-2.79132	-2.78976	-2.75051
12.6343	-2.79484	-2.79131	-2.75155
12.6953	-2.79851	-2.79404	-2.75419
12.7563	-2.80212	-2.79708	-2.7564
12.8174	-2.80493	-2.79927	-2.75808
12.8784	-2.80833	-2.80084	-2.76086
12.9395	-2.81219	-2.80337	-2.76491
13.0005	-2.81664	-2.80395	-2.768
13.0615	-2.81943	-2.80558	-2.76893
13.1226	-2.82335	-2.80822	-2.77228
13.1836	-2.82756	-2.81049	-2.77388
13.2446	-2.83143	-2.81443	-2.77781
13.3057	-2.8349	-2.81588	-2.7792
13.3667	-2.84034	-2.81735	-2.78268
13.4277	-2.84439	-2.81943	-2.7837
13.4888	-2.84863	-2.82209	-2.78667
13.5498	-2.85328	-2.82625	-2.78751
13.6108	-2.85721	-2.82919	-2.7918
13.6719	-2.86239	-2.83219	-2.79436
13.7329	-2.86647	-2.83689	-2.79695
13.7939	-2.87208	-2.83945	-2.79931
13.855	-2.8771	-2.84231	-2.80315
13.916	-2.88197	-2.84597	-2.80744
13.9771	-2.88762	-2.84985	-2.81161
14.0381	-2.89344	-2.85283	-2.81509
14.0991	-2.89931	-2.8583	-2.82004
14.1602	-2.90523	-2.86225	-2.82468
14.2212	-2.90983	-2.86701	-2.83008
14.2822	-2.91582	-2.87324	-2.83373
14.3433	-2.9206	-2.87711	-2.83733
14.4043	-2.92671	-2.88029	-2.84066
14.4653	-2.93277	-2.88599	-2.84574
14.5264	-2.93912	-2.88911	-2.85036
14.5874	-2.94439	-2.89301	-2.85634
14.6484	-2.94953	-2.89713	-2.86369
14.7095	-2.95573	-2.90198	-2.86625
14.7705	-2.96183	-2.90585	-2.87467
14.8315	-2.96851	-2.90964	-2.88005
14.8926	-2.97387	-2.91237	-2.88762
14.9536	-2.97979	-2.91611	-2.8918
15.0146	-2.98617	-2.92017	-2.89652
15.0757	-2.99345	-2.92337	-2.90345
15.1367	-2.99925	-2.92978	-2.91079
15.1978	-3.00588	-2.93413	-2.91694
15.2588	-3.01166	-2.93602	-2.92397
15.3198	-3.01832	-2.94265	-2.93081
15.3809	-3.02496	-2.94752	-2.9375
15.4419	-3.03121	-2.951	-2.94605
15.5029	-3.03784	-2.95528	-2.95172
15.564	-3.04337	-2.95878	-2.95659
15.625	-3.04982	-2.96222	-2.96551
15.686	-3.05671	-2.96908	-2.97142
15.7471	-3.06284	-2.97332	-2.9806
15.8081	-3.06915	-2.97913	-2.98703
15.8691	-3.07526	-2.98302	-2.99268
15.9302	-3.0814	-2.98716	-3.00088
15.9912	-3.08767	-2.99208	-3.00895
16.0522	-3.0939	-2.99541	-3.01835
16.1133	-3.10049	-3.00277	-3.02525
16.1743	-3.10646	-3.00924	-3.03314
16.2354	-3.11352	-3.01307	-3.04049
16.2964	-3.11987	-3.01923	-3.04819
16.3574	-3.12626	-3.02383	-3.0566
16.4185	-3.13322	-3.03131	-3.06533
16.4795	-3.13922	-3.03457	-3.07234
16.5405	-3.14492	-3.04134	-3.07958
16.6016	-3.15169	-3.04639	-3.08508
16.6626	-3.15823	-3.05125	-3.09234
16.7236	-3.16444	-3.0569	-3.09898
16.7847	-3.17163	-3.05969	-3.10611
16.8457	-3.17834	-3.06465	-3.11359
16.9067	-3.18501	-3.06938	-3.12109
16.9678	-3.19032	-3.07544	-3.12845
17.0288	-3.19645	-3.08079	-3.13507
17.0898	-3.20264	-3.0854	-3.14423
17.1509	-3.2094	-3.09063	-3.1516
17.2119	-3.21571	-3.0955	-3.15847
17.2729	-3.22276	-3.10088	-3.16536
17.334	-3.2284	-3.10596	-3.17275
17.395	-3.23527	-3.11105	-3.17966
17.4561	-3.24226	-3.11381	-3.18654
17.5171	-3.24807	-3.11775	-3.19313
17.5781	-3.25515	-3.12115	-3.20102
17.6392	-3.26207	-3.12523	-3.20666
17.7002	-3.26867	-3.13097	-3.21308
17.7612	-3.27472	-3.13588	-3.21919
17.8223	-3.28152	-3.13905	-3.22466
17.8833	-3.28864	-3.14479	-3.23088
17.9443	-3.29453	-3.14849	-3.23709
18.0054	-3.30126	-3.15305	-3.24226
18.0664	-3.30722	-3.15722	-3.24667
18.1274	-3.31268	-3.16322	-3.25235
18.1885	-3.31838	-3.1658	-3.25834
18.2495	-3.32494	-3.17064	-3.26507
18.3105	-3.33079	-3.17566	-3.26957
18.3716	-3.33585	-3.18015	-3.27428
18.4326	-3.34134	-3.18344	-3.27909
18.4937	-3.34634	-3.18737	-3.28323
18.5547	-3.35151	-3.19185	-3.28791
18.6157	-3.35614	-3.19586	-3.29162
18.6768	-3.36123	-3.20075	-3.29477
18.7378	-3.36556	-3.20425	-3.29858
18.7988	-3.37111	-3.20846	-3.30261
18.8599	-3.37529	-3.21365	-3.30601
18.9209	-3.38004	-3.21756	-3.31061
18.9819	-3.38441	-3.22167	-3.31449
19.043	-3.38911	-3.22632	-3.31657
19.104	-3.39383	-3.23038	-3.32032
19.165	-3.39814	-3.235	-3.32396
19.2261	-3.40209	-3.23932	-3.32823
19.2871	-3.40604	-3.24268	-3.33298
19.3481	-3.41068	-3.24645	-3.33804
19.4092	-3.41517	-3.25005	-3.3422
19.4702	-3.41932	-3.25497	-3.34622
19.5312	-3.42376	-3.25898	-3.35125
19.5923	-3.4275	-3.26301	-3.35514
19.6533	-3.43155	-3.26629	-3.35819
19.7144	-3.43484	-3.2699	-3.36257
19.7754	-3.43865	-3.27265	-3.36631
19.8364	-3.44279	-3.27479	-3.36926
19.8975	-3.44577	-3.27885	-3.37421
19.9585	-3.45071	-3.28167	-3.37843
20.0195	-3.4542	-3.28529	-3.38212
20.0806	-3.45809	-3.28799	-3.38721
20.1416	-3.46136	-3.29238	-3.39099
20.2026	-3.46516	-3.29632	-3.3946
20.2637	-3.46835	-3.29949	-3.40024
20.3247	-3.47162	-3.30267	-3.40449
20.3857	-3.4747	-3.30565	-3.40776
20.4468	-3.47718	-3.30837	-3.4107
20.5078	-3.48098	-3.31199	-3.41604
20.5688	-3.48389	-3.31544	-3.41926
20.6299	-3.48788	-3.31719	-3.42319
20.6909	-3.49089	-3.32179	-3.42676
20.752	-3.49413	-3.3244	-3.43131
20.813	-3.49667	-3.32604	-3.435
20.874	-3.49939	-3.32989	-3.4385
20.9351	-3.50286	-3.33192	-3.44042
20.9961	-3.50538	-3.3341	-3.44328
21.0571	-3.50792	-3.33674	-3.44661
21.1182	-3.5112	-3.33954	-3.44984
21.1792	-3.51429	-3.34185	-3.45292
21.2402	-3.51623	-3.34493	-3.45641
21.3013	-3.51847	-3.34717	-3.45837
21.3623	-3.52144	-3.35014	-3.46172
21.4233	-3.5235	-3.35224	-3.46496
21.4844	-3.52623	-3.35544	-3.46718
21.5454	-3.52908	-3.35789	-3.47028
21.6064	-3.5319	-3.36126	-3.47347
21.6675	-3.53397	-3.36431	-3.47686
21.7285	-3.53601	-3.36595	-3.48046
21.7896	-3.53811	-3.36948	-3.48209
21.8506	-3.54019	-3.37111	-3.48505
21.9116	-3.54221	-3.37425	-3.48844
21.9727	-3.54435	-3.37591	-3.49303
22.0337	-3.54721	-3.37843	-3.4948
22.0947	-3.54938	-3.38088	-3.49885
22.1558	-3.55156	-3.38377	-3.5012
22.2168	-3.5533	-3.3855	-3.50465
22.2778	-3.55636	-3.38757	-3.50707
22.3389	-3.55833	-3.38972	-3.50963
22.3999	-3.56029	-3.39134	-3.51224
22.4609	-3.56286	-3.39324	-3.51454
22.522	-3.56485	-3.3962	-3.51674
22.583	-3.56663	-3.39746	-3.51931
22.644	-3.56932	-3.39911	-3.52182
22.7051	-3.57146	-3.40146	-3.52365
22.7661	-3.5744	-3.40358	-3.52578
22.8271	-3.57703	-3.40495	-3.52802
22.8882	-3.58029	-3.40653	-3.53162
22.9492	-3.58322	-3.4081	-3.53455
23.0103	-3.58592	-3.41002	-3.53599
23.0713	-3.58888	-3.41123	-3.53806
23.1323	-3.59068	-3.41431	-3.53996
23.1934	-3.59419	-3.41564	-3.54159
23.2544	-3.59702	-3.41801	-3.54384
23.3154	-3.60018	-3.42019	-3.54541
23.3765	-3.60234	-3.42406	-3.54745
23.4375	-3.6049	-3.42605	-3.54851
23.4985	-3.60759	-3.4282	-3.55011
23.5596	-3.61	-3.43002	-3.55162
23.6206	-3.61304	-3.43391	-3.55336
23.6816	-3.61555	-3.4362	-3.55481
23.7427	-3.6189	-3.43919	-3.55687
23.8037	-3.62152	-3.44073	-3.55824
23.8647	-3.62442	-3.44448	-3.55903
23.9258	-3.62656	-3.44731	-3.56138
23.9868	-3.62922	-3.4503	-3.56301
24.0479	-3.63232	-3.45139	-3.56553
24.1089	-3.63529	-3.45393	-3.5684
24.1699	-3.63833	-3.45687	-3.5705
24.231	-3.64125	-3.46022	-3.57382
24.292	-3.64416	-3.46221	-3.57698
24.353	-3.64693	-3.46428	-3.57847
24.4141	-3.64895	-3.46733	-3.58074
24.4751	-3.65158	-3.46933	-3.58493
24.5361	-3.65357	-3.47226	-3.58704
24.5972	-3.65554	-3.47231	-3.58983
24.6582	-3.65742	-3.47506	-3.59233
24.7192	-3.65983	-3.47576	-3.59425
24.7803	-3.66214	-3.47859	-3.59762
24.8413	-3.66441	-3.48102	-3.60025
24.9023	-3.66678	-3.48275	-3.60232
24.9634	-3.66939	-3.48461	-3.60329
25.0244	-3.67232	-3.48762	-3.60523
25.0854	-3.67396	-3.48918	-3.60881
25.1465	-3.67602	-3.49029	-3.61061
25.2075	-3.6778	-3.49171	-3.61217
25.2686	-3.68027	-3.49343	-3.6145
25.3296	-3.68262	-3.49513	-3.6173
25.3906	-3.68477	-3.49627	-3.6183
25.4517	-3.68661	-3.49808	-3.62189
25.5127	-3.68896	-3.50021	-3.62483
25.5737	-3.69142	-3.50026	-3.62533
25.6348	-3.69381	-3.50221	-3.62873
25.6958	-3.69613	-3.50312	-3.62945
25.7568	-3.69733	-3.50446	-3.63207
25.8179	-3.69938	-3.50512	-3.6343
25.8789	-3.70212	-3.50606	-3.63642
25.9399	-3.70377	-3.50779	-3.63905
26.001	-3.70566	-3.50945	-3.64078
26.062	-3.70767	-3.51179	-3.64207
26.123	-3.70951	-3.51334	-3.64495
26.1841	-3.71138	-3.51561	-3.64662
26.2451	-3.71316	-3.51767	-3.64733
26.3062	-3.71443	-3.51913	-3.65062
26.3672	-3.71652	-3.51999	-3.65258
26.4282	-3.71849	-3.52141	-3.65468
26.4893	-3.72047	-3.52341	-3.65649
26.5503	-3.72163	-3.52422	-3.65912
26.6113	-3.72306	-3.5263	-3.66134
26.6724	-3.72467	-3.52723	-3.6631
26.7334	-3.72752	-3.5294	-3.66332
26.7944	-3.72935	-3.53041	-3.66516
26.8555	-3.73098	-3.53186	-3.66659
26.9165	-3.73271	-3.53224	-3.6691
26.9775	-3.73427	-3.53261	-3.67162
27.0386	-3.7358	-3.53507	-3.67173
27.0996	-3.73751	-3.53661	-3.67344
27.1606	-3.73898	-3.53713	-3.6761
27.2217	-3.74052	-3.53874	-3.67696
27.2827	-3.74144	-3.53928	-3.6785
27.3438	-3.74306	-3.54116	-3.67959
27.4048	-3.74466	-3.54308	-3.68287
27.4658	-3.74616	-3.54399	-3.68437
27.5269	-3.74781	-3.54501	-3.68639
27.5879	-3.74916	-3.54776	-3.68844
27.6489	-3.75001	-3.54961	-3.68958
27.71	-3.75193	-3.55049	-3.69115
27.771	-3.75339	-3.55064	-3.69409
27.832	-3.75438	-3.55323	-3.69415
27.8931	-3.75638	-3.55521	-3.69635
27.9541	-3.75813	-3.55861	-3.6967
28.0151	-3.76037	-3.55967	-3.6986
28.0762	-3.76222	-3.56067	-3.69997
28.1372	-3.76379	-3.5639	-3.70044
28.1982	-3.76475	-3.56496	-3.70276
28.2593	-3.76656	-3.56664	-3.70431
28.3203	-3.76876	-3.56862	-3.70386
28.3813	-3.77064	-3.57103	-3.70586
28.4424	-3.77329	-3.57247	-3.70712
28.5034	-3.7753	-3.57473	-3.70867
28.5645	-3.77712	-3.57701	-3.71008
28.6255	-3.77907	-3.5787	-3.71199
28.6865	-3.78077	-3.58042	-3.71316
28.7476	-3.78264	-3.58194	-3.71616
28.8086	-3.78461	-3.58462	-3.71804
28.8696	-3.78696	-3.58514	-3.72092
28.9307	-3.7878	-3.58625	-3.72273
28.9917	-3.79039	-3.58874	-3.72426
29.0527	-3.79194	-3.59003	-3.7267
29.1138	-3.79375	-3.591	-3.72733
29.1748	-3.79625	-3.59294	-3.73062
29.2358	-3.79854	-3.59537	-3.73261
29.2969	-3.80109	-3.59721	-3.73442
29.3579	-3.80263	-3.59919	-3.73768
29.4189	-3.80441	-3.60119	-3.73917
29.48	-3.80673	-3.60348	-3.7404
29.541	-3.80889	-3.60474	-3.74166
29.6021	-3.81132	-3.60752	-3.74448
29.6631	-3.81312	-3.6094	-3.74646
29.7241	-3.8154	-3.61031	-3.74901
29.7852	-3.81736	-3.61221	-3.75164
29.8462	-3.81867	-3.61339	-3.75339
29.9072	-3.82123	-3.61593	-3.75566
29.9683	-3.82348	-3.61589	-3.75565
30.0293	-3.82592	-3.61762	-3.75775
30.0903	-3.82768	-3.61855	-3.76067
30.1514	-3.83013	-3.61981	-3.76273
30.2124	-3.83214	-3.62134	-3.76402
30.2734	-3.83411	-3.62158	-3.76489
30.3345	-3.83627	-3.62245	-3.76799
30.3955	-3.83839	-3.62311	-3.76967
30.4565	-3.84045	-3.62433	-3.77284
30.5176	-3.84273	-3.6255	-3.77431
30.5786	-3.84469	-3.6271	-3.77644
30.6396	-3.84585	-3.629	-3.77727
30.7007	-3.84793	-3.63016	-3.78006
30.7617	-3.8494	-3.63089	-3.7824
30.8228	-3.85187	-3.63138	-3.78445
30.8838	-3.8541	-3.63355	-3.78666
30.9448	-3.85662	-3.6344	-3.78842
31.0059	-3.85863	-3.63693	-3.79104
31.0669	-3.8606	-3.63715	-3.79312
31.1279	-3.86264	-3.63948	-3.79421
31.189	-3.86451	-3.64041	-3.79625
31.25	-3.8664	-3.64107	-3.79653
31.311	-3.8676	-3.64294	-3.79923
31.3721	-3.86939	-3.64277	-3.80076
31.4331	-3.87111	-3.64302	-3.80263
31.4941	-3.87317	-3.64435	-3.8053
31.5552	-3.87499	-3.6454	-3.80633
31.6162	-3.8766	-3.64648	-3.80816
31.6772	-3.87857	-3.64731	-3.80937
31.7383	-3.88006	-3.64792	-3.8113
31.7993	-3.88173	-3.65057	-3.81371
31.8604	-3.88355	-3.6515	-3.815
31.9214	-3.88496	-3.65229	-3.81611
31.9824	-3.88616	-3.65457	-3.81858
32.0435	-3.88758	-3.65542	-3.82103
32.1045	-3.88948	-3.65692	-3.82376
32.1655	-3.89082	-3.65788	-3.82608
32.2266	-3.89235	-3.66017	-3.82809
32.2876	-3.89399	-3.65979	-3.83069
32.3486	-3.8957	-3.66255	-3.83223
32.4097	-3.8975	-3.66395	-3.83332
32.4707	-3.89913	-3.6651	-3.83541
32.5317	-3.90031	-3.66697	-3.83711
32.5928	-3.90163	-3.66954	-3.83925
32.6538	-3.90328	-3.67137	-3.8405
32.7148	-3.90464	-3.67226	-3.84148
32.7759	-3.90613	-3.67435	-3.84296
32.8369	-3.90791	-3.67448	-3.84294
32.8979	-3.9086	-3.6772	-3.84496
32.959	-3.90998	-3.67952	-3.8463
33.02	-3.91141	-3.68171	-3.84681
33.0811	-3.91312	-3.68354	-3.84731
33.1421	-3.9149	-3.68491	-3.84768
33.2031	-3.91623	-3.68698	-3.8497
33.2642	-3.91763	-3.68988	-3.85029
33.3252	-3.91942	-3.6913	-3.85124
33.3862	-3.92143	-3.69349	-3.8536
33.4473	-3.9234	-3.69593	-3.85505
33.5083	-3.92537	-3.69659	-3.85633
33.5693	-3.92679	-3.69784	-3.8578
33.6304	-3.92789	-3.70076	-3.85868
33.6914	-3.93004	-3.70216	-3.8604
33.7524	-3.93209	-3.7044	-3.86319
33.8135	-3.93309	-3.70567	-3.86479
33.8745	-3.93564	-3.70773	-3.86729
33.9355	-3.93691	-3.7097	-3.87045
33.9966	-3.93865	-3.71068	-3.87201
34.0576	-3.94016	-3.71258	-3.87473
34.1187	-3.9418	-3.71359	-3.87687
34.1797	-3.9436	-3.7144	-3.88007
34.2407	-3.94533	-3.71544	-3.88188
34.3018	-3.94651	-3.71739	-3.88311
34.3628	-3.94808	-3.71864	-3.88485
34.4238	-3.94962	-3.71953	-3.888
34.4849	-3.95125	-3.72077	-3.89065
34.5459	-3.95316	-3.7217	-3.89295
34.6069	-3.95424	-3.72342	-3.89566
34.668	-3.95564	-3.72561	-3.89731
34.729	-3.9572	-3.72628	-3.89975
34.79	-3.95896	-3.72676	-3.90115
34.8511	-3.96097	-3.72823	-3.9028
34.9121	-3.9624	-3.72982	-3.9049
34.9731	-3.96373	-3.73121	-3.90687
35.0342	-3.96544	-3.73365	-3.90928
35.0952	-3.96635	-3.73414	-3.91048
35.1562	-3.96816	-3.73449	-3.91305
35.2173	-3.97018	-3.73636	-3.91415
35.2783	-3.97209	-3.73704	-3.91494
35.3394	-3.97416	-3.7385	-3.91584
35.4004	-3.97566	-3.73962	-3.91818
35.4614	-3.97787	-3.74171	-3.91945
35.5225	-3.97973	-3.74306	-3.92068
35.5835	-3.98207	-3.74447	-3.92273
35.6445	-3.98378	-3.74535	-3.9251
35.7056	-3.98576	-3.74717	-3.92705
35.7666	-3.98766	-3.74787	-3.92791
35.8276	-3.98923	-3.74841	-3.93041
35.8887	-3.99164	-3.75044	-3.93078
35.9497	-3.99308	-3.75123	-3.93305
36.0107	-3.99444	-3.7512	-3.93317
36.0718	-3.99595	-3.75116	-3.93511
36.1328	-3.9976	-3.75213	-3.93649
36.1938	-3.99922	-3.75355	-3.93759
36.2549	-4.00099	-3.75379	-3.93929
36.3159	-4.00184	-3.75555	-3.94092
36.377	-4.00373	-3.75712	-3.94217
36.438	-4.00525	-3.75784	-3.94322
36.499	-4.00627	-3.75778	-3.94502
36.5601	-4.00704	-3.75895	-3.94598
36.6211	-4.00911	-3.76124	-3.94808
36.6821	-4.01076	-3.76188	-3.94859
36.7432	-4.01238	-3.76206	-3.95068
36.8042	-4.01399	-3.76377	-3.95197
36.8652	-4.01485	-3.76381	-3.95215
36.9263	-4.01664	-3.76527	-3.9534
36.9873	-4.01799	-3.76629	-3.95403
37.0483	-4.01912	-3.76821	-3.95521
37.1094	-4.02013	-3.76926	-3.9559
37.1704	-4.02156	-3.77093	-3.95741
37.2314	-4.02249	-3.77176	-3.95772
37.2925	-4.02366	-3.77322	-3.95872
37.3535	-4.02464	-3.77585	-3.95967
37.4146	-4.02611	-3.77722	-3.96046
37.4756	-4.0271	-3.7777	-3.96145
37.5366	-4.02814	-3.779	-3.96131
37.5977	-4.02898	-3.78114	-3.96137
37.6587	-4.02992	-3.78159	-3.96202
37.7197	-4.03146	-3.78391	-3.96327
37.7808	-4.03169	-3.78512	-3.96414
37.8418	-4.03262	-3.78693	-3.96488
37.9028	-4.03363	-3.78911	-3.96677
37.9639	-4.03472	-3.79147	-3.96699
38.0249	-4.03538	-3.79235	-3.96768
38.0859	-4.03629	-3.79498	-3.96894
38.147	-4.03679	-3.79555	-3.96896
38.208	-4.03777	-3.7967	-3.97131
38.269	-4.03918	-3.79694	-3.97304
38.3301	-4.03934	-3.79887	-3.97443
38.3911	-4.04009	-3.80061	-3.9745
38.4521	-4.04099	-3.80179	-3.97658
38.5132	-4.04211	-3.80305	-3.97809
38.5742	-4.0425	-3.80373	-3.97931
38.6353	-4.04363	-3.80493	-3.98187
38.6963	-4.04425	-3.8062	-3.98279
38.7573	-4.04525	-3.80729	-3.98518
38.8184	-4.04657	-3.8089	-3.98534
38.8794	-4.04749	-3.81035	-3.9868
38.9404	-4.04879	-3.81149	-3.98952
39.0015	-4.04969	-3.81345	-3.9922
39.0625	-4.05048	-3.81433	-3.99343
39.1235	-4.05087	-3.81554	-3.99563
39.1846	-4.05164	-3.81638	-3.99574
39.2456	-4.05326	-3.81664	-3.99757
39.3066	-4.05425	-3.81702	-4.00031
39.3677	-4.05441	-3.81768	-4.00209
39.4287	-4.05501	-3.81933	-4.00413
39.4897	-4.05565	-3.82126	-4.00614
39.5508	-4.05676	-3.82096	-4.00683
39.6118	-4.05724	-3.82363	-4.00865
39.6729	-4.05825	-3.82383	-4.00897
39.7339	-4.05911	-3.82464	-4.00984
39.7949	-4.06037	-3.82461	-4.01173
39.856	-4.06091	-3.82514	-4.01278
39.917	-4.06243	-3.82612	-4.01307
39.978	-4.06409	-3.82773	-4.01343
40.0391	-4.06495	-3.82923	-4.01467
40.1001	-4.06591	-3.83075	-4.01611
40.1611	-4.06774	-3.83164	-4.01677
40.2222	-4.06853	-3.83289	-4.01741
40.2832	-4.06917	-3.8337	-4.01832
40.3442	-4.07069	-3.83469	-4.01833
40.4053	-4.07079	-3.83493	-4.0192
40.4663	-4.072	-3.83465	-4.01977
40.5273	-4.07297	-3.83605	-4.0212
40.5884	-4.07467	-3.83493	-4.02299
40.6494	-4.07556	-3.83598	-4.02326
40.7104	-4.07682	-3.83571	-4.02474
40.7715	-4.07863	-3.83641	-4.02578
40.8325	-4.07941	-3.83687	-4.02686
40.8936	-4.08109	-3.83684	-4.02762
40.9546	-4.08234	-3.83591	-4.02892
41.0156	-4.08402	-3.8356	-4.03008
41.0767	-4.08534	-3.83681	-4.0304
41.1377	-4.08606	-3.83652	-4.03205
41.1987	-4.08775	-3.83624	-4.03285
41.2598	-4.08944	-3.83602	-4.03415
41.3208	-4.09121	-3.83783	-4.03419
41.3818	-4.09262	-3.83897	-4.03351
41.4429	-4.09434	-3.83985	-4.03501
41.5039	-4.09639	-3.84008	-4.03679
41.5649	-4.09777	-3.84108	-4.03788
41.626	-4.0998	-3.84139	-4.03982
41.687	-4.10072	-3.84275	-4.04121
41.748	-4.10241	-3.84302	-4.04285
41.8091	-4.10433	-3.8454	-4.04312
41.8701	-4.10558	-3.84558	-4.04412
41.9312	-4.10669	-3.84727	-4.04403
41.9922	-4.10876	-3.84808	-4.04501
42.0532	-4.10966	-3.84894	-4.04462
42.1143	-4.11132	-3.84986	-4.04606
42.1753	-4.11307	-3.85184	-4.04632
42.2363	-4.1144	-3.85248	-4.04696
42.2974	-4.11579	-3.85302	-4.0468
42.3584	-4.11628	-3.85376	-4.04896
42.4194	-4.11722	-3.85396	-4.04941
42.4805	-4.11858	-3.8545	-4.04956
42.5415	-4.11894	-3.85639	-4.04936
42.6025	-4.12012	-3.85649	-4.05062
42.6636	-4.12065	-3.85686	-4.05017
42.7246	-4.12155	-3.85807	-4.05046
42.7856	-4.12247	-3.85975	-4.05092
42.8467	-4.12345	-3.86096	-4.05257
42.9077	-4.12426	-3.861	-4.05486
42.9688	-4.12538	-3.86251	-4.05531
43.0298	-4.12573	-3.86409	-4.05715
43.0908	-4.12624	-3.8652	-4.05756
43.1519	-4.12716	-3.86669	-4.05851
43.2129	-4.12733	-3.86703	-4.05959
43.2739	-4.12772	-3.86858	-4.06138
43.335	-4.1286	-3.86949	-4.0623
43.396	-4.12911	-3.86924	-4.06376
43.457	-4.12987	-3.87059	-4.06557
43.5181	-4.13113	-3.87076	-4.06688
43.5791	-4.13225	-3.87076	-4.06936
43.6401	-4.13347	-3.87224	-4.07035
43.7012	-4.13402	-3.87135	-4.0734
43.7622	-4.13508	-3.87158	-4.07417
43.8232	-4.13478	-3.87223	-4.07531
43.8843	-4.13552	-3.87433	-4.07723
43.9453	-4.13631	-3.87524	-4.07864
44.0063	-4.13778	-3.87639	-4.08036
44.0674	-4.13845	-3.87838	-4.08327
44.1284	-4.13902	-3.87904	-4.08489
44.1895	-4.13997	-3.88091	-4.08537
44.2505	-4.14096	-3.88117	-4.08714
44.3115	-4.14142	-3.88291	-4.08903
44.3726	-4.14211	-3.88352	-4.08994
44.4336	-4.14305	-3.8857	-4.09154
44.4946	-4.14427	-3.88592	-4.09448
44.5557	-4.14406	-3.88587	-4.09433
44.6167	-4.14498	-3.88822	-4.09525
44.6777	-4.14566	-3.88923	-4.09695
44.7388	-4.1469	-3.88974	-4.09692
44.7998	-4.14862	-3.88926	-4.09805
44.8608	-4.14941	-3.889	-4.09816
44.9219	-4.15022	-3.88969	-4.0984
44.9829	-4.15084	-3.89003	-4.0986
45.0439	-4.15203	-3.88916	-4.09946
45.105	-4.15275	-3.88945	-4.10044
45.166	-4.15365	-3.89086	-4.1005
45.2271	-4.15529	-3.89207	-4.10162
45.2881	-4.15544	-3.89232	-4.10219
45.3491	-4.15763	-3.89273	-4.10286
45.4102	-4.15855	-3.89292	-4.10419
45.4712	-4.16006	-3.89411	-4.10493
45.5322	-4.16106	-3.89474	-4.10676
45.5933	-4.16193	-3.89694	-4.10728
45.6543	-4.16288	-3.89688	-4.10813
45.7153	-4.16417	-3.89778	-4.1082
45.7764	-4.16558	-3.89854	-4.10951
45.8374	-4.16659	-3.89852	-4.11127
45.8984	-4.16805	-3.90011	-4.11133
45.9595	-4.16905	-3.90014	-4.11302
46.0205	-4.16946	-3.90145	-4.11349
46.0815	-4.17067	-3.90159	-4.11437
46.1426	-4.17164	-3.90223	-4.11557
46.2036	-4.17291	-3.90286	-4.11621
46.2646	-4.17507	-3.90529	-4.11672
46.3257	-4.17621	-3.90452	-4.11791
46.3867	-4.17781	-3.90517	-4.11976
46.4478	-4.17822	-3.90374	-4.12007
46.5088	-4.17984	-3.90477	-4.12101
46.5698	-4.18109	-3.90555	-4.12161
46.6309	-4.18237	-3.90619	-4.12235
46.6919	-4.18392	-3.90689	-4.12306
46.7529	-4.1855	-3.90707	-4.12469
46.814	-4.18661	-3.90912	-4.12568
46.875	-4.18802	-3.91022	-4.12497
46.936	-4.19055	-3.91076	-4.12632
46.9971	-4.19171	-3.91257	-4.12637
47.0581	-4.19335	-3.91227	-4.12755
47.1191	-4.19473	-3.9145	-4.1284
47.1802	-4.19615	-3.91517	-4.12868
47.2412	-4.19773	-3.91549	-4.12866
47.3022	-4.19959	-3.91643	-4.12918
47.3633	-4.20121	-3.91782	-4.12999
47.4243	-4.20273	-3.92007	-4.13019
47.4854	-4.20403	-3.92078	-4.1308
47.5464	-4.20648	-3.92163	-4.13174
47.6074	-4.2075	-3.92217	-4.13209
47.6685	-4.20809	-3.9231	-4.13309
47.7295	-4.2097	-3.92419	-4.13393
47.7905	-4.21129	-3.92518	-4.13495
47.8516	-4.21261	-3.92633	-4.1354
47.9126	-4.21395	-3.92645	-4.13494
47.9736	-4.2154	-3.92704	-4.13621
48.0347	-4.21723	-3.92846	-4.13694
48.0957	-4.21849	-3.92832	-4.13881
48.1567	-4.21955	-3.92787	-4.13954
48.2178	-4.22075	-3.92889	-4.14141
48.2788	-4.2219	-3.93054	-4.14228
48.3398	-4.22373	-3.93089	-4.14371
48.4009	-4.2251	-3.93294	-4.14566
48.4619	-4.22631	-3.93353	-4.14686
48.5229	-4.22738	-3.93534	-4.14985
48.584	-4.22937	-3.93607	-4.15109
48.645	-4.23103	-3.93747	-4.15389
48.7061	-4.23154	-3.9378	-4.15542
48.7671	-4.23318	-3.93995	-4.15665
48.8281	-4.23416	-3.94062	-4.15914
48.8892	-4.23501	-3.94161	-4.16138
48.9502	-4.23638	-3.94238	-4.16346
49.0112	-4.23678	-3.94366	-4.16509
49.0723	-4.23848	-3.9457	-4.16717
49.1333	-4.23928	-3.94695	-4.16958
49.1943	-4.23992	-3.94794	-4.17075
49.2554	-4.24045	-3.94807	-4.1737
49.3164	-4.24082	-3.94907	-4.17377
49.3774	-4.24218	-3.9502	-4.17523
49.4385	-4.24306	-3.95098	-4.17655
49.4995	-4.24419	-3.95183	-4.17777
49.5605	-4.24492	-3.95298	-4.17828
49.6216	-4.24544	-3.95464	-4.17927
49.6826	-4.24593	-3.95525	-4.18086
49.7437	-4.24744	-3.95475	-4.18148
49.8047	-4.24834	-3.95575	-4.18295
49.8657	-4.24928	-3.95697	-4.18312
49.9268	-4.25047	-3.95813	-4.18539
49.9878	-4.25197	-3.9601	-4.18566

## Sheet: 7A - NREM PSD (ZT12-24)
Row: Treatment Day	Baseline Average (B4-B6)	Withdrawal Day 2	Withdrawal Day 8
Frequency (Hz)	Base(Avg.)	W2	W8
0.549316	-2.00058	-1.93115	-1.96693
0.610352	-1.9965	-1.93613	-1.96879
0.671387	-2.00224	-1.95017	-1.97987
0.732422	-2.02393	-1.97654	-2.00425
0.793457	-2.04521	-2.00387	-2.02875
0.854492	-2.06083	-2.02548	-2.04654
0.915527	-2.0701	-2.04067	-2.05823
0.976562	-2.07458	-2.05336	-2.06294
1.0376	-2.08049	-2.0645	-2.06993
1.09863	-2.08531	-2.07418	-2.07454
1.15967	-2.09041	-2.08223	-2.07845
1.2207	-2.0953	-2.09019	-2.08324
1.28174	-2.09971	-2.09726	-2.08748
1.34277	-2.10578	-2.10463	-2.09147
1.40381	-2.11022	-2.10996	-2.09428
1.46484	-2.11578	-2.11814	-2.09628
1.52588	-2.12166	-2.12518	-2.10381
1.58691	-2.12648	-2.13165	-2.10747
1.64795	-2.13041	-2.13707	-2.11313					Data are spectrogram data from 0.5-50Hz, averaged across N=8 rats for NREM during lights off (ZT12-24)
1.70898	-2.13659	-2.14078	-2.11723
1.77002	-2.14268	-2.14467	-2.12181
1.83105	-2.15024	-2.15157	-2.12748
1.89209	-2.15637	-2.1595	-2.13337
1.95312	-2.16441	-2.16592	-2.14107
2.01416	-2.17059	-2.17415	-2.14921
2.0752	-2.17869	-2.18039	-2.15824
2.13623	-2.18487	-2.18809	-2.16571
2.19727	-2.192	-2.19448	-2.17291
2.2583	-2.20024	-2.20248	-2.17864
2.31934	-2.20868	-2.20867	-2.18605
2.38037	-2.21737	-2.21523	-2.197
2.44141	-2.22459	-2.22067	-2.20503
2.50244	-2.23246	-2.22671	-2.21256
2.56348	-2.24136	-2.23179	-2.21759
2.62451	-2.24591	-2.23709	-2.22546
2.68555	-2.25369	-2.24064	-2.23089
2.74658	-2.25928	-2.24517	-2.23591
2.80762	-2.26535	-2.25011	-2.24317
2.86865	-2.27194	-2.2552	-2.24872
2.92969	-2.27607	-2.25867	-2.25408
2.99072	-2.28171	-2.26399	-2.26238
3.05176	-2.28754	-2.26756	-2.2674
3.11279	-2.29107	-2.27281	-2.27286
3.17383	-2.29667	-2.27733	-2.27887
3.23486	-2.30095	-2.28166	-2.28381
3.2959	-2.30557	-2.2844	-2.28964
3.35693	-2.31033	-2.28781	-2.29536
3.41797	-2.31405	-2.29373	-2.29896
3.479	-2.31926	-2.29855	-2.30295
3.54004	-2.32137	-2.3005	-2.31027
3.60107	-2.32559	-2.3054	-2.31605
3.66211	-2.33159	-2.30925	-2.32132
3.72314	-2.33483	-2.31474	-2.32899
3.78418	-2.33943	-2.31861	-2.33329
3.84521	-2.34391	-2.32504	-2.33791
3.90625	-2.34762	-2.3286	-2.34173
3.96729	-2.35207	-2.33366	-2.34508
4.02832	-2.35584	-2.33771	-2.35065
4.08936	-2.36056	-2.34256	-2.35744
4.15039	-2.36371	-2.34696	-2.35999
4.21143	-2.36827	-2.3503	-2.3633
4.27246	-2.37244	-2.3526	-2.36719
4.3335	-2.37701	-2.35524	-2.37338
4.39453	-2.37982	-2.35811	-2.37483
4.45557	-2.3832	-2.36266	-2.38025
4.5166	-2.38814	-2.36488	-2.38407
4.57764	-2.39092	-2.3691	-2.38738
4.63867	-2.39301	-2.37133	-2.39072
4.69971	-2.39667	-2.37535	-2.39534
4.76074	-2.39906	-2.37681	-2.39855
4.82178	-2.40421	-2.38029	-2.40299
4.88281	-2.40758	-2.3812	-2.40513
4.94385	-2.40898	-2.38548	-2.40728
5.00488	-2.41136	-2.3887	-2.40911
5.06592	-2.41362	-2.38912	-2.41301
5.12695	-2.41568	-2.39384	-2.4148
5.18799	-2.41789	-2.39689	-2.41685
5.24902	-2.41989	-2.39941	-2.42097
5.31006	-2.42193	-2.40142	-2.42455
5.37109	-2.42514	-2.40453	-2.4273
5.43213	-2.42611	-2.40784	-2.43063
5.49316	-2.42655	-2.41	-2.43391
5.5542	-2.43006	-2.41273	-2.43816
5.61523	-2.43159	-2.41478	-2.43963
5.67627	-2.43169	-2.41837	-2.44273
5.7373	-2.43301	-2.42036	-2.44777
5.79834	-2.43409	-2.424	-2.4512
5.85938	-2.43448	-2.42691	-2.4542
5.92041	-2.43715	-2.43127	-2.45548
5.98145	-2.4385	-2.4333	-2.4589
6.04248	-2.4411	-2.43587	-2.46219
6.10352	-2.44254	-2.43939	-2.46511
6.16455	-2.44305	-2.44288	-2.46573
6.22559	-2.44581	-2.44462	-2.46782
6.28662	-2.44754	-2.44776	-2.47264
6.34766	-2.44857	-2.45042	-2.47326
6.40869	-2.44955	-2.45309	-2.47438
6.46973	-2.45156	-2.45598	-2.47729
6.53076	-2.4542	-2.46103	-2.4789
6.5918	-2.45577	-2.46398	-2.48242
6.65283	-2.4576	-2.46718	-2.48299
6.71387	-2.46058	-2.46977	-2.4856
6.7749	-2.46341	-2.47388	-2.48924
6.83594	-2.4653	-2.47702	-2.49089
6.89697	-2.46705	-2.48141	-2.49271
6.95801	-2.47144	-2.48503	-2.49387
7.01904	-2.47435	-2.488	-2.49739
7.08008	-2.47995	-2.49289	-2.5003
7.14111	-2.48384	-2.49641	-2.50351
7.20215	-2.48601	-2.49989	-2.5067
7.26318	-2.48844	-2.50323	-2.51037
7.32422	-2.49017	-2.50651	-2.51374
7.38525	-2.49514	-2.51068	-2.51746
7.44629	-2.49757	-2.51408	-2.52013
7.50732	-2.50136	-2.51757	-2.52192
7.56836	-2.50354	-2.52122	-2.52489
7.62939	-2.50561	-2.52408	-2.52757
7.69043	-2.50856	-2.52664	-2.53006
7.75146	-2.51035	-2.53084	-2.53393
7.8125	-2.51558	-2.53461	-2.53871
7.87354	-2.51922	-2.5382	-2.53925
7.93457	-2.52226	-2.54247	-2.54126
7.99561	-2.52699	-2.5466	-2.54622
8.05664	-2.53048	-2.55206	-2.55109
8.11768	-2.53313	-2.55671	-2.55274
8.17871	-2.53798	-2.5623	-2.55769
8.23975	-2.54114	-2.56579	-2.55946
8.30078	-2.54666	-2.57075	-2.56301
8.36182	-2.55037	-2.57493	-2.5642
8.42285	-2.55419	-2.57922	-2.56941
8.48389	-2.55766	-2.58494	-2.57138
8.54492	-2.56117	-2.5894	-2.57525
8.60596	-2.5647	-2.59375	-2.57969
8.66699	-2.56936	-2.59814	-2.58284
8.72803	-2.5722	-2.60087	-2.58742
8.78906	-2.57642	-2.60682	-2.58954
8.8501	-2.58037	-2.61065	-2.59713
8.91113	-2.58444	-2.61333	-2.59906
8.97217	-2.58876	-2.61799	-2.60205
9.0332	-2.59414	-2.62168	-2.60511
9.09424	-2.59715	-2.62483	-2.60878
9.15527	-2.60311	-2.62882	-2.61427
9.21631	-2.6071	-2.63418	-2.61702
9.27734	-2.61263	-2.63772	-2.6205
9.33838	-2.61531	-2.64347	-2.62626
9.39941	-2.62007	-2.65017	-2.62755
9.46045	-2.62437	-2.65311	-2.63012
9.52148	-2.62555	-2.65908	-2.63436
9.58252	-2.63036	-2.66159	-2.63765
9.64355	-2.63455	-2.66687	-2.64234
9.70459	-2.63646	-2.6704	-2.64387
9.76562	-2.6394	-2.67419	-2.64807
9.82666	-2.64127	-2.67873	-2.65106
9.8877	-2.64546	-2.68325	-2.65582
9.94873	-2.64758	-2.68659	-2.65997
10.0098	-2.65128	-2.68955	-2.66202
10.0708	-2.65277	-2.69312	-2.66558
10.1318	-2.65636	-2.69955	-2.66794
10.1929	-2.65598	-2.70231	-2.67143
10.2539	-2.65676	-2.7063	-2.67286
10.3149	-2.6585	-2.70743	-2.673
10.376	-2.66025	-2.71038	-2.6762
10.437	-2.66206	-2.71421	-2.67551
10.498	-2.66336	-2.71627	-2.6773
10.5591	-2.66239	-2.7187	-2.67967
10.6201	-2.66313	-2.72141	-2.68125
10.6812	-2.66534	-2.7217	-2.68022
10.7422	-2.66606	-2.72577	-2.68135
10.8032	-2.66626	-2.72614	-2.68445
10.8643	-2.66761	-2.72959	-2.68431
10.9253	-2.66778	-2.73191	-2.68472
10.9863	-2.6685	-2.73292	-2.68594
11.0474	-2.66861	-2.73475	-2.68893
11.1084	-2.66688	-2.73735	-2.68836
11.1694	-2.66909	-2.74058	-2.68889
11.2305	-2.67063	-2.74005	-2.69083
11.2915	-2.67071	-2.74412	-2.69357
11.3525	-2.67291	-2.74448	-2.69351
11.4136	-2.67272	-2.7473	-2.69523
11.4746	-2.67552	-2.74814	-2.69807
11.5356	-2.67605	-2.74935	-2.69919
11.5967	-2.67695	-2.75231	-2.69914
11.6577	-2.67801	-2.7551	-2.70241
11.7188	-2.67929	-2.7588	-2.70407
11.7798	-2.68007	-2.76196	-2.70441
11.8408	-2.68049	-2.76437	-2.70453
11.9019	-2.68047	-2.76523	-2.70751
11.9629	-2.68159	-2.76567	-2.70905
12.0239	-2.68341	-2.76607	-2.71121
12.085	-2.68531	-2.76685	-2.71303
12.146	-2.68579	-2.76899	-2.7132
12.207	-2.68816	-2.7704	-2.71633
12.2681	-2.69165	-2.77431	-2.71717
12.3291	-2.69244	-2.77728	-2.71777
12.3901	-2.69374	-2.77805	-2.71983
12.4512	-2.69514	-2.77957	-2.7227
12.5122	-2.69817	-2.78256	-2.72608
12.5732	-2.69882	-2.78453	-2.72865
12.6343	-2.70331	-2.78617	-2.7312
12.6953	-2.70472	-2.78851	-2.73199
12.7563	-2.70948	-2.79041	-2.73436
12.8174	-2.71229	-2.79321	-2.73639
12.8784	-2.71619	-2.79647	-2.74084
12.9395	-2.71949	-2.79794	-2.74255
13.0005	-2.72192	-2.79992	-2.7435
13.0615	-2.72411	-2.80142	-2.74602
13.1226	-2.72879	-2.80154	-2.74862
13.1836	-2.73285	-2.80622	-2.75035
13.2446	-2.73434	-2.80778	-2.75293
13.3057	-2.73625	-2.81012	-2.754
13.3667	-2.73876	-2.8146	-2.75669
13.4277	-2.7436	-2.81812	-2.75839
13.4888	-2.74713	-2.82221	-2.75817
13.5498	-2.75242	-2.82501	-2.76116
13.6108	-2.75464	-2.82838	-2.76419
13.6719	-2.75737	-2.83229	-2.76963
13.7329	-2.76091	-2.83512	-2.77342
13.7939	-2.76441	-2.83589	-2.77534
13.855	-2.76908	-2.8392	-2.7804
13.916	-2.77423	-2.84363	-2.78168
13.9771	-2.77804	-2.84732	-2.78706
14.0381	-2.78183	-2.85152	-2.79131
14.0991	-2.78735	-2.85318	-2.79639
14.1602	-2.79138	-2.85717	-2.80136
14.2212	-2.79591	-2.86027	-2.80448
14.2822	-2.80117	-2.86074	-2.81145
14.3433	-2.80543	-2.86484	-2.81598
14.4043	-2.8097	-2.86679	-2.81846
14.4653	-2.81544	-2.87342	-2.82309
14.5264	-2.82162	-2.87763	-2.82655
14.5874	-2.82697	-2.87953	-2.8322
14.6484	-2.83555	-2.8834	-2.83604
14.7095	-2.84001	-2.88731	-2.84139
14.7705	-2.84584	-2.89061	-2.84519
14.8315	-2.84962	-2.89407	-2.84924
14.8926	-2.85514	-2.901	-2.85468
14.9536	-2.85968	-2.90459	-2.85894
15.0146	-2.86648	-2.90868	-2.86329
15.0757	-2.87181	-2.91026	-2.86925
15.1367	-2.87738	-2.91577	-2.87421
15.1978	-2.88392	-2.92248	-2.88031
15.2588	-2.88907	-2.92761	-2.88695
15.3198	-2.89614	-2.9323	-2.89156
15.3809	-2.90093	-2.93674	-2.89715
15.4419	-2.90829	-2.94052	-2.90474
15.5029	-2.91516	-2.9447	-2.91052
15.564	-2.92219	-2.95022	-2.91437
15.625	-2.92657	-2.95449	-2.92004
15.686	-2.93293	-2.95786	-2.92722
15.7471	-2.94049	-2.96494	-2.93368
15.8081	-2.94712	-2.97066	-2.93865
15.8691	-2.95216	-2.97599	-2.94432
15.9302	-2.95775	-2.98207	-2.94981
15.9912	-2.96292	-2.98703	-2.95764
16.0522	-2.96895	-2.99162	-2.96489
16.1133	-2.97623	-2.99744	-2.97092
16.1743	-2.98198	-3.00328	-2.97865
16.2354	-2.98827	-3.00797	-2.98701
16.2964	-2.99393	-3.01278	-2.99461
16.3574	-3.00042	-3.01939	-3.00207
16.4185	-3.00601	-3.02287	-3.00877
16.4795	-3.01309	-3.02679	-3.01494
16.5405	-3.01978	-3.03375	-3.02216
16.6016	-3.02608	-3.03931	-3.03083
16.6626	-3.03285	-3.04637	-3.03501
16.7236	-3.03941	-3.05139	-3.04526
16.7847	-3.04802	-3.05843	-3.05036
16.8457	-3.05373	-3.06444	-3.05917
16.9067	-3.05987	-3.07051	-3.06326
16.9678	-3.06516	-3.07468	-3.07051
17.0288	-3.07199	-3.0793	-3.07872
17.0898	-3.07786	-3.08716	-3.08562
17.1509	-3.08428	-3.09156	-3.09058
17.2119	-3.09276	-3.09752	-3.09588
17.2729	-3.09793	-3.10428	-3.10406
17.334	-3.1019	-3.11024	-3.11027
17.395	-3.10954	-3.11554	-3.11561
17.4561	-3.11396	-3.12123	-3.12225
17.5171	-3.1204	-3.12824	-3.12804
17.5781	-3.12619	-3.13164	-3.13392
17.6392	-3.13219	-3.13684	-3.13873
17.7002	-3.13838	-3.14145	-3.14598
17.7612	-3.14298	-3.14594	-3.15151
17.8223	-3.15028	-3.15074	-3.15941
17.8833	-3.15514	-3.15663	-3.1648
17.9443	-3.16229	-3.1625	-3.17027
18.0054	-3.16821	-3.16759	-3.177
18.0664	-3.17436	-3.17506	-3.18112
18.1274	-3.18047	-3.17956	-3.18687
18.1885	-3.18627	-3.18444	-3.19438
18.2495	-3.19192	-3.18784	-3.20006
18.3105	-3.20021	-3.19273	-3.20446
18.3716	-3.20649	-3.19819	-3.2106
18.4326	-3.21387	-3.20284	-3.21874
18.4937	-3.21875	-3.20832	-3.22227
18.5547	-3.22422	-3.21312	-3.22773
18.6157	-3.2297	-3.21924	-3.23546
18.6768	-3.23504	-3.22469	-3.24194
18.7378	-3.24167	-3.22911	-3.24868
18.7988	-3.24796	-3.23301	-3.25415
18.8599	-3.25423	-3.23863	-3.26019
18.9209	-3.25883	-3.24376	-3.26658
18.9819	-3.26412	-3.24829	-3.27143
19.043	-3.26853	-3.25246	-3.27657
19.104	-3.27378	-3.258	-3.279
19.165	-3.27926	-3.26096	-3.28694
19.2261	-3.2844	-3.26603	-3.29132
19.2871	-3.28822	-3.27075	-3.29521
19.3481	-3.2946	-3.27541	-3.29949
19.4092	-3.29946	-3.27994	-3.30255
19.4702	-3.30379	-3.28334	-3.30722
19.5312	-3.30923	-3.28885	-3.31295
19.5923	-3.31366	-3.29129	-3.31952
19.6533	-3.31854	-3.29617	-3.32112
19.7144	-3.32275	-3.29996	-3.32666
19.7754	-3.32666	-3.30349	-3.3305
19.8364	-3.33128	-3.30745	-3.33469
19.8975	-3.33601	-3.31024	-3.33852
19.9585	-3.34046	-3.31481	-3.34389
20.0195	-3.34498	-3.31849	-3.34716
20.0806	-3.34897	-3.32262	-3.35288
20.1416	-3.35453	-3.32726	-3.3551
20.2026	-3.35921	-3.33085	-3.35881
20.2637	-3.36226	-3.33501	-3.36142
20.3247	-3.36671	-3.33747	-3.36621
20.3857	-3.37041	-3.34003	-3.36877
20.4468	-3.37518	-3.34265	-3.37504
20.5078	-3.37865	-3.34851	-3.37726
20.5688	-3.38464	-3.35221	-3.38189
20.6299	-3.38856	-3.3561	-3.38584
20.6909	-3.39249	-3.36012	-3.38951
20.752	-3.39572	-3.36398	-3.39196
20.813	-3.39981	-3.366	-3.39553
20.874	-3.40317	-3.37006	-3.39951
20.9351	-3.40706	-3.37257	-3.40131
20.9961	-3.41101	-3.37461	-3.40478
21.0571	-3.41553	-3.37813	-3.4084
21.1182	-3.41957	-3.38153	-3.4133
21.1792	-3.42273	-3.38384	-3.41622
21.2402	-3.42615	-3.3869	-3.4205
21.3013	-3.43082	-3.38845	-3.42559
21.3623	-3.43414	-3.39188	-3.4286
21.4233	-3.43759	-3.39638	-3.43159
21.4844	-3.44087	-3.39827	-3.43504
21.5454	-3.44446	-3.40092	-3.43933
21.6064	-3.44748	-3.40258	-3.44167
21.6675	-3.45026	-3.40425	-3.44801
21.7285	-3.45401	-3.40727	-3.44884
21.7896	-3.45733	-3.40976	-3.45391
21.8506	-3.46059	-3.4124	-3.45735
21.9116	-3.46263	-3.41582	-3.46272
21.9727	-3.46525	-3.41807	-3.46518
22.0337	-3.468	-3.42084	-3.46819
22.0947	-3.47206	-3.42282	-3.47125
22.1558	-3.4763	-3.42641	-3.47259
22.2168	-3.47828	-3.43091	-3.47695
22.2778	-3.48148	-3.4325	-3.47882
22.3389	-3.48455	-3.43579	-3.48136
22.3999	-3.48747	-3.43888	-3.48458
22.4609	-3.49059	-3.44209	-3.48638
22.522	-3.49362	-3.44478	-3.49026
22.583	-3.49498	-3.44837	-3.49204
22.644	-3.49829	-3.45111	-3.4942
22.7051	-3.50175	-3.45343	-3.49665
22.7661	-3.50431	-3.45719	-3.4984
22.8271	-3.50707	-3.46	-3.50239
22.8882	-3.51121	-3.46265	-3.50545
22.9492	-3.51289	-3.46651	-3.51016
23.0103	-3.51669	-3.46945	-3.51173
23.0713	-3.51898	-3.47095	-3.51478
23.1323	-3.52061	-3.47339	-3.51793
23.1934	-3.52458	-3.47667	-3.52149
23.2544	-3.52639	-3.47967	-3.52414
23.3154	-3.52915	-3.48092	-3.52723
23.3765	-3.53111	-3.48234	-3.53043
23.4375	-3.53435	-3.48639	-3.53264
23.4985	-3.53703	-3.48857	-3.53505
23.5596	-3.53894	-3.49146	-3.53845
23.6206	-3.54125	-3.49367	-3.54086
23.6816	-3.54312	-3.49591	-3.54222
23.7427	-3.54418	-3.49874	-3.54563
23.8037	-3.54793	-3.50084	-3.54935
23.8647	-3.54956	-3.50223	-3.55127
23.9258	-3.55172	-3.50637	-3.55448
23.9868	-3.55408	-3.50693	-3.55586
24.0479	-3.55653	-3.50958	-3.5569
24.1089	-3.55852	-3.51146	-3.55771
24.1699	-3.56006	-3.51399	-3.56135
24.231	-3.56359	-3.517	-3.56317
24.292	-3.56604	-3.51895	-3.56719
24.353	-3.56766	-3.52105	-3.56835
24.4141	-3.57031	-3.52243	-3.57012
24.4751	-3.57169	-3.5247	-3.57171
24.5361	-3.57361	-3.52703	-3.57465
24.5972	-3.57474	-3.52791	-3.57642
24.6582	-3.57812	-3.52952	-3.57896
24.7192	-3.57994	-3.53046	-3.57955
24.7803	-3.58301	-3.53262	-3.58248
24.8413	-3.58552	-3.53413	-3.58271
24.9023	-3.58743	-3.53696	-3.58559
24.9634	-3.58996	-3.53833	-3.58868
25.0244	-3.59227	-3.54029	-3.59088
25.0854	-3.5948	-3.5422	-3.59364
25.1465	-3.5975	-3.54434	-3.59478
25.2075	-3.59943	-3.54637	-3.59675
25.2686	-3.60206	-3.54804	-3.59969
25.3296	-3.60547	-3.55004	-3.6022
25.3906	-3.6065	-3.55146	-3.60375
25.4517	-3.60879	-3.55471	-3.60627
25.5127	-3.61056	-3.55648	-3.60795
25.5737	-3.614	-3.55862	-3.61086
25.6348	-3.61707	-3.56079	-3.61357
25.6958	-3.61884	-3.5626	-3.61464
25.7568	-3.61973	-3.56418	-3.61561
25.8179	-3.62242	-3.56585	-3.61852
25.8789	-3.62555	-3.56838	-3.62102
25.9399	-3.62761	-3.57019	-3.62234
26.001	-3.62913	-3.56977	-3.62348
26.062	-3.63134	-3.57126	-3.6254
26.123	-3.63232	-3.57178	-3.62732
26.1841	-3.63453	-3.57378	-3.62917
26.2451	-3.63628	-3.57495	-3.63245
26.3062	-3.63901	-3.57597	-3.63414
26.3672	-3.64222	-3.57862	-3.63628
26.4282	-3.6432	-3.58038	-3.63688
26.4893	-3.64464	-3.5817	-3.63919
26.5503	-3.64525	-3.58235	-3.64167
26.6113	-3.64816	-3.58419	-3.64214
26.6724	-3.64986	-3.58554	-3.6455
26.7334	-3.65119	-3.58823	-3.64654
26.7944	-3.65326	-3.59003	-3.64836
26.8555	-3.65576	-3.5901	-3.64896
26.9165	-3.6587	-3.59227	-3.65086
26.9775	-3.65905	-3.59366	-3.6548
27.0386	-3.6616	-3.59502	-3.65542
27.0996	-3.6637	-3.59744	-3.6571
27.1606	-3.66579	-3.60085	-3.65855
27.2217	-3.66818	-3.60259	-3.66193
27.2827	-3.67001	-3.60583	-3.66472
27.3438	-3.67213	-3.60601	-3.66579
27.4048	-3.6741	-3.60819	-3.66872
27.4658	-3.67568	-3.60979	-3.66816
27.5269	-3.67825	-3.61287	-3.67167
27.5879	-3.67971	-3.61517	-3.67287
27.6489	-3.68182	-3.61686	-3.6753
27.71	-3.68264	-3.61831	-3.67675
27.771	-3.6852	-3.62001	-3.67784
27.832	-3.68692	-3.62183	-3.68035
27.8931	-3.68893	-3.62301	-3.68252
27.9541	-3.69103	-3.62439	-3.68644
28.0151	-3.69214	-3.62611	-3.68694
28.0762	-3.69353	-3.62858	-3.68974
28.1372	-3.69562	-3.63037	-3.69202
28.1982	-3.69776	-3.63257	-3.6932
28.2593	-3.6994	-3.63433	-3.69486
28.3203	-3.70065	-3.63559	-3.69711
28.3813	-3.70307	-3.63732	-3.69638
28.4424	-3.7046	-3.63922	-3.69761
28.5034	-3.70665	-3.64117	-3.7008
28.5645	-3.70887	-3.64302	-3.70207
28.6255	-3.71031	-3.64461	-3.70462
28.6865	-3.7114	-3.64693	-3.70411
28.7476	-3.71291	-3.64902	-3.70761
28.8086	-3.7144	-3.65238	-3.70956
28.8696	-3.71658	-3.65281	-3.71006
28.9307	-3.71865	-3.65519	-3.71096
28.9917	-3.72074	-3.65502	-3.71122
29.0527	-3.72163	-3.65879	-3.71285
29.1138	-3.72357	-3.66004	-3.71448
29.1748	-3.72402	-3.66018	-3.71873
29.2358	-3.72557	-3.66102	-3.71974
29.2969	-3.72743	-3.66409	-3.72211
29.3579	-3.72845	-3.66539	-3.72453
29.4189	-3.72954	-3.6661	-3.72617
29.48	-3.73194	-3.66797	-3.72656
29.541	-3.73334	-3.67102	-3.72918
29.6021	-3.73447	-3.67141	-3.7321
29.6631	-3.7352	-3.67328	-3.73536
29.7241	-3.73688	-3.67462	-3.73554
29.7852	-3.73701	-3.67441	-3.73897
29.8462	-3.73994	-3.67635	-3.74037
29.9072	-3.73968	-3.67775	-3.74244
29.9683	-3.74188	-3.67933	-3.74451
30.0293	-3.74439	-3.67989	-3.74592
30.0903	-3.7465	-3.68095	-3.74987
30.1514	-3.74827	-3.6836	-3.74911
30.2124	-3.75126	-3.68421	-3.75354
30.2734	-3.75327	-3.68443	-3.75297
30.3345	-3.75536	-3.68672	-3.75701
30.3955	-3.75736	-3.68722	-3.75847
30.4565	-3.75962	-3.68959	-3.75744
30.5176	-3.76239	-3.69167	-3.76163
30.5786	-3.76393	-3.69215	-3.76288
30.6396	-3.76561	-3.69323	-3.76447
30.7007	-3.7674	-3.69587	-3.76643
30.7617	-3.76887	-3.69632	-3.76797
30.8228	-3.77132	-3.69945	-3.77124
30.8838	-3.77279	-3.70045	-3.77165
30.9448	-3.77495	-3.70206	-3.77451
31.0059	-3.77628	-3.70278	-3.77724
31.0669	-3.77779	-3.70367	-3.77811
31.1279	-3.77956	-3.70546	-3.77993
31.189	-3.78149	-3.70676	-3.78183
31.25	-3.78247	-3.70953	-3.78228
31.311	-3.78486	-3.71117	-3.78398
31.3721	-3.78674	-3.71215	-3.78621
31.4331	-3.78645	-3.71314	-3.78726
31.4941	-3.78821	-3.71429	-3.78854
31.5552	-3.78986	-3.71645	-3.79032
31.6162	-3.79086	-3.71658	-3.79225
31.6772	-3.79326	-3.71719	-3.79341
31.7383	-3.79456	-3.71824	-3.79314
31.7993	-3.79697	-3.71936	-3.79473
31.8604	-3.79901	-3.7198	-3.79719
31.9214	-3.80222	-3.7213	-3.79803
31.9824	-3.80367	-3.72354	-3.80011
32.0435	-3.80575	-3.72417	-3.80011
32.1045	-3.80745	-3.72541	-3.80058
32.1655	-3.80953	-3.72634	-3.80293
32.2266	-3.8117	-3.7268	-3.80463
32.2876	-3.81291	-3.72904	-3.80774
32.3486	-3.81431	-3.7299	-3.81014
32.4097	-3.81602	-3.73171	-3.80953
32.4707	-3.81698	-3.73193	-3.81206
32.5317	-3.81857	-3.73487	-3.81413
32.5928	-3.82026	-3.73641	-3.81575
32.6538	-3.82225	-3.73943	-3.81776
32.7148	-3.82383	-3.74199	-3.82013
32.7759	-3.82537	-3.74432	-3.82269
32.8369	-3.82677	-3.74585	-3.82361
32.8979	-3.82831	-3.74811	-3.82596
32.959	-3.82936	-3.7497	-3.82821
33.02	-3.83035	-3.75165	-3.83202
33.0811	-3.8316	-3.75299	-3.8326
33.1421	-3.83396	-3.75635	-3.83461
33.2031	-3.83462	-3.75778	-3.83762
33.2642	-3.83782	-3.75897	-3.83859
33.3252	-3.83932	-3.76042	-3.83933
33.3862	-3.8411	-3.7617	-3.84134
33.4473	-3.84235	-3.76343	-3.84448
33.5083	-3.84351	-3.765	-3.84746
33.5693	-3.84515	-3.7667	-3.84844
33.6304	-3.84638	-3.76776	-3.85015
33.6914	-3.84824	-3.7692	-3.8519
33.7524	-3.84955	-3.77027	-3.85343
33.8135	-3.85192	-3.77146	-3.85553
33.8745	-3.85364	-3.77338	-3.85689
33.9355	-3.85523	-3.77567	-3.85736
33.9966	-3.85554	-3.77776	-3.85892
34.0576	-3.85677	-3.78022	-3.8608
34.1187	-3.85897	-3.78118	-3.86414
34.1797	-3.86125	-3.78242	-3.86434
34.2407	-3.86208	-3.78387	-3.86528
34.3018	-3.86344	-3.78492	-3.86672
34.3628	-3.86482	-3.78676	-3.86968
34.4238	-3.86673	-3.78741	-3.87099
34.4849	-3.86699	-3.78935	-3.87246
34.5459	-3.86928	-3.79174	-3.8754
34.6069	-3.87084	-3.79318	-3.87666
34.668	-3.8722	-3.79359	-3.87932
34.729	-3.87219	-3.79524	-3.88012
34.79	-3.87404	-3.797	-3.88247
34.8511	-3.87558	-3.79799	-3.88372
34.9121	-3.878	-3.79847	-3.88496
34.9731	-3.8803	-3.80007	-3.8868
35.0342	-3.88264	-3.80111	-3.88788
35.0952	-3.88326	-3.80312	-3.88917
35.1562	-3.88407	-3.80537	-3.89018
35.2173	-3.88606	-3.80642	-3.89296
35.2783	-3.88697	-3.80844	-3.89389
35.3394	-3.88888	-3.80961	-3.89623
35.4004	-3.88984	-3.81145	-3.89689
35.4614	-3.89133	-3.81251	-3.89868
35.5225	-3.89292	-3.8136	-3.90022
35.5835	-3.89451	-3.81594	-3.90333
35.6445	-3.89691	-3.81787	-3.90581
35.7056	-3.89749	-3.81974	-3.90705
35.7666	-3.89883	-3.82242	-3.90764
35.8276	-3.89945	-3.82238	-3.91144
35.8887	-3.90029	-3.8245	-3.91098
35.9497	-3.90271	-3.8256	-3.9137
36.0107	-3.90424	-3.82619	-3.91414
36.0718	-3.90485	-3.82849	-3.91557
36.1328	-3.90696	-3.82981	-3.91788
36.1938	-3.90749	-3.83162	-3.91811
36.2549	-3.91093	-3.83218	-3.91814
36.3159	-3.91154	-3.83367	-3.9194
36.377	-3.91293	-3.8354	-3.92237
36.438	-3.91353	-3.83656	-3.92303
36.499	-3.91498	-3.83688	-3.92363
36.5601	-3.91503	-3.83852	-3.92599
36.6211	-3.91624	-3.83976	-3.92539
36.6821	-3.91763	-3.84022	-3.92651
36.7432	-3.91956	-3.84017	-3.92798
36.8042	-3.92197	-3.84057	-3.92886
36.8652	-3.92232	-3.841	-3.93134
36.9263	-3.92422	-3.84267	-3.93251
36.9873	-3.92567	-3.84399	-3.9339
37.0483	-3.92666	-3.84513	-3.9346
37.1094	-3.92764	-3.84616	-3.93626
37.1704	-3.92876	-3.84787	-3.9379
37.2314	-3.93	-3.84882	-3.93907
37.2925	-3.93015	-3.84847	-3.94135
37.3535	-3.93273	-3.85085	-3.94284
37.4146	-3.93397	-3.85068	-3.94468
37.4756	-3.93518	-3.85351	-3.94538
37.5366	-3.9364	-3.85398	-3.94722
37.5977	-3.93823	-3.85639	-3.94708
37.6587	-3.93985	-3.85859	-3.94746
37.7197	-3.94125	-3.8589	-3.94854
37.7808	-3.94227	-3.86165	-3.9519
37.8418	-3.9443	-3.86247	-3.9519
37.9028	-3.94629	-3.86412	-3.95445
37.9639	-3.94793	-3.86535	-3.95768
38.0249	-3.94942	-3.86738	-3.95891
38.0859	-3.95034	-3.86824	-3.96197
38.147	-3.9512	-3.86957	-3.96437
38.208	-3.95247	-3.87183	-3.96527
38.269	-3.95495	-3.87169	-3.96734
38.3301	-3.95625	-3.87526	-3.96791
38.3911	-3.95803	-3.87429	-3.97158
38.4521	-3.95925	-3.87653	-3.97262
38.5132	-3.95956	-3.87711	-3.9743
38.5742	-3.96153	-3.87757	-3.97702
38.6353	-3.96245	-3.8807	-3.97706
38.6963	-3.96314	-3.88063	-3.97936
38.7573	-3.96524	-3.88351	-3.97979
38.8184	-3.96724	-3.88445	-3.98031
38.8794	-3.96907	-3.8857	-3.98252
38.9404	-3.96963	-3.88738	-3.98295
39.0015	-3.97179	-3.88825	-3.98285
39.0625	-3.97247	-3.88927	-3.9837
39.1235	-3.97395	-3.89003	-3.98484
39.1846	-3.97479	-3.8906	-3.98662
39.2456	-3.97674	-3.8921	-3.98761
39.3066	-3.97658	-3.89421	-3.98982
39.3677	-3.97935	-3.89487	-3.99146
39.4287	-3.9802	-3.89588	-3.99192
39.4897	-3.98097	-3.89718	-3.99212
39.5508	-3.98237	-3.89869	-3.99253
39.6118	-3.98345	-3.89996	-3.99444
39.6729	-3.98445	-3.90076	-3.99491
39.7339	-3.98564	-3.90109	-3.99573
39.7949	-3.9861	-3.90203	-3.99623
39.856	-3.98733	-3.90292	-3.99678
39.917	-3.98821	-3.90424	-3.99817
39.978	-3.98968	-3.90602	-3.9986
40.0391	-3.99005	-3.90651	-4.00169
40.1001	-3.99081	-3.91007	-4.00242
40.1611	-3.99239	-3.9111	-4.0051
40.2222	-3.99289	-3.91142	-4.00517
40.2832	-3.99457	-3.91339	-4.00762
40.3442	-3.99527	-3.91578	-4.0111
40.4053	-3.99605	-3.91697	-4.01008
40.4663	-3.99616	-3.91824	-4.01327
40.5273	-3.99625	-3.91919	-4.01377
40.5884	-3.99846	-3.91885	-4.01543
40.6494	-4.00014	-3.92126	-4.01642
40.7104	-3.9997	-3.92176	-4.01881
40.7715	-4.00056	-3.92333	-4.02036
40.8325	-4.00185	-3.92379	-4.02162
40.8936	-4.00383	-3.92486	-4.02173
40.9546	-4.00412	-3.92584	-4.02391
41.0156	-4.00573	-3.92652	-4.02464
41.0767	-4.00567	-3.92836	-4.02518
41.1377	-4.00712	-3.92844	-4.02505
41.1987	-4.00804	-3.9315	-4.02521
41.2598	-4.0095	-3.93167	-4.02713
41.3208	-4.01026	-3.93243	-4.02906
41.3818	-4.01202	-3.93238	-4.02957
41.4429	-4.01177	-3.934	-4.03024
41.5039	-4.01305	-3.93486	-4.03166
41.5649	-4.01347	-3.93452	-4.03292
41.626	-4.01419	-3.93561	-4.03261
41.687	-4.01475	-3.93729	-4.03372
41.748	-4.01531	-3.93827	-4.03418
41.8091	-4.01646	-3.93803	-4.03478
41.8701	-4.01812	-3.94107	-4.03579
41.9312	-4.01877	-3.94224	-4.03655
41.9922	-4.01967	-3.94243	-4.03691
42.0532	-4.02085	-3.94289	-4.03892
42.1143	-4.02104	-3.94402	-4.04024
42.1753	-4.02135	-3.94349	-4.04126
42.2363	-4.02335	-3.9453	-4.04144
42.2974	-4.025	-3.94666	-4.04148
42.3584	-4.02581	-3.94724	-4.0427
42.4194	-4.02594	-3.94735	-4.04369
42.4805	-4.02786	-3.94893	-4.04482
42.5415	-4.02821	-3.94746	-4.04652
42.6025	-4.03057	-3.94779	-4.04821
42.6636	-4.03191	-3.94795	-4.05018
42.7246	-4.03241	-3.94831	-4.05097
42.7856	-4.03421	-3.94773	-4.05125
42.8467	-4.03574	-3.94926	-4.0527
42.9077	-4.03641	-3.95036	-4.05161
42.9688	-4.03746	-3.95152	-4.05405
43.0298	-4.03888	-3.95202	-4.05488
43.0908	-4.04098	-3.95198	-4.0561
43.1519	-4.04131	-3.95246	-4.05777
43.2129	-4.04188	-3.95425	-4.05917
43.2739	-4.0444	-3.9554	-4.06043
43.335	-4.04574	-3.95536	-4.0633
43.396	-4.04647	-3.9574	-4.06332
43.457	-4.04809	-3.95937	-4.0648
43.5181	-4.04994	-3.96043	-4.06679
43.5791	-4.04963	-3.96241	-4.06823
43.6401	-4.05235	-3.96317	-4.06925
43.7012	-4.05182	-3.96318	-4.07135
43.7622	-4.05398	-3.96504	-4.0728
43.8232	-4.05468	-3.96721	-4.07527
43.8843	-4.05642	-3.96812	-4.07669
43.9453	-4.05679	-3.96865	-4.07887
44.0063	-4.05758	-3.96966	-4.07915
44.0674	-4.05867	-3.97073	-4.08095
44.1284	-4.05975	-3.9704	-4.08213
44.1895	-4.06136	-3.9718	-4.08319
44.2505	-4.06169	-3.9732	-4.08463
44.3115	-4.06374	-3.9738	-4.08605
44.3726	-4.0642	-3.97384	-4.08796
44.4336	-4.06588	-3.975	-4.08702
44.4946	-4.06735	-3.97669	-4.08722
44.5557	-4.06881	-3.97805	-4.08713
44.6167	-4.0703	-3.98094	-4.08809
44.6777	-4.0702	-3.98086	-4.08792
44.7388	-4.07104	-3.98053	-4.08932
44.7998	-4.07181	-3.98053	-4.08913
44.8608	-4.07377	-3.98145	-4.09099
44.9219	-4.07426	-3.98353	-4.09199
44.9829	-4.07447	-3.9849	-4.09252
45.0439	-4.07632	-3.98704	-4.09336
45.105	-4.07814	-3.98645	-4.09709
45.166	-4.07937	-3.98863	-4.09837
45.2271	-4.08099	-3.98911	-4.09841
45.2881	-4.08115	-3.98952	-4.09937
45.3491	-4.08281	-3.98928	-4.09984
45.4102	-4.08426	-3.99007	-4.10204
45.4712	-4.0841	-3.99233	-4.10214
45.5322	-4.08677	-3.99303	-4.1046
45.5933	-4.08673	-3.99462	-4.10432
45.6543	-4.08654	-3.99688	-4.1064
45.7153	-4.08766	-3.99833	-4.10633
45.7764	-4.08867	-3.99811	-4.10862
45.8374	-4.08912	-3.99999	-4.10921
45.8984	-4.09059	-4.00064	-4.10915
45.9595	-4.09229	-4.00113	-4.10978
46.0205	-4.09233	-4.00312	-4.11153
46.0815	-4.09353	-4.00419	-4.1125
46.1426	-4.09435	-4.00456	-4.11312
46.2036	-4.09585	-4.00599	-4.11458
46.2646	-4.09639	-4.00646	-4.11674
46.3257	-4.09799	-4.00724	-4.11675
46.3867	-4.09937	-4.00724	-4.11814
46.4478	-4.09851	-4.00893	-4.11875
46.5088	-4.10027	-4.01058	-4.12066
46.5698	-4.10104	-4.01131	-4.12202
46.6309	-4.10275	-4.01072	-4.12335
46.6919	-4.10286	-4.01044	-4.12358
46.7529	-4.10334	-4.01047	-4.1252
46.814	-4.10391	-4.01073	-4.12416
46.875	-4.10536	-4.01313	-4.12652
46.936	-4.10737	-4.01392	-4.1257
46.9971	-4.10746	-4.01578	-4.12648
47.0581	-4.10778	-4.0159	-4.12706
47.1191	-4.10905	-4.01745	-4.12821
47.1802	-4.11015	-4.01598	-4.12875
47.2412	-4.11034	-4.01623	-4.12879
47.3022	-4.1115	-4.01705	-4.132
47.3633	-4.11241	-4.01747	-4.13354
47.4243	-4.11254	-4.01885	-4.13385
47.4854	-4.11374	-4.0191	-4.13335
47.5464	-4.11421	-4.02024	-4.13344
47.6074	-4.11526	-4.02115	-4.13411
47.6685	-4.11599	-4.02045	-4.13398
47.7295	-4.1171	-4.02058	-4.13586
47.7905	-4.11863	-4.02162	-4.1378
47.8516	-4.11833	-4.02194	-4.13767
47.9126	-4.11899	-4.02302	-4.13881
47.9736	-4.12006	-4.02252	-4.14152
48.0347	-4.12011	-4.02427	-4.1427
48.0957	-4.12132	-4.02488	-4.14327
48.1567	-4.12292	-4.02651	-4.14472
48.2178	-4.12414	-4.02839	-4.14503
48.2788	-4.1255	-4.02914	-4.14518
48.3398	-4.12618	-4.02963	-4.14652
48.4009	-4.12718	-4.03111	-4.14884
48.4619	-4.12927	-4.03196	-4.1519
48.5229	-4.13013	-4.0315	-4.15192
48.584	-4.13064	-4.0339	-4.15088
48.645	-4.13174	-4.03377	-4.15269
48.7061	-4.13311	-4.03547	-4.15536
48.7671	-4.13445	-4.03716	-4.15655
48.8281	-4.13501	-4.03785	-4.15808
48.8892	-4.13688	-4.03883	-4.15809
48.9502	-4.13753	-4.03994	-4.15935
49.0112	-4.13893	-4.03991	-4.15952
49.0723	-4.14019	-4.04094	-4.16208
49.1333	-4.14131	-4.0417	-4.16256
49.1943	-4.14278	-4.0427	-4.16579
49.2554	-4.14248	-4.04297	-4.16823
49.3164	-4.14407	-4.04266	-4.16832
49.3774	-4.14654	-4.044	-4.17022
49.4385	-4.14708	-4.04486	-4.17155
49.4995	-4.14843	-4.04676	-4.1718
49.5605	-4.14979	-4.04877	-4.17245
49.6216	-4.15114	-4.04963	-4.17209
49.6826	-4.15261	-4.05285	-4.17403
49.7437	-4.15453	-4.05437	-4.17467
49.8047	-4.15521	-4.05615	-4.17442
49.8657	-4.15784	-4.05664	-4.17468
49.9268	-4.1584	-4.0585	-4.1761
49.9878	-4.15988	-4.0601	-4.17679

## Sheet: 7B - LF Slope
Row: Treatment Day	Baseline Day 4								Baseline Day 5								Baseline Day 6								Baseline Average (B4-B6)								Withdrawal Day 2								Withdrawal Day 3								Withdrawal Day 4
Row: Day_ZT Hour	B4_ZT0-3_(Slope)	B4_ZT3-6_(Slope)	B4_ZT6-9_(Slope)	B4_ZT9-12_(Slope)	B4_ZT12-15_(Slope)	B4_ZT15-18_(Slope)	B4_ZT18-21_(Slope)	B4_ZT21-24_(Slope)	B5_ZT0-3_(Slope)	B5_ZT3-6_(Slope)	B5_ZT6-9_(Slope)	B5_ZT9-12_(Slope)	B5_ZT12-15_(Slope)	B5_ZT15-18_(Slope)	B5_ZT18-21_(Slope)	B5_ZT21-24_(Slope)	B6_ZT0-3_(Slope)	B6_ZT3-6_(Slope)	B6_ZT6-9_(Slope)	B6_ZT9-12_(Slope)	B6_ZT12-15_(Slope)	B6_ZT15-18_(Slope)	B6_ZT18-21_(Slope)	B6_ZT21-24_(Slope)	BL(avg)_ZT0-3_(Slope)	BL(avg)_ZT3-6_(Slope)	BL(avg)_ZT6-9_(Slope)	BL(avg)_ZT9-12_(Slope)	BL(avg)_ZT12-15_(Slope)	BL(avg)_ZT15-18_(Slope)	BL(avg)_ZT18-21_(Slope)	BL(avg)_ZT21-24_(Slope)	W2_ZT0-3_(Slope)	W2_ZT3-6_(Slope)	W2_ZT6-9_(Slope)	W2_ZT9-12_(Slope)	W2_ZT12-15_(Slope)	W2_ZT15-18_(Slope)	W2_ZT18-21_(Slope)	W2_ZT21-24_(Slope)	W3_ZT0-3_(Slope)	W3_ZT3-6_(Slope)	W3_ZT6-9_(Slope)	W3_ZT9-12_(Slope)	W3_ZT12-15_(Slope)	W3_ZT15-18_(Slope)	W3_ZT18-21_(Slope)	W3_ZT21-24_(Slope)	W4_ZT0-3_(Slope)
Animal ID
A2	-0.755767	-0.815699	-0.865773	-0.692413	-0.612156	-0.601113	-0.634123	-0.740466	-0.816657	-0.781416	-0.753105	-0.603335	-0.635842	-0.753742	-0.645717	-0.449749	-0.791656	-0.826533	-0.786676	-0.685318	-0.588921	-0.673198	-0.665975	-0.518906	-0.788026	-0.807883	-0.801851	-0.660355	-0.612306	-0.676018	-0.648605	-0.569707	-0.4869	-0.485899	-0.481091	-0.485287	-0.441594	-0.543979	-0.576686	-0.483648	-0.570095	-0.516158	-0.506783	-0.474745	-0.469785	-0.459854	-0.500012	-0.470964	-0.523103
A3	-1.00011	-0.721474	-0.723718	-0.693164	-0.670371	-0.832788	-0.847907	-0.69019	-0.877011	-0.862131	-0.741844	-0.590807	-0.676727	-0.688793	-0.58544	-0.496627	-0.963312	-0.814217	-0.879589	-0.701965	-0.519406	-0.817561	-0.957842	-0.759723	-0.946813	-0.799274	-0.781717	-0.661979	-0.622168	-0.779714	-0.797063	-0.648847	-0.466573	-0.437941	-0.47312	-0.470761	-0.453413	-0.523113	-0.470354	-0.58249	-0.451249	-0.453302	-0.451003	-0.458472	-0.61136	-0.524579	-0.534813	-0.58668	-0.494149
A4	-0.564727	-0.666917	-0.722442	-0.535593	-0.48139	-0.559486	-0.385263	-0.382261	-0.563532	-0.750015	-0.6815	-0.582861	-0.547903	-0.459875	-0.544877	-0.412739	-0.552188	-0.815902	-0.638091	-0.593644	-0.463568	-0.419	-0.475806	-0.478537	-0.560149	-0.744278	-0.680678	-0.570699	-0.49762	-0.479454	-0.468649	-0.424512	-0.471558	-0.459311	-0.434408	-0.455606	-0.377996	-0.475185	-0.426215	-0.538169	-0.480404	-0.42616	-0.496398	-0.451247	-0.458296	-0.560805	-0.397061	-0.445096	-0.461371
A36	-0.959943	-0.750468	-0.662487	-0.556037	-0.522918	-0.53293	-0.48194	-0.426824	-1.16662	-0.754799	-0.631753	-0.536056	-0.477696	-0.662194	-0.507662	-0.351286	-0.872385	-0.637092	-0.501213	-0.501512	-0.429582	-0.66922	-0.541774	-0.675671	-0.999648	-0.71412	-0.598484	-0.531202	-0.476732	-0.621448	-0.510459	-0.484594	-0.425522	-0.363298	-0.281982	-0.37445	-0.239166	-0.278377	-0.295436	-0.27507	-0.389363	-0.44592	-0.846492	-0.880984	-0.816512	-0.830954	-0.863194	-1.05032	-0.956901
A26	-0.921872	-0.682534	-0.781444	-0.527919	-0.640798	-0.421407	-0.334302	-0.446435	-0.827057	-0.573673	-0.544026	-0.460815	-0.437496	-0.280103	-0.307444	-0.350207	-1.01041	-0.681942	-0.680705	-0.495175	-0.428688	-0.30632	-0.458282	-0.413541	-0.919781	-0.64605	-0.668725	-0.494637	-0.502327	-0.335943	-0.366676	-0.403394	-0.447059	-0.430011	-0.430743	-0.421324	-0.424471	-0.392906	-0.396195	-0.378124	-0.367568	-0.309376	-0.344627	-0.373745	-0.390664	-0.416883	-0.374987	-0.386633	-0.321364
A28	-0.636057	-0.558484	-0.497675	-0.465949	-0.328993	-0.448131	-0.485769	-0.489358	-0.724426	-0.536991	-0.540386	-0.442713	-0.506258	-0.437216	-0.463526	-0.334171	-0.853312	-0.602208	-0.544145	-0.496664	-0.501917	-0.49964	-0.413749	-0.414916	-0.737931	-0.565894	-0.527402	-0.468442	-0.445723	-0.461662	-0.454348	-0.412815	-0.772191	-0.713429	-0.607504	-0.61362	-0.5831	-0.569988	-0.522073	-0.52677	-0.546789	-0.481643	-0.502003	-0.531036	-0.59571	-0.490903	-0.475781	-0.470548	-0.493826
A29	-0.558356	-0.504831	-0.486596	-0.3922	-0.485668	-0.412814	-0.372128	-0.229373	-0.707456	-0.541744	-0.466342	-0.449682	-0.493488	-0.487115	-0.464239	-0.524722	-0.613661	-0.592045	-0.543319	-0.492682	-0.383861	-0.426472	-0.482221	-0.62201	-0.626491	-0.546207	-0.498752	-0.444855	-0.454339	-0.442134	-0.439529	-0.458701	-0.46539	-0.529589	-0.450579	-0.433672	-0.540979	-0.522713	-0.444274	-0.467196	-0.433013	-0.4574	-0.477299	-0.44246	-0.462549	-0.459012	-0.467724	-0.438971	-0.382195
A15	-0.911617	-0.855393	-0.857982	-0.644302	-0.528633	-0.580627	-0.663085	-0.701832	-1.04947	-0.839804	-0.728772	-0.649298	-0.550611	-0.613	-0.661411	-0.740703	-0.856578	-1.04433	-0.924018	-0.7133	-0.631115	-0.70976	-0.622787	-0.616001	-0.939222	-0.913177	-0.836924	-0.668967	-0.570119	-0.634463	-0.649095	-0.686179	-0.630153	-0.674391	-0.59619	-0.505011	-0.566599	-0.640973	-0.607691	-0.831469	-0.660536	-0.581937	-0.555365	-0.544959	-0.50071	-0.667784	-0.723267	-0.736087	-0.6436
	Data are NREM Low Frequency 1-4Hz slopes in 3h bins across baseline days 4-6 and withdrawal days 2-8
[truncated: 39 more columns]

## Sheet: 7C - HF Slope
Row: Treatment Day	Baseline Day 4								Baseline Day 5								Baseline Day 6								Baseline Average (B4-B6)								Withdrawal Day 2								Withdrawal Day 3								Withdrawal Day 4
Row: Day_ZT Hour	B4_ZT0-3_(Slope)	B4_ZT3-6_(Slope)	B4_ZT6-9_(Slope)	B4_ZT9-12_(Slope)	B4_ZT12-15_(Slope)	B4_ZT15-18_(Slope)	B4_ZT18-21_(Slope)	B4_ZT21-24_(Slope)	B5_ZT0-3_(Slope)	B5_ZT3-6_(Slope)	B5_ZT6-9_(Slope)	B5_ZT9-12_(Slope)	B5_ZT12-15_(Slope)	B5_ZT15-18_(Slope)	B5_ZT18-21_(Slope)	B5_ZT21-24_(Slope)	B6_ZT0-3_(Slope)	B6_ZT3-6_(Slope)	B6_ZT6-9_(Slope)	B6_ZT9-12_(Slope)	B6_ZT12-15_(Slope)	B6_ZT15-18_(Slope)	B6_ZT18-21_(Slope)	B6_ZT21-24_(Slope)	BL(avg)_ZT0-3_(Slope)	BL(avg)_ZT3-6_(Slope)	BL(avg)_ZT6-9_(Slope)	BL(avg)_ZT9-12_(Slope)	BL(avg)_ZT12-15_(Slope)	BL(avg)_ZT15-18_(Slope)	BL(avg)_ZT18-21_(Slope)	BL(avg)_ZT21-24_(Slope)	W2_ZT0-3_(Slope)	W2_ZT3-6_(Slope)	W2_ZT6-9_(Slope)	W2_ZT9-12_(Slope)	W2_ZT12-15_(Slope)	W2_ZT15-18_(Slope)	W2_ZT18-21_(Slope)	W2_ZT21-24_(Slope)	W3_ZT0-3_(Slope)	W3_ZT3-6_(Slope)	W3_ZT6-9_(Slope)	W3_ZT9-12_(Slope)	W3_ZT12-15_(Slope)	W3_ZT15-18_(Slope)	W3_ZT18-21_(Slope)	W3_ZT21-24_(Slope)	W4_ZT0-3_(Slope)
Animal ID
A2	-2.05557	-1.94537	-2.05011	-1.93536	-2.03562	-1.94792	-1.99817	-1.98221	-2.02067	-2.05399	-1.98384	-1.9778	-1.98084	-2.10121	-1.97258	-1.36269	-2.05656	-1.94013	-2.00663	-1.94394	-1.83746	-1.94505	-1.89758	-1.65309	-2.04426	-1.97983	-2.01353	-1.95237	-1.95131	-1.99806	-1.95611	-1.666	-1.85064	-1.86215	-1.9187	-1.89479	-1.97814	-2.00143	-2.02281	-1.97558	-1.99671	-1.96477	-1.95904	-1.95562	-2.03211	-1.94887	-1.99644	-1.99242	-1.93083
A3	-2.07211	-1.91576	-1.92399	-1.87719	-1.98729	-1.98395	-2.09607	-1.87714	-1.97548	-1.85105	-1.85779	-1.86038	-1.97795	-1.88299	-1.95528	-1.6832	-1.95131	-1.89089	-1.85606	-1.87443	-1.96845	-1.99847	-1.9826	-1.87443	-1.99963	-1.8859	-1.87928	-1.87067	-1.9779	-1.95514	-2.01132	-1.81159	-1.64731	-1.62434	-1.6189	-1.731	-1.81075	-1.84397	-1.78653	-1.79318	-1.77067	-1.78106	-1.73713	-1.79537	-1.90894	-1.8937	-1.91156	-1.93755	-1.84428
A4	-2.36028	-2.32141	-2.23089	-2.19583	-2.36538	-2.40046	-2.4668	-2.6624	-2.37532	-2.27964	-2.27247	-2.28307	-2.29619	-2.52975	-2.28099	-1.9873	-2.331	-2.24095	-2.21084	-2.25153	-2.27798	-2.46146	-2.36253	-2.69483	-2.35553	-2.28066	-2.23807	-2.24347	-2.31319	-2.46389	-2.37011	-2.44818	-2.10754	-2.17085	-2.14569	-2.19875	-2.23504	-2.33578	-2.27276	-2.29253	-2.21117	-2.15231	-2.19014	-2.2507	-2.40422	-2.32174	-2.30893	-2.33692	-2.24574
A36	-2.3165	-2.20521	-2.20848	-2.17126	-2.2401	-2.36508	-2.27666	-2.27731	-2.31665	-2.24121	-2.13386	-2.14466	-2.16099	-2.17317	-2.15124	-2.09725	-2.20527	-2.11852	-2.1096	-2.10029	-2.15917	-2.25695	-2.16157	-2.21069	-2.27947	-2.18832	-2.15065	-2.13874	-2.18675	-2.26507	-2.19649	-2.19508	-1.62501	-1.6753	-1.67865	-1.76994	-1.82561	-1.96503	-1.94775	-1.94228	-1.80088	-2.13481	-2.28461	-2.30563	-2.4099	-2.35502	-2.21766	-2.40679	-2.32236
A26	-1.98952	-1.95836	-1.92609	-1.91251	-1.89864	-1.91184	-1.84854	-2.0636	-1.93412	-1.86051	-1.83661	-1.87564	-1.9164	-1.78251	-1.94492	-2.04266	-1.97465	-1.81403	-1.80485	-1.8804	-1.76752	-1.82514	-1.70292	-1.92082	-1.96609	-1.87763	-1.85585	-1.88952	-1.86085	-1.83983	-1.83213	-2.00903	-1.67042	-1.69465	-1.70199	-1.67767	-1.69556	-1.77261	-1.77323	-1.71465	-1.81385	-1.7844	-1.80356	-1.84776	-1.80909	-1.8195	-1.88195	-1.88956	-1.83039
A28	-2.12101	-1.99956	-1.95812	-1.95654	-1.93917	-2.07513	-1.99034	-2.2179	-2.1612	-2.02759	-2.0384	-1.93041	-2.02133	-2.24812	-2.07491	-2.54439	-2.25897	-2.06097	-1.97376	-1.91754	-1.94961	-2.03762	-1.83001	-1.99973	-2.1804	-2.02937	-1.99009	-1.93483	-1.97004	-2.12029	-1.96509	-2.25401	-1.49161	-1.50004	-1.62757	-1.67181	-1.67172	-1.64969	-1.71813	-1.7367	-1.71285	-1.81494	-1.76906	-1.87593	-1.79374	-1.79274	-1.86303	-1.8414	-1.83436
A29	-2.00212	-1.70932	-1.93707	-1.79933	-1.77408	-1.6986	-1.9353	-1.81376	-2.01007	-1.83028	-1.77022	-1.74992	-1.62201	-1.88355	-1.73356	-1.38446	-1.9249	-1.79559	-1.69116	-1.62382	-1.7097	-1.71445	-1.82368	-1.43529	-1.97903	-1.7784	-1.79949	-1.72436	-1.70193	-1.76553	-1.83085	-1.5445	-1.53362	-1.60811	-1.63273	-1.5636	-1.58331	-1.64646	-1.66256	-1.62388	-1.76692	-1.72437	-1.73519	-1.7672	-1.8001	-1.81059	-1.69213	-1.82556	-1.83421
A15	-2.205	-2.0456	-2.01172	-1.88927	-1.87325	-2.02093	-1.97766	-1.97497	-2.23003	-1.93708	-1.92772	-1.81679	-1.87306	-2.13337	-2.0574	-2.05968	-2.06762	-2.04169	-2.03644	-1.86917	-1.89579	-1.99122	-1.96912	-2.13102	-2.16755	-2.00812	-1.99196	-1.85841	-1.8807	-2.04851	-2.00139	-2.05522	-1.51376	-1.431	-1.6842	-1.65582	-1.82206	-1.85668	-1.68857	-1.81335	-1.84629	-1.78808	-1.79574	-1.68166	-1.82412	-1.90338	-1.89298	-1.95734	-1.90802
	Data are NREM High Frequency 15-50Hz slopes in 3h bins across baseline days 4-6 and withdrawal days 2-8
[truncated: 39 more columns]

## Sheet: 7D (left) LF CI
Row: Treatment Day	Baseline Day 4	Baseline Day 5	Baseline Day 6	Baseline Average (B4-B6)	Withdrawal Day 2	Withdrawal Day 3	Withdrawal Day 4	Withdrawal Day 5	Withdrawal Day 6	Withdrawal Day 7	Withdrawal Day 8
Animal ID	B4	B5	B6	BL(avg)	W2	W3	W4	W5	W6	W7	W8
A2	0.845385	1.17199	0.982629	1	0.431516	0.352136	0.659041	0.556837	0.605775	0.407065	0.455588
A3	0.857195	0.988838	1.15397	1	0.375764	0.416859	0.748109	1.06947	1.0884	1.19796	0.699676
A4	0.949908	0.941797	1.10829	1	0.447261	0.457233	1.00526	0.752193	1.01838	1.06325	0.711316
A36	0.89287	1.36552	0.741609	1	0.31211	1.10697	1.62793	0.731359	1.17336	0.737453	1.09251
A26	0.958716	0.892444	1.14884	1	0.112479	0.175415	0.237648	0.346656	0.261479	0.484148	0.356841
A28	0.81028	1.0298	1.15992	1	0.660011	0.330276	0.300045	0.250241	0.335178	0.368829	0.304762
A29	1.19644	0.937465	0.866094	1	0.390253	0.161059	0.543044	0.43372	0.406932	0.504119	0.455842
A15	0.876944	1.14227	0.980783	1	0.747512	0.538959	0.663757	0.693358	0.832827	0.836158	0.936255
	Data are the Diurnal Index for NREM Low frequency 1-4Hz slopes

## Sheet: 7D (middle) LF
Row: ZT Hour	ZT0-12; Lights On											ZT12-24; Lights Off
Row: Treatment Day	Baseline Day 4	Baseline Day 5	Baseline Day 6	Baseline Average (B4-B6)	Withdrawal Day 2	Withdrawal Day 3	Withdrawal Day 4	Withdrawal Day 5	Withdrawal Day 6	Withdrawal Day 7	Withdrawal Day 8	Baseline Day 4	Baseline Day 5	Baseline Day 6	Baseline Average (B4-B6)	Withdrawal Day 2	Withdrawal Day 3	Withdrawal Day 4	Withdrawal Day 5	Withdrawal Day 6	Withdrawal Day 7	Withdrawal Day 8
Animal ID	B4_ZT0-12_(Slope)	B5_ZT0-12_(Slope)	B6_ZT0-12_(Slope)	BL(avg)_ZT0-12_(Slope)	W2_ZT0-12_(Slope)	W3_ZT0-12_(Slope)	W4_ZT0-12_(Slope)	W5_ZT0-12_(Slope)	W6_ZT0-12_(Slope)	W7_ZT0-12_(Slope)	W8_ZT0-12_(Slope)	B4_ZT12-24_(Slope)	B5_ZT12-24_(Slope)	B6_ZT12-24_(Slope)	BL(avg)_ZT12-24_(Slope)	W2_ZT12-24_(Slope)	W3_ZT12-24_(Slope)	W4_ZT12-24_(Slope)	W5_ZT12-24_(Slope)	W6_ZT12-24_(Slope)	W7_ZT12-24_(Slope)	W8_ZT12-24_(Slope)
A2	-0.842272	-0.847068	-0.788699	-0.826013	-0.483383	-0.513981	-0.527244	-0.543704	-0.633248	-0.549712	-0.570643	-0.658921	-0.683964	-0.689291	-0.677392	-0.508926	-0.471358	-0.525853	-0.52024	-0.605549	-0.609495	-0.553086
A3	-0.814805	-0.783177	-0.848446	-0.815476	-0.459994	-0.449726	-0.532539	-0.542678	-0.710048	-0.652853	-0.691001	-0.773131	-0.727793	-0.859779	-0.786901	-0.553628	-0.618432	-0.490262	-0.52713	-0.569888	-0.57502	-0.777539
A4	-0.625432	-0.672328	-0.587338	-0.628366	-0.459597	-0.468142	-0.473481	-0.583441	-0.649557	-0.619383	-0.661441	-0.463732	-0.521052	-0.47037	-0.485051	-0.47534	-0.452043	-0.400098	-0.450106	-0.596239	-0.511846	-0.5347
A36	-0.773372	-0.762784	-0.695812	-0.743989	-0.351512	-0.59259	-0.594726	-0.448532	-0.700324	-0.597374	-0.54936	-0.572814	-0.474791	-0.588267	-0.545291	-0.276226	-0.867313	-0.751995	-0.679733	-0.66233	-0.535379	-0.640983
A26	-0.814894	-0.560356	-0.737378	-0.704209	-0.434107	-0.346822	-0.310982	-0.336488	-0.368036	-0.482957	-0.372226	-0.439312	-0.305472	-0.454143	-0.399642	-0.397811	-0.393276	-0.384034	-0.378003	-0.454019	-0.492204	-0.441835
A28	-0.530668	-0.546111	-0.578593	-0.551791	-0.671377	-0.519746	-0.464235	-0.501854	-0.523215	-0.569559	-0.57323	-0.416874	-0.464873	-0.465316	-0.449021	-0.555024	-0.490953	-0.486944	-0.55283	-0.544143	-0.625797	-0.554694
A29	-0.489698	-0.503358	-0.535739	-0.509598	-0.466996	-0.45484	-0.436387	-0.432671	-0.45379	-0.452511	-0.462906	-0.42075	-0.490434	-0.438925	-0.450036	-0.487453	-0.458958	-0.476589	-0.501085	-0.494107	-0.504327	-0.455853
A15	-0.795409	-0.738226	-0.866619	-0.800085	-0.594865	-0.607876	-0.627392	-0.667167	-0.672674	-0.729637	-0.743759	-0.583437	-0.605799	-0.626708	-0.605314	-0.642275	-0.69257	-0.584263	-0.690704	-0.544812	-0.673513	-0.668341
	Data are the Low frequency 1-4Hz slopes for lights on (ZT0-12) and off (ZT12-24)

## Sheet: 7D (right) - LF Slope
Row: Treatment Day	Baseline Day 4								Baseline Day 5								Baseline Day 6								Baseline Average (B4-B6)								Withdrawal Day 2								Withdrawal Day 8
Row: Day_ZT Hour	B4_ZT0-3_(Slope)	B4_ZT3-6_(Slope)	B4_ZT6-9_(Slope)	B4_ZT9-12_(Slope)	B4_ZT12-15_(Slope)	B4_ZT15-18_(Slope)	B4_ZT18-21_(Slope)	B4_ZT21-24_(Slope)	B5_ZT0-3_(Slope)	B5_ZT3-6_(Slope)	B5_ZT6-9_(Slope)	B5_ZT9-12_(Slope)	B5_ZT12-15_(Slope)	B5_ZT15-18_(Slope)	B5_ZT18-21_(Slope)	B5_ZT21-24_(Slope)	B6_ZT0-3_(Slope)	B6_ZT3-6_(Slope)	B6_ZT6-9_(Slope)	B6_ZT9-12_(Slope)	B6_ZT12-15_(Slope)	B6_ZT15-18_(Slope)	B6_ZT18-21_(Slope)	B6_ZT21-24_(Slope)	BL(avg)_ZT0-3_(Slope)	BL(avg)_ZT3-6_(Slope)	BL(avg)_ZT6-9_(Slope)	BL(avg)_ZT9-12_(Slope)	BL(avg)_ZT12-15_(Slope)	BL(avg)_ZT15-18_(Slope)	BL(avg)_ZT18-21_(Slope)	BL(avg)_ZT21-24_(Slope)	W2_ZT0-3_(Slope)	W2_ZT3-6_(Slope)	W2_ZT6-9_(Slope)	W2_ZT9-12_(Slope)	W2_ZT12-15_(Slope)	W2_ZT15-18_(Slope)	W2_ZT18-21_(Slope)	W2_ZT21-24_(Slope)	W8_ZT0-3_(Slope)	W8_ZT3-6_(Slope)	W8_ZT6-9_(Slope)	W8_ZT9-12_(Slope)	W8_ZT12-15_(Slope)	W8_ZT15-18_(Slope)	W8_ZT18-21_(Slope)	W8_ZT21-24_(Slope)
Animal ID
A2	-0.755767	-0.815699	-0.865773	-0.692413	-0.612156	-0.601113	-0.634123	-0.740466	-0.816657	-0.781416	-0.753105	-0.603335	-0.635842	-0.753742	-0.645717	-0.449749	-0.791656	-0.826533	-0.786676	-0.685318	-0.588921	-0.673198	-0.665975	-0.518906	-0.788026	-0.807883	-0.801851	-0.660355	-0.612306	-0.676018	-0.648605	-0.569707	-0.4869	-0.485899	-0.481091	-0.485287	-0.441594	-0.543979	-0.576686	-0.483648	-0.595386	-0.586557	-0.59404	-0.49712	-0.4694	-0.544241	-0.548514	-0.612029
A3	-1.00011	-0.721474	-0.723718	-0.693164	-0.670371	-0.832788	-0.847907	-0.69019	-0.877011	-0.862131	-0.741844	-0.590807	-0.676727	-0.688793	-0.58544	-0.496627	-0.963312	-0.814217	-0.879589	-0.701965	-0.519406	-0.817561	-0.957842	-0.759723	-0.946813	-0.799274	-0.781717	-0.661979	-0.622168	-0.779714	-0.797063	-0.648847	-0.466573	-0.437941	-0.47312	-0.470761	-0.453413	-0.523113	-0.470354	-0.58249	-0.845714	-0.710813	-0.657475	-0.576563	-0.757423	-0.621452	-0.776169	-0.59046
A4	-0.564727	-0.666917	-0.722442	-0.535593	-0.48139	-0.559486	-0.385263	-0.382261	-0.563532	-0.750015	-0.6815	-0.582861	-0.547903	-0.459875	-0.544877	-0.412739	-0.552188	-0.815902	-0.638091	-0.593644	-0.463568	-0.419	-0.475806	-0.478537	-0.560149	-0.744278	-0.680678	-0.570699	-0.49762	-0.479454	-0.468649	-0.424512	-0.471558	-0.459311	-0.434408	-0.455606	-0.377996	-0.475185	-0.426215	-0.538169	-0.592343	-0.742579	-0.652407	-0.556033	-0.493904	-0.648915	-0.487843	-0.566528
A36	-0.959943	-0.750468	-0.662487	-0.556037	-0.522918	-0.53293	-0.48194	-0.426824	-1.16662	-0.754799	-0.631753	-0.536056	-0.477696	-0.662194	-0.507662	-0.351286	-0.872385	-0.637092	-0.501213	-0.501512	-0.429582	-0.66922	-0.541774	-0.675671	-0.999648	-0.71412	-0.598484	-0.531202	-0.476732	-0.621448	-0.510459	-0.484594	-0.425522	-0.363298	-0.281982	-0.37445	-0.239166	-0.278377	-0.295436	-0.27507	-1.00757	-0.594528	-0.505353	-0.391221	-0.463415	-0.689623	-0.814494	-1.04354
A26	-0.921872	-0.682534	-0.781444	-0.527919	-0.640798	-0.421407	-0.334302	-0.446435	-0.827057	-0.573673	-0.544026	-0.460815	-0.437496	-0.280103	-0.307444	-0.350207	-1.01041	-0.681942	-0.680705	-0.495175	-0.428688	-0.30632	-0.458282	-0.413541	-0.919781	-0.64605	-0.668725	-0.494637	-0.502327	-0.335943	-0.366676	-0.403394	-0.447059	-0.430011	-0.430743	-0.421324	-0.424471	-0.392906	-0.396195	-0.378124	-0.386758	-0.400103	-0.374576	-0.315134	-0.533831	-0.427904	-0.409468	-0.458313
A28	-0.636057	-0.558484	-0.497675	-0.465949	-0.328993	-0.448131	-0.485769	-0.489358	-0.724426	-0.536991	-0.540386	-0.442713	-0.506258	-0.437216	-0.463526	-0.334171	-0.853312	-0.602208	-0.544145	-0.496664	-0.501917	-0.49964	-0.413749	-0.414916	-0.737931	-0.565894	-0.527402	-0.468442	-0.445723	-0.461662	-0.454348	-0.412815	-0.772191	-0.713429	-0.607504	-0.61362	-0.5831	-0.569988	-0.522073	-0.52677	-0.618217	-0.605006	-0.534382	-0.542198	-0.578385	-0.588748	-0.574739	-0.502724
A29	-0.558356	-0.504831	-0.486596	-0.3922	-0.485668	-0.412814	-0.372128	-0.229373	-0.707456	-0.541744	-0.466342	-0.449682	-0.493488	-0.487115	-0.464239	-0.524722	-0.613661	-0.592045	-0.543319	-0.492682	-0.383861	-0.426472	-0.482221	-0.62201	-0.626491	-0.546207	-0.498752	-0.444855	-0.454339	-0.442134	-0.439529	-0.458701	-0.46539	-0.529589	-0.450579	-0.433672	-0.540979	-0.522713	-0.444274	-0.467196	-0.527547	-0.481007	-0.402204	-0.421757	-0.483938	-0.459609	-0.442937	-0.489215
A15	-0.911617	-0.855393	-0.857982	-0.644302	-0.528633	-0.580627	-0.663085	-0.701832	-1.04947	-0.839804	-0.728772	-0.649298	-0.550611	-0.613	-0.661411	-0.740703	-0.856578	-1.04433	-0.924018	-0.7133	-0.631115	-0.70976	-0.622787	-0.616001	-0.939222	-0.913177	-0.836924	-0.668967	-0.570119	-0.634463	-0.649095	-0.686179	-0.630153	-0.674391	-0.59619	-0.505011	-0.566599	-0.640973	-0.607691	-0.831469	-0.609147	-0.831719	-0.67392	-0.505909	-0.422832	-0.68181	-0.533128	-0.601532
	Data are NREM Low Frequency 1-4Hz slopes in 3h bins across baseline (average of days 4-6) and withdrawal days 2 and 8

## Sheet: 7E (left) HF CI
Row: Treatment Day	Baseline Day 4	Baseline Day 5	Baseline Day 6	Baseline Average (B4-B6)	Withdrawal Day 2	Withdrawal Day 3	Withdrawal Day 4	Withdrawal Day 5	Withdrawal Day 6	Withdrawal Day 7	Withdrawal Day 8
Animal ID	B4	B5	B6	BL(avg)	W2	W3	W4	W5	W6	W7	W8
A2	0.285702	1.75534	0.958961	1	0.409226	0.197864	0.374438	0.453754	0.301327	0.351329	0.332724
A3	1.00106	1.34777	0.651166	1	1.02915	0.916443	1.04186	1.02161	0.78709	1.80286	1.0247
A4	0.937511	1.08997	0.972516	1	0.458623	0.506174	0.641549	0.610064	0.566202	0.573833	0.773986
A36	1.02031	1.155	0.824688	1	1.78997	3.20604	3.45313	0.889118	1.25183	0.716083	0.915337
A26	0.863787	1.04485	1.09136	1	0.412917	0.422367	0.838131	1.08771	0.631258	0.812969	0.793917
A28	0.632689	1.39364	0.973676	1	0.556323	0.370168	0.528956	0.528436	0.748811	0.813286	0.759985
A29	0.641812	1.32287	1.03531	1	0.272665	0.282132	0.267672	1.01085	0.970654	0.681964	0.685931
A15	0.988491	1.23131	0.780203	1	1.26838	0.821411	0.752903	0.887363	0.901871	0.60383	0.676256
	Data are the Diurnal Index for NREM High frequency 15-50Hz slopes

## Sheet: 7E (middle) HF
Row: ZT Hour	ZT0-12; Lights On											ZT12-24; Lights Off
Row: Treatment Day	Baseline Day 4	Baseline Day 5	Baseline Day 6	Baseline Average (B4-B6)	Withdrawal Day 2	Withdrawal Day 3	Withdrawal Day 4	Withdrawal Day 5	Withdrawal Day 6	Withdrawal Day 7	Withdrawal Day 8	Baseline Day 4	Baseline Day 5	Baseline Day 6	Baseline Average (B4-B6)	Withdrawal Day 2	Withdrawal Day 3	Withdrawal Day 4	Withdrawal Day 5	Withdrawal Day 6	Withdrawal Day 7	Withdrawal Day 8
Animal ID	B4_ZT0-12_(Slope)	B5_ZT0-12_(Slope)	B6_ZT0-12_(Slope)	BL(avg)_ZT0-12_(Slope)	W2_ZT0-12_(Slope)	W3_ZT0-12_(Slope)	W4_ZT0-12_(Slope)	W5_ZT0-12_(Slope)	W6_ZT0-12_(Slope)	W7_ZT0-12_(Slope)	W8_ZT0-12_(Slope)	B4_ZT12-24_(Slope)	B5_ZT12-24_(Slope)	B6_ZT12-24_(Slope)	BL(avg)_ZT12-24_(Slope)	W2_ZT12-24_(Slope)	W3_ZT12-24_(Slope)	W4_ZT12-24_(Slope)	W5_ZT12-24_(Slope)	W6_ZT12-24_(Slope)	W7_ZT12-24_(Slope)	W8_ZT12-24_(Slope)
A2	-1.99326	-2.00179	-1.99333	-1.99613	-1.87159	-1.9497	-1.97898	-2.02153	-2.07918	-2.07293	-2.03414	-1.96554	-1.88532	-1.8339	-1.89492	-1.97287	-1.96217	-2.04883	-2.06717	-2.12989	-2.08837	-2.09045
A3	-1.9508	-1.89025	-1.88994	-1.91033	-1.65165	-1.76734	-1.85623	-1.90283	-1.89684	-1.86897	-1.85904	-1.95099	-1.87381	-1.94207	-1.92229	-1.80113	-1.90691	-1.96337	-1.96377	-1.89603	-1.91463	-1.91788
A4	-2.27625	-2.29414	-2.24561	-2.272	-2.15119	-2.20236	-2.23696	-2.23514	-2.23482	-2.20138	-2.23817	-2.39681	-2.29053	-2.34852	-2.34529	-2.2728	-2.30594	-2.38656	-2.37101	-2.35357	-2.38635	-2.37336
A36	-2.23348	-2.20995	-2.13278	-2.19207	-1.68047	-2.20089	-2.26277	-1.98633	-1.94815	-2.01035	-1.96855	-2.27927	-2.12953	-2.19214	-2.20031	-1.91212	-2.34784	-2.34066	-2.04876	-2.04485	-2.05522	-2.00944
A26	-1.94351	-1.87074	-1.86026	-1.8915	-1.67754	-1.79592	-1.85567	-1.90121	-1.93005	-1.98422	-1.93295	-1.89439	-1.7306	-1.7572	-1.79406	-1.73184	-1.83905	-1.93461	-1.94649	-1.94681	-1.98248	-1.97171
A28	-1.97971	-2.03808	-2.06253	-2.02677	-1.5757	-1.78822	-1.93941	-1.99737	-2.04644	-2.11318	-2.08164	-2.04463	-2.15233	-1.97594	-2.05763	-1.67745	-1.80315	-1.88525	-2.01881	-2.08117	-2.14718	-2.08957
A29	-1.84373	-1.79376	-1.737	-1.79149	-1.59087	-1.7424	-1.79684	-1.90944	-1.84261	-1.87193	-1.87343	-1.78493	-1.74571	-1.71502	-1.74855	-1.62184	-1.75844	-1.84701	-1.88729	-1.91915	-1.93777	-1.8912
A15	-2.0243	-1.95743	-1.98479	-1.98884	-1.56453	-1.77295	-1.88304	-1.98086	-1.95564	-1.98702	-2.0108	-1.91284	-1.96182	-1.94512	-1.93993	-1.76474	-1.85257	-1.87518	-1.93084	-1.93387	-1.91976	-1.94858
	Data are the High frequency 15-50Hz slopes for lights on (ZT0-12) and off (ZT12-24)

## Sheet: 7E (right) - HF Slope
Row: Treatment Day	Baseline Day 4								Baseline Day 5								Baseline Day 6								Baseline Average (B4-B6)								Withdrawal Day 2								Withdrawal Day 8
Row: Day_ZT Hour	B4_ZT0-3_(Slope)	B4_ZT3-6_(Slope)	B4_ZT6-9_(Slope)	B4_ZT9-12_(Slope)	B4_ZT12-15_(Slope)	B4_ZT15-18_(Slope)	B4_ZT18-21_(Slope)	B4_ZT21-24_(Slope)	B5_ZT0-3_(Slope)	B5_ZT3-6_(Slope)	B5_ZT6-9_(Slope)	B5_ZT9-12_(Slope)	B5_ZT12-15_(Slope)	B5_ZT15-18_(Slope)	B5_ZT18-21_(Slope)	B5_ZT21-24_(Slope)	B6_ZT0-3_(Slope)	B6_ZT3-6_(Slope)	B6_ZT6-9_(Slope)	B6_ZT9-12_(Slope)	B6_ZT12-15_(Slope)	B6_ZT15-18_(Slope)	B6_ZT18-21_(Slope)	B6_ZT21-24_(Slope)	BL(avg)_ZT0-3_(Slope)	BL(avg)_ZT3-6_(Slope)	BL(avg)_ZT6-9_(Slope)	BL(avg)_ZT9-12_(Slope)	BL(avg)_ZT12-15_(Slope)	BL(avg)_ZT15-18_(Slope)	BL(avg)_ZT18-21_(Slope)	BL(avg)_ZT21-24_(Slope)	W2_ZT0-3_(Slope)	W2_ZT3-6_(Slope)	W2_ZT6-9_(Slope)	W2_ZT9-12_(Slope)	W2_ZT12-15_(Slope)	W2_ZT15-18_(Slope)	W2_ZT18-21_(Slope)	W2_ZT21-24_(Slope)	W8_ZT0-3_(Slope)	W8_ZT3-6_(Slope)	W8_ZT6-9_(Slope)	W8_ZT9-12_(Slope)	W8_ZT12-15_(Slope)	W8_ZT15-18_(Slope)	W8_ZT18-21_(Slope)	W8_ZT21-24_(Slope)
Animal ID
A2	-2.05557	-1.94537	-2.05011	-1.93536	-2.03562	-1.94792	-1.99817	-1.98221	-2.02067	-2.05399	-1.98384	-1.9778	-1.98084	-2.10121	-1.97258	-1.36269	-2.05656	-1.94013	-2.00663	-1.94394	-1.83746	-1.94505	-1.89758	-1.65309	-2.04426	-1.97983	-2.01353	-1.95237	-1.95131	-1.99806	-1.95611	-1.666	-1.85064	-1.86215	-1.9187	-1.89479	-1.97814	-2.00143	-2.02281	-1.97558	-2.04608	-2.09692	-2.05966	-2.03994	-2.17993	-2.12533	-2.06995	-2.16736
A3	-2.07211	-1.91576	-1.92399	-1.87719	-1.98729	-1.98395	-2.09607	-1.87714	-1.97548	-1.85105	-1.85779	-1.86038	-1.97795	-1.88299	-1.95528	-1.6832	-1.95131	-1.89089	-1.85606	-1.87443	-1.96845	-1.99847	-1.9826	-1.87443	-1.99963	-1.8859	-1.87928	-1.87067	-1.9779	-1.95514	-2.01132	-1.81159	-1.64731	-1.62434	-1.6189	-1.731	-1.81075	-1.84397	-1.78653	-1.79318	-1.91778	-1.89315	-1.84058	-1.81475	-2.03884	-1.87321	-1.94935	-1.86817
A4	-2.36028	-2.32141	-2.23089	-2.19583	-2.36538	-2.40046	-2.4668	-2.6624	-2.37532	-2.27964	-2.27247	-2.28307	-2.29619	-2.52975	-2.28099	-1.9873	-2.331	-2.24095	-2.21084	-2.25153	-2.27798	-2.46146	-2.36253	-2.69483	-2.35553	-2.28066	-2.23807	-2.24347	-2.31319	-2.46389	-2.37011	-2.44818	-2.10754	-2.17085	-2.14569	-2.19875	-2.23504	-2.33578	-2.27276	-2.29253	-2.41453	-2.18885	-2.17076	-2.16431	-2.29354	-2.39816	-2.47538	-2.5495
A36	-2.3165	-2.20521	-2.20848	-2.17126	-2.2401	-2.36508	-2.27666	-2.27731	-2.31665	-2.24121	-2.13386	-2.14466	-2.16099	-2.17317	-2.15124	-2.09725	-2.20527	-2.11852	-2.1096	-2.10029	-2.15917	-2.25695	-2.16157	-2.21069	-2.27947	-2.18832	-2.15065	-2.13874	-2.18675	-2.26507	-2.19649	-2.19508	-1.62501	-1.6753	-1.67865	-1.76994	-1.82561	-1.96503	-1.94775	-1.94228	-2.07934	-1.94948	-1.90546	-1.91582	-1.99856	-2.03795	-2.03256	-1.96031
A26	-1.98952	-1.95836	-1.92609	-1.91251	-1.89864	-1.91184	-1.84854	-2.0636	-1.93412	-1.86051	-1.83661	-1.87564	-1.9164	-1.78251	-1.94492	-2.04266	-1.97465	-1.81403	-1.80485	-1.8804	-1.76752	-1.82514	-1.70292	-1.92082	-1.96609	-1.87763	-1.85585	-1.88952	-1.86085	-1.83983	-1.83213	-2.00903	-1.67042	-1.69465	-1.70199	-1.67767	-1.69556	-1.77261	-1.77323	-1.71465	-1.97097	-1.95286	-1.91693	-1.9123	-2.10997	-1.92947	-1.9565	-1.97012
A28	-2.12101	-1.99956	-1.95812	-1.95654	-1.93917	-2.07513	-1.99034	-2.2179	-2.1612	-2.02759	-2.0384	-1.93041	-2.02133	-2.24812	-2.07491	-2.54439	-2.25897	-2.06097	-1.97376	-1.91754	-1.94961	-2.03762	-1.83001	-1.99973	-2.1804	-2.02937	-1.99009	-1.93483	-1.97004	-2.12029	-1.96509	-2.25401	-1.49161	-1.50004	-1.62757	-1.67181	-1.67172	-1.64969	-1.71813	-1.7367	-2.22857	-2.02308	-2.09624	-2.06223	-2.32838	-2.13306	-2.06482	-1.99356
A29	-2.00212	-1.70932	-1.93707	-1.79933	-1.77408	-1.6986	-1.9353	-1.81376	-2.01007	-1.83028	-1.77022	-1.74992	-1.62201	-1.88355	-1.73356	-1.38446	-1.9249	-1.79559	-1.69116	-1.62382	-1.7097	-1.71445	-1.82368	-1.43529	-1.97903	-1.7784	-1.79949	-1.72436	-1.70193	-1.76553	-1.83085	-1.5445	-1.53362	-1.60811	-1.63273	-1.5636	-1.58331	-1.64646	-1.66256	-1.62388	-1.96597	-1.92085	-1.84861	-1.85194	-2.14388	-1.976	-1.98302	-1.81949
A15	-2.205	-2.0456	-2.01172	-1.88927	-1.87325	-2.02093	-1.97766	-1.97497	-2.23003	-1.93708	-1.92772	-1.81679	-1.87306	-2.13337	-2.0574	-2.05968	-2.06762	-2.04169	-2.03644	-1.86917	-1.89579	-1.99122	-1.96912	-2.13102	-2.16755	-2.00812	-1.99196	-1.85841	-1.8807	-2.04851	-2.00139	-2.05522	-1.51376	-1.431	-1.6842	-1.65582	-1.82206	-1.85668	-1.68857	-1.81335	-2.19695	-1.997	-1.99674	-1.98331	-1.96999	-2.02285	-2.07712	-1.98966
	Data are NREM High Frequency 15-50Hz slopes in 3h bins across baseline (average of days 4-6) and withdrawal days 2 and 8
