# Supplementary material for: Spontaneous oxycodone withdrawal disrupts sleep, diurnal, and electrophysiological dynamics in rats
Source: PLoS One. 2025 Jan 17;20(1):e0312794. doi: 10.1371/journal.pone.0312794 (PMC11741586; doi:10.1371/journal.pone.0312794)
Supplement: S1 File — (ZIP) [file pone.0312794.s001.zip › All Supplementary Figures and Data 101824/S10_Data.xlsx]

## Sheet: S10A - LF Slope
Row: Treatment Day	Baseline Day 4								Baseline Day 5								Baseline Day 6								Baseline Average (B4-B6)								Withdrawal Day 2								Withdrawal Day 3								Withdrawal Day 4
Row: Day_ZT Hour	B4_ZT0-3_(Slope)	B4_ZT3-6_(Slope)	B4_ZT6-9_(Slope)	B4_ZT9-12_(Slope)	B4_ZT12-15_(Slope)	B4_ZT15-18_(Slope)	B4_ZT18-21_(Slope)	B4_ZT21-24_(Slope)	B5_ZT0-3_(Slope)	B5_ZT3-6_(Slope)	B5_ZT6-9_(Slope)	B5_ZT9-12_(Slope)	B5_ZT12-15_(Slope)	B5_ZT15-18_(Slope)	B5_ZT18-21_(Slope)	B5_ZT21-24_(Slope)	B6_ZT0-3_(Slope)	B6_ZT3-6_(Slope)	B6_ZT6-9_(Slope)	B6_ZT9-12_(Slope)	B6_ZT12-15_(Slope)	B6_ZT15-18_(Slope)	B6_ZT18-21_(Slope)	B6_ZT21-24_(Slope)	BL(avg)_ZT0-3_(Slope)	BL(avg)_ZT3-6_(Slope)	BL(avg)_ZT6-9_(Slope)	BL(avg)_ZT9-12_(Slope)	BL(avg)_ZT12-15_(Slope)	BL(avg)_ZT15-18_(Slope)	BL(avg)_ZT18-21_(Slope)	BL(avg)_ZT21-24_(Slope)	W2_ZT0-3_(Slope)	W2_ZT3-6_(Slope)	W2_ZT6-9_(Slope)	W2_ZT9-12_(Slope)	W2_ZT12-15_(Slope)	W2_ZT15-18_(Slope)	W2_ZT18-21_(Slope)	W2_ZT21-24_(Slope)	W3_ZT0-3_(Slope)	W3_ZT3-6_(Slope)	W3_ZT6-9_(Slope)	W3_ZT9-12_(Slope)	W3_ZT12-15_(Slope)	W3_ZT15-18_(Slope)	W3_ZT18-21_(Slope)	W3_ZT21-24_(Slope)	W4_ZT0-3_(Slope)
Animal ID
A2	-0.726438	-0.662187	-0.705483	-0.748185	-0.640809	-0.665675	-0.608287	-0.680361	-0.798198	-0.732809	-0.760423	-0.70358	-0.706873	-0.69238	-0.682325	-0.723838	-0.683314	-0.835636	-0.859215	-0.802098	-0.774259	-0.860089	-0.862131	-0.798273	-0.735984	-0.743544	-0.775041	-0.751288	-0.707314	-0.739381	-0.717581	-0.734157	-0.801506	-0.807594	-0.853914	-0.82936	-0.829461	-0.904148	-0.876919	-0.991365	-0.939689	-0.965693	-0.91489	-0.867548	-0.864935	-0.95702	-0.88532	-0.909422	-0.882851
A3	-0.549565	-0.584791	-0.547153	-0.541978	-0.4091	-0.474777	-0.486232	-0.493947	-0.545407	-0.54581	-0.567906	-0.434891	-0.478323	-0.511741	-0.508576	-0.586531	-0.534657	-0.652261	-0.503428	-0.611753	-0.513067	-0.496865	-0.534927	-0.491062	-0.543209	-0.594287	-0.539496	-0.529541	-0.46683	-0.494461	-0.509912	-0.523847	-0.676522	-0.750134	-0.680577	-0.636805	-0.583148	-0.62106	-0.602433	-0.700795	-0.690716	-0.837411	-0.754564	-0.599884	-0.611769	-0.584109	-0.617523	-0.672978	-0.841841
A4	-0.530206	-0.578239	-0.670368	-0.628809	-0.51636	-0.602594	-0.558545	-0.405215	-0.352605	-0.478636	-0.536344	-0.542763	-0.484851	-0.37316	-0.508879	-0.382381	-0.596069	-0.522606	-0.679462	-0.655385	-0.60503	-0.493271	-0.499813	-0.388396	-0.49296	-0.526494	-0.628725	-0.608985	-0.535414	-0.489675	-0.522412	-0.391998	-0.677242	-0.69956	-0.7612	-0.70328	-0.603968	-0.562361	-0.515014	-0.598394	-0.760842	-0.620781	-0.556025	-0.634436	-0.501741	-0.547336	-0.511731	-0.542615	-0.722264
A36	-0.537648	-0.66576	-0.679513	-0.64337	-0.511117	-0.392237	-0.366236	-0.327002	-0.847269	-0.869602	-0.791391	-0.708766	-0.613685	-0.393622	-0.331011	-0.282409	-0.826615	-0.720433	-0.797135	-0.78663	-0.609733	-0.468761	-0.435291	-0.493007	-0.737177	-0.751932	-0.756013	-0.712922	-0.578178	-0.418207	-0.377513	-0.367473	-0.782335	-1.03715	-0.863779	-0.782489	-0.687287	-0.681972	-0.732517	-0.715402	-0.864644	-0.916903	-0.933942	-1.05185	-1.14344	-1.17819	-0.993499	-0.919006	-1.11031
A26	-0.643084	-0.638628	-0.802379	-0.725822	-0.523343	-0.492113	-0.422559	-0.415918	-0.807477	-0.70755	-0.754106	-0.759991	-0.537195	-0.518313	-0.447292	-0.4463	-0.692458	-0.82064	-0.917531	-0.727699	-0.622057	-0.533962	-0.430768	-0.507948	-0.714339	-0.722273	-0.824672	-0.737837	-0.560865	-0.514796	-0.43354	-0.456722	-0.68206	-0.746409	-0.881338	-0.831779	-0.764428	-0.726366	-0.769426	-0.822321	-0.736121	-0.739787	-0.699254	-0.670543	-0.818297	-0.84198	-0.734262	-0.834409	-0.791937
A28	-0.607023	-0.523247	-0.667372	-0.648951	-0.458281	-0.424602	-0.332655	-0.37017	-0.731566	-0.515757	-0.471166	-0.812969	-0.452162	-0.341087	-0.386451	-0.367807	-0.481329	-0.729155	-0.584794	-0.783741	-0.398978	-0.421263	-0.308164	-0.38786	-0.606639	-0.589386	-0.574444	-0.748554	-0.436473	-0.395651	-0.342423	-0.375279	-0.773526	-0.820942	-0.784323	-0.798956	-0.752946	-0.928584	-0.825901	-0.747742	-0.737914	-0.597647	-0.7119	-0.689331	-0.718985	-0.72829	-0.662019	-0.804936	-0.650069
A29	-0.878183	-0.835614	-0.610185	-0.741163	-0.828921	-0.878924	-0.884052	-0.796155	-0.91821	-0.862042	-1.03694	-0.762888	-0.75438	-0.909929	-0.874846	-0.865769	-0.981065	-0.847453	-0.86079	-0.554999	-0.866324	-0.944187	-0.90748	-0.918648	-0.925819	-0.84837	-0.835972	-0.68635	-0.816542	-0.911013	-0.888793	-0.860191	-1.02346	-0.754621	-0.819904	-0.908459	-0.844279	-0.766029	-0.755304	-0.796518	-0.984072	-0.752622	-0.761372	-0.857825	-0.967548	-0.771799	-1.04137	-1.02472	-1.00643
A15	-1.03778	-0.987251	-1.02621	-0.978868	-1.0963	-0.9385	-0.966661	-1.00516	-1.08316	-1.012	-1.18337	-0.927814	-0.924981	-1.04449	-1.10921	-1.02808	-0.99174	-0.979727	-1.05148	-1.09236	-0.960902	-0.920441	-0.91573	-0.93049	-1.03756	-0.992994	-1.08702	-0.99968	-0.994062	-0.96781	-0.997201	-0.987909	-1.22566	-1.02338	-1.14686	-1.07513	-0.812406	-0.794607	-1.08466	-0.92941	-1.4707	-1.22919	-1.13963	-1.24241	-0.883338	-1.12306	-1.10466	-0.921988	-1.00883
Data are Wake Low Frequency 1-4Hz slopes in 3h bins across baseline days 4-6 and withdrawal days 2-8
[truncated: 39 more columns]

## Sheet: S10B - HF Slope
Row: Treatment Day	Baseline Day 4								Baseline Day 5								Baseline Day 6								Baseline Average (B4-B6)								Withdrawal Day 2								Withdrawal Day 3								Withdrawal Day 4
Row: Day_ZT Hour	B4_ZT0-3_(Slope)	B4_ZT3-6_(Slope)	B4_ZT6-9_(Slope)	B4_ZT9-12_(Slope)	B4_ZT12-15_(Slope)	B4_ZT15-18_(Slope)	B4_ZT18-21_(Slope)	B4_ZT21-24_(Slope)	B5_ZT0-3_(Slope)	B5_ZT3-6_(Slope)	B5_ZT6-9_(Slope)	B5_ZT9-12_(Slope)	B5_ZT12-15_(Slope)	B5_ZT15-18_(Slope)	B5_ZT18-21_(Slope)	B5_ZT21-24_(Slope)	B6_ZT0-3_(Slope)	B6_ZT3-6_(Slope)	B6_ZT6-9_(Slope)	B6_ZT9-12_(Slope)	B6_ZT12-15_(Slope)	B6_ZT15-18_(Slope)	B6_ZT18-21_(Slope)	B6_ZT21-24_(Slope)	BL(avg)_ZT0-3_(Slope)	BL(avg)_ZT3-6_(Slope)	BL(avg)_ZT6-9_(Slope)	BL(avg)_ZT9-12_(Slope)	BL(avg)_ZT12-15_(Slope)	BL(avg)_ZT15-18_(Slope)	BL(avg)_ZT18-21_(Slope)	BL(avg)_ZT21-24_(Slope)	W2_ZT0-3_(Slope)	W2_ZT3-6_(Slope)	W2_ZT6-9_(Slope)	W2_ZT9-12_(Slope)	W2_ZT12-15_(Slope)	W2_ZT15-18_(Slope)	W2_ZT18-21_(Slope)	W2_ZT21-24_(Slope)	W3_ZT0-3_(Slope)	W3_ZT3-6_(Slope)	W3_ZT6-9_(Slope)	W3_ZT9-12_(Slope)	W3_ZT12-15_(Slope)	W3_ZT15-18_(Slope)	W3_ZT18-21_(Slope)	W3_ZT21-24_(Slope)	W4_ZT0-3_(Slope)
Animal ID
A2	-0.361318	-0.512444	-0.831871	-0.593144	-0.570701	-0.4859	-0.454771	-0.328279	-0.185409	-0.587224	-0.621212	-0.760541	-0.538246	-0.454993	-0.439701	-0.264413	-0.748628	-0.328549	-0.558418	-0.436362	-0.47908	-0.460219	-0.379134	-0.296259	-0.431785	-0.476072	-0.6705	-0.596682	-0.529342	-0.467038	-0.424535	-0.296317	-0.456526	-0.416857	-0.46849	-0.357717	-0.236353	-0.335645	-0.309216	-0.327188	-0.289921	-0.584457	-0.572028	-0.344155	-0.291571	-0.348397	-0.2263	-0.368832	-0.221877
A3	-0.487492	-0.592362	-0.615385	-0.547564	-0.527204	-0.474594	-0.492574	-0.511846	-0.666476	-0.535428	-0.490797	-0.502508	-0.502224	-0.500324	-0.53476	-0.457807	-0.48824	-0.530101	-0.504731	-0.510795	-0.488485	-0.529469	-0.516308	-0.480038	-0.547403	-0.55263	-0.536971	-0.520289	-0.505971	-0.501462	-0.514548	-0.48323	-0.589334	-0.635561	-0.485657	-0.478074	-0.497139	-0.558753	-0.499961	-0.685505	-0.435717	-0.640371	-0.488286	-0.458159	-0.464916	-0.476001	-0.469881	-0.608829	-0.555786
A4	-0.713287	-1.0884	-1.05272	-1.04648	-1.01424	-0.827314	-0.892436	-0.804008	-0.600469	-0.862164	-0.870674	-0.917073	-1.05719	-0.818532	-0.911464	-0.775041	-0.815029	-0.926715	-0.973244	-0.944195	-1.0987	-0.847811	-0.896338	-0.752071	-0.709595	-0.959094	-0.965547	-0.969248	-1.05671	-0.831219	-0.900079	-0.77704	-0.718933	-0.689232	-0.928575	-0.715436	-0.702347	-0.662473	-0.673535	-0.602068	-0.609969	-0.59611	-0.835701	-0.830421	-0.756881	-0.691048	-0.752523	-0.618921	-0.587228
A36	-0.607839	-0.923471	-1.04238	-0.856864	-0.97079	-0.881924	-0.919217	-0.813846	-1.00124	-1.02543	-1.03618	-0.933526	-0.832899	-0.854945	-0.876401	-0.638388	-0.687468	-0.754368	-0.870436	-0.956215	-0.820944	-0.810184	-0.778889	-0.61383	-0.765517	-0.901091	-0.983	-0.915535	-0.874878	-0.849018	-0.858169	-0.688688	-0.465017	-0.43178	-0.441363	-0.438119	-0.52659	-0.517925	-0.47117	-0.43324	-0.320243	-0.481232	-0.753985	-0.941677	-0.764463	-0.785608	-0.794789	-0.686737	-0.717245
A26	-0.670237	-0.377129	-0.459366	-0.592189	-0.511871	-0.452571	-0.448412	-0.370588	-0.38011	-0.340399	-0.330597	-0.39696	-0.464706	-0.450163	-0.435134	-0.359239	-0.197744	-0.314038	-0.33405	-0.363232	-0.436111	-0.373109	-0.433693	-0.353101	-0.416031	-0.343855	-0.374671	-0.450794	-0.470896	-0.425281	-0.43908	-0.360976	-0.396156	-0.341667	-0.35585	-0.412861	-0.384502	-0.578551	-0.329914	-0.406933	-0.390285	-0.379274	-0.339442	-0.26448	-0.321344	-0.342184	-0.448802	-0.349269	-0.423796
A28	-0.455296	-0.37183	-0.561536	-0.406033	-0.547382	-0.469489	-0.412271	-0.395406	-0.3832	-0.431123	-0.400406	-0.496799	-0.556677	-0.420349	-0.444598	-0.401546	-0.182569	-0.282889	-0.297911	-0.403766	-0.453157	-0.406979	-0.391501	-0.368878	-0.340355	-0.361947	-0.419951	-0.435533	-0.519072	-0.432272	-0.416123	-0.38861	-0.460819	-0.412961	-0.343003	-0.420167	-0.369343	-0.330756	-0.374583	-0.374962	-0.331313	-0.2378	-0.319278	-0.229594	-0.26177	-0.364805	-0.340033	-0.329411	-0.311627
A29	-0.495147	-0.492638	-0.560392	-0.594421	-0.496406	-0.46253	-0.520695	-0.452459	-0.338589	-0.458917	-0.447819	-0.37115	-0.508518	-0.470765	-0.470334	-0.405385	-0.333058	-0.391441	-0.461027	-0.481292	-0.547278	-0.490179	-0.473865	-0.411759	-0.388931	-0.447665	-0.489746	-0.482287	-0.5174	-0.474491	-0.488298	-0.423201	-0.514997	-0.298922	-0.450248	-0.403815	-0.312263	-0.376819	-0.445309	-0.201353	-0.158053	-0.338879	-0.297687	-0.225684	-0.213306	-0.296699	-0.36487	-0.514713	-0.348115
A15	-0.374875	-0.384636	-0.714732	-0.560094	-0.528025	-0.388867	-0.381747	-0.318635	-0.287078	-0.520737	-0.857015	-0.540108	-0.565009	-0.381024	-0.382432	-0.377926	-0.286916	-0.458341	-0.41101	-0.8428	-0.493486	-0.388875	-0.394997	-0.350592	-0.31629	-0.454571	-0.660919	-0.647667	-0.52884	-0.386255	-0.386392	-0.349051	-0.574675	-0.395878	-0.445356	-0.689146	-0.377772	-0.453092	-0.57455	-0.371444	-0.720114	-0.613403	-0.586974	-0.678455	-0.352689	-0.499013	-0.421231	-0.323064	-0.457442
Data are Wake High Frequency 15-50Hz slopes in 3h bins across baseline days 4-6 and withdrawal days 2-8
[truncated: 39 more columns]

## Sheet: S10C (left) LF DI
Row: Treatment Day	Baseline Day 4	Baseline Day 5	Baseline Day 6	Baseline Average (B4-B6)	Withdrawal Day 2	Withdrawal Day 3	Withdrawal Day 4	Withdrawal Day 5	Withdrawal Day 6	Withdrawal Day 7	Withdrawal Day 8
Animal ID	B4	B5	B6	BL(avg)	W2	W3	W4	W5	W6	W7	W8
A2	0.96573	0.799884	1.23439	1	1.31061	0.695546	0.712092	1.62496	1.057	1.70677	1.31267
A3	1.0789	0.931205	0.9899	1	1.02544	1.5555	1.57933	1.87077	1.34906	2.5772	1.58695
A4	1.06576	0.764324	1.16992	1	0.989522	1.04143	1.22574	1.12405	0.726691	1.50515	0.640252
A36	0.794523	1.32347	0.882004	1	0.800544	0.706705	0.842378	1.04458	1.9196	1.81741	1.85086
A26	0.939228	0.877779	1.18299	1	0.48431	0.41665	0.219941	0.555673	0.603932	0.561667	0.612426
A28	0.783162	1.1041	1.11274	1	0.423129	0.485006	0.71482	0.360009	1.06345	1.16928	0.727498
A29	0.83624	0.862788	1.30097	1	0.820895	0.881673	1.29707	1.89941	1.17545	1.18866	0.958836
A15	0.79858	1.30758	0.893835	1	2.18138	2.97237	1.26556	2.83197	1.4491	2.33983	2.33392
	Data are the Diurnal Index for Wake Low frequency 1-4Hz slopes

## Sheet: S10C (middle) LF
Row: ZT Hour	ZT0-12; Lights On											ZT12-24; Lights Off
Row: Treatment Day	Baseline Day 4	Baseline Day 5	Baseline Day 6	Baseline Average (B4-B6)	Withdrawal Day 2	Withdrawal Day 3	Withdrawal Day 4	Withdrawal Day 5	Withdrawal Day 6	Withdrawal Day 7	Withdrawal Day 8	Baseline Day 4	Baseline Day 5	Baseline Day 6	Baseline Average (B4-B6)	Withdrawal Day 2	Withdrawal Day 3	Withdrawal Day 4	Withdrawal Day 5	Withdrawal Day 6	Withdrawal Day 7	Withdrawal Day 8
Animal ID	B4_ZT0-12_(Slope)	B5_ZT0-12_(Slope)	B6_ZT0-12_(Slope)	BL(avg)_ZT0-12_(Slope)	W2_ZT0-12_(Slope)	W3_ZT0-12_(Slope)	W4_ZT0-12_(Slope)	W5_ZT0-12_(Slope)	W6_ZT0-12_(Slope)	W7_ZT0-12_(Slope)	W8_ZT0-12_(Slope)	B4_ZT12-24_(Slope)	B5_ZT12-24_(Slope)	B6_ZT12-24_(Slope)	BL(avg)_ZT12-24_(Slope)	W2_ZT12-24_(Slope)	W3_ZT12-24_(Slope)	W4_ZT12-24_(Slope)	W5_ZT12-24_(Slope)	W6_ZT12-24_(Slope)	W7_ZT12-24_(Slope)	W8_ZT12-24_(Slope)
A2	-0.698807	-0.739298	-0.819996	-0.7527	-0.825328	-0.90805	-0.825766	-0.818428	-0.786849	-0.858593	-0.798918	-0.652605	-0.701593	-0.822209	-0.725469	-0.897213	-0.89876	-0.846271	-0.794289	-0.821883	-0.868372	-0.87678
A3	-0.552681	-0.500974	-0.57806	-0.543905	-0.684019	-0.688071	-0.699601	-0.684573	-0.602807	-0.642709	-0.701996	-0.468042	-0.524076	-0.516638	-0.502919	-0.61565	-0.614561	-0.641224	-0.599962	-0.637168	-0.609685	-0.650626
A4	-0.593844	-0.478025	-0.603757	-0.558542	-0.706978	-0.649221	-0.611812	-0.507343	-0.515642	-0.590913	-0.627215	-0.510956	-0.421842	-0.480976	-0.471258	-0.572731	-0.526002	-0.459321	-0.421986	-0.48921	-0.53287	-0.602451
A36	-0.647659	-0.764747	-0.779409	-0.730605	-0.848638	-0.943268	-0.897138	-0.83631	-0.931969	-0.811558	-0.776187	-0.385343	-0.384422	-0.505234	-0.425	-0.704252	-1.0716	-0.866393	-0.69883	-0.589905	-0.509261	-0.546874
A26	-0.702399	-0.741416	-0.79668	-0.746832	-0.775536	-0.725859	-0.736972	-0.718136	-0.756325	-0.618235	-0.632432	-0.465652	-0.488183	-0.525331	-0.493055	-0.776327	-0.800584	-0.740782	-0.670589	-0.645076	-0.596655	-0.655112
A28	-0.590623	-0.610927	-0.629824	-0.610458	-0.788689	-0.67763	-0.667293	-0.677246	-0.653768	-0.662162	-0.623017	-0.391614	-0.381019	-0.380575	-0.384403	-0.806151	-0.726783	-0.734353	-0.675151	-0.680817	-0.563455	-0.637704
A29	-0.800406	-0.880201	-0.832741	-0.837783	-0.864846	-0.840672	-0.921283	-1.05571	-1.03989	-1.05463	-0.789679	-0.839519	-0.853089	-0.910702	-0.86777	-0.816044	-0.964421	-0.902617	-1.16636	-0.912973	-0.951224	-0.740876
A15	-1.00347	-1.04065	-1.00888	-1.01767	-1.0988	-1.19431	-1.11288	-1.12149	-1.09384	-1.16417	-1.36	-0.984436	-1.04631	-0.925697	-0.985481	-0.906933	-0.990564	-0.966554	-0.89284	-0.977733	-1.02322	-0.881725
	Data are the Low frequency 1-4Hz slopes for lights on (ZT0-12) and off (ZT12-24) for Wake

## Sheet: S10C (right) - LF Slope
Row: Treatment Day	Baseline Day 4								Baseline Day 5								Baseline Day 6								Baseline Average (B4-B6)								Withdrawal Day 2								Withdrawal Day 8
Row: Day_ZT Hour	B4_ZT0-3_(Slope)	B4_ZT3-6_(Slope)	B4_ZT6-9_(Slope)	B4_ZT9-12_(Slope)	B4_ZT12-15_(Slope)	B4_ZT15-18_(Slope)	B4_ZT18-21_(Slope)	B4_ZT21-24_(Slope)	B5_ZT0-3_(Slope)	B5_ZT3-6_(Slope)	B5_ZT6-9_(Slope)	B5_ZT9-12_(Slope)	B5_ZT12-15_(Slope)	B5_ZT15-18_(Slope)	B5_ZT18-21_(Slope)	B5_ZT21-24_(Slope)	B6_ZT0-3_(Slope)	B6_ZT3-6_(Slope)	B6_ZT6-9_(Slope)	B6_ZT9-12_(Slope)	B6_ZT12-15_(Slope)	B6_ZT15-18_(Slope)	B6_ZT18-21_(Slope)	B6_ZT21-24_(Slope)	BL(avg)_ZT0-3_(Slope)	BL(avg)_ZT3-6_(Slope)	BL(avg)_ZT6-9_(Slope)	BL(avg)_ZT9-12_(Slope)	BL(avg)_ZT12-15_(Slope)	BL(avg)_ZT15-18_(Slope)	BL(avg)_ZT18-21_(Slope)	BL(avg)_ZT21-24_(Slope)	W2_ZT0-3_(Slope)	W2_ZT3-6_(Slope)	W2_ZT6-9_(Slope)	W2_ZT9-12_(Slope)	W2_ZT12-15_(Slope)	W2_ZT15-18_(Slope)	W2_ZT18-21_(Slope)	W2_ZT21-24_(Slope)	W8_ZT0-3_(Slope)	W8_ZT3-6_(Slope)	W8_ZT6-9_(Slope)	W8_ZT9-12_(Slope)	W8_ZT12-15_(Slope)	W8_ZT15-18_(Slope)	W8_ZT18-21_(Slope)	W8_ZT21-24_(Slope)
Animal ID
A2	-0.726438	-0.662187	-0.705483	-0.748185	-0.640809	-0.665675	-0.608287	-0.680361	-0.798198	-0.732809	-0.760423	-0.70358	-0.706873	-0.69238	-0.682325	-0.723838	-0.683314	-0.835636	-0.859215	-0.802098	-0.774259	-0.860089	-0.862131	-0.798273	-0.735984	-0.743544	-0.775041	-0.751288	-0.707314	-0.739381	-0.717581	-0.734157	-0.801506	-0.807594	-0.853914	-0.82936	-0.829461	-0.904148	-0.876919	-0.991365	-0.820576	-0.71946	-0.858758	-0.830214	-0.871549	-0.854636	-0.909616	-0.868975
A3	-0.549565	-0.584791	-0.547153	-0.541978	-0.4091	-0.474777	-0.486232	-0.493947	-0.545407	-0.54581	-0.567906	-0.434891	-0.478323	-0.511741	-0.508576	-0.586531	-0.534657	-0.652261	-0.503428	-0.611753	-0.513067	-0.496865	-0.534927	-0.491062	-0.543209	-0.594287	-0.539496	-0.529541	-0.46683	-0.494461	-0.509912	-0.523847	-0.676522	-0.750134	-0.680577	-0.636805	-0.583148	-0.62106	-0.602433	-0.700795	-0.737619	-0.8036	-0.788778	-0.545175	-0.669792	-0.680108	-0.58027	-0.653934
A4	-0.530206	-0.578239	-0.670368	-0.628809	-0.51636	-0.602594	-0.558545	-0.405215	-0.352605	-0.478636	-0.536344	-0.542763	-0.484851	-0.37316	-0.508879	-0.382381	-0.596069	-0.522606	-0.679462	-0.655385	-0.60503	-0.493271	-0.499813	-0.388396	-0.49296	-0.526494	-0.628725	-0.608985	-0.535414	-0.489675	-0.522412	-0.391998	-0.677242	-0.69956	-0.7612	-0.70328	-0.603968	-0.562361	-0.515014	-0.598394	-0.596499	-0.579751	-0.718798	-0.65924	-0.559508	-0.613582	-0.705148	-0.56395
A36	-0.537648	-0.66576	-0.679513	-0.64337	-0.511117	-0.392237	-0.366236	-0.327002	-0.847269	-0.869602	-0.791391	-0.708766	-0.613685	-0.393622	-0.331011	-0.282409	-0.826615	-0.720433	-0.797135	-0.78663	-0.609733	-0.468761	-0.435291	-0.493007	-0.737177	-0.751932	-0.756013	-0.712922	-0.578178	-0.418207	-0.377513	-0.367473	-0.782335	-1.03715	-0.863779	-0.782489	-0.687287	-0.681972	-0.732517	-0.715402	-1.27795	-0.783052	-0.83945	-0.729623	-0.519126	-0.456773	-0.63451	-0.582537
A26	-0.643084	-0.638628	-0.802379	-0.725822	-0.523343	-0.492113	-0.422559	-0.415918	-0.807477	-0.70755	-0.754106	-0.759991	-0.537195	-0.518313	-0.447292	-0.4463	-0.692458	-0.82064	-0.917531	-0.727699	-0.622057	-0.533962	-0.430768	-0.507948	-0.714339	-0.722273	-0.824672	-0.737837	-0.560865	-0.514796	-0.43354	-0.456722	-0.68206	-0.746409	-0.881338	-0.831779	-0.764428	-0.726366	-0.769426	-0.822321	-0.64499	-0.582191	-0.684983	-0.641247	-0.508197	-0.705023	-0.76019	-0.696935
A28	-0.607023	-0.523247	-0.667372	-0.648951	-0.458281	-0.424602	-0.332655	-0.37017	-0.731566	-0.515757	-0.471166	-0.812969	-0.452162	-0.341087	-0.386451	-0.367807	-0.481329	-0.729155	-0.584794	-0.783741	-0.398978	-0.421263	-0.308164	-0.38786	-0.606639	-0.589386	-0.574444	-0.748554	-0.436473	-0.395651	-0.342423	-0.375279	-0.773526	-0.820942	-0.784323	-0.798956	-0.752946	-0.928584	-0.825901	-0.747742	-0.579956	-0.738579	-0.58657	-0.652493	-0.535004	-0.733164	-0.845931	-0.683474
A29	-0.878183	-0.835614	-0.610185	-0.741163	-0.828921	-0.878924	-0.884052	-0.796155	-0.91821	-0.862042	-1.03694	-0.762888	-0.75438	-0.909929	-0.874846	-0.865769	-0.981065	-0.847453	-0.86079	-0.554999	-0.866324	-0.944187	-0.90748	-0.918648	-0.925819	-0.84837	-0.835972	-0.68635	-0.816542	-0.911013	-0.888793	-0.860191	-1.02346	-0.754621	-0.819904	-0.908459	-0.844279	-0.766029	-0.755304	-0.796518	-0.749576	-0.675469	-0.808298	-0.845931	-0.7988	-0.901928	-0.792754	-0.587911
A15	-1.03778	-0.987251	-1.02621	-0.978868	-1.0963	-0.9385	-0.966661	-1.00516	-1.08316	-1.012	-1.18337	-0.927814	-0.924981	-1.04449	-1.10921	-1.02808	-0.99174	-0.979727	-1.05148	-1.09236	-0.960902	-0.920441	-0.91573	-0.93049	-1.03756	-0.992994	-1.08702	-0.99968	-0.994062	-0.96781	-0.997201	-0.987909	-1.22566	-1.02338	-1.14686	-1.07513	-0.812406	-0.794607	-1.08466	-0.92941	-1.08772	-1.27634	-1.09738	-1.13575	-0.815143	-0.838124	-0.867583	-1.0392
Data are the Wake Low Frequency 1-4Hz slopes in 3h bins across baseline (average of days 4-6) and withdrawal days 2 and 8

## Sheet: S10D (left) HF DI
Row: Treatment Day	Baseline Day 4	Baseline Day 5	Baseline Day 6	Baseline Average (B4-B6)	Withdrawal Day 2	Withdrawal Day 3	Withdrawal Day 4	Withdrawal Day 5	Withdrawal Day 6	Withdrawal Day 7	Withdrawal Day 8
Animal ID	B4	B5	B6	BL(avg)	W2	W3	W4	W5	W6	W7	W8
A2	0.986731	1.1269	0.886365	1	0.454846	0.701769	0.96621	0.891062	1.09736	0.845337	1.47851
A3	1.05719	1.56689	0.375921	1	1.55759	1.53674	1.68178	0.670664	1.49019	0.730928	1.28505
A4	0.954918	1.16267	0.882411	1	0.831178	0.609919	0.669831	0.745409	0.741755	0.511369	0.781275
A36	1.10974	1.01588	0.874381	1	0.242126	1.58702	1.20372	1.89804	0.718645	1.20667	1.04789
A26	1.33747	0.598589	1.06394	1	1.10978	0.822712	0.667576	0.537278	0.846368	1.21392	1.07105
A28	0.897989	0.821165	1.28085	1	0.615662	0.640028	0.757399	0.40129	0.580631	1.28048	0.574846
A29	0.809498	0.96897	1.22153	1	1.78847	2.03376	1.20639	0.845135	0.67694	2.06612	0.709342
A15	0.780785	1.12346	1.09576	1	0.626252	0.782664	1.05681	1.40357	1.22001	1.28136	0.881347
	Data are the Diurnal Index for Wake High frequency 15-50Hz slopes

## Sheet: S10D (middle) HF
Row: ZT Hour	ZT0-12; Lights On											ZT12-24; Lights Off
Row: Treatment Day	Baseline Day 4	Baseline Day 5	Baseline Day 6	Baseline Average (B4-B6)	Withdrawal Day 2	Withdrawal Day 3	Withdrawal Day 4	Withdrawal Day 5	Withdrawal Day 6	Withdrawal Day 7	Withdrawal Day 8	Baseline Day 4	Baseline Day 5	Baseline Day 6	Baseline Average (B4-B6)	Withdrawal Day 2	Withdrawal Day 3	Withdrawal Day 4	Withdrawal Day 5	Withdrawal Day 6	Withdrawal Day 7	Withdrawal Day 8
Animal ID	B4_ZT0-12_(Slope)	B5_ZT0-12_(Slope)	B6_ZT0-12_(Slope)	BL(avg)_ZT0-12_(Slope)	W2_ZT0-12_(Slope)	W3_ZT0-12_(Slope)	W4_ZT0-12_(Slope)	W5_ZT0-12_(Slope)	W6_ZT0-12_(Slope)	W7_ZT0-12_(Slope)	W8_ZT0-12_(Slope)	B4_ZT12-24_(Slope)	B5_ZT12-24_(Slope)	B6_ZT12-24_(Slope)	BL(avg)_ZT12-24_(Slope)	W2_ZT12-24_(Slope)	W3_ZT12-24_(Slope)	W4_ZT12-24_(Slope)	W5_ZT12-24_(Slope)	W6_ZT12-24_(Slope)	W7_ZT12-24_(Slope)	W8_ZT12-24_(Slope)
A2	-0.490655	-0.570075	-0.342499	-0.467743	-0.414951	-0.380854	-0.391512	-0.290491	-0.463671	-0.538162	-0.473643	-0.451629	-0.4167	-0.393245	-0.420525	-0.301102	-0.301277	-0.279238	-0.277977	-0.226939	-0.25883	-0.330227
A3	-0.556889	-0.522336	-0.508945	-0.52939	-0.525804	-0.482394	-0.395666	-0.459287	-0.50156	-0.505113	-0.574833	-0.503562	-0.497328	-0.503091	-0.501327	-0.543854	-0.490153	-0.429263	-0.463838	-0.484892	-0.489438	-0.500693
A4	-0.920836	-0.782552	-0.892358	-0.865249	-0.740814	-0.677517	-0.531444	-0.610797	-0.689486	-0.695579	-0.664543	-0.870013	-0.856961	-0.867183	-0.864719	-0.655318	-0.696636	-0.613137	-0.692777	-0.733612	-0.705663	-0.731261
A36	-0.874012	-0.978222	-0.833633	-0.895289	-0.445083	-0.65064	-0.614943	-0.566189	-0.536659	-0.508922	-0.613309	-0.885013	-0.764043	-0.738829	-0.795962	-0.487364	-0.736639	-0.575677	-0.372406	-0.464278	-0.503744	-0.446612
A26	-0.476638	-0.355878	-0.324605	-0.385707	-0.375037	-0.343387	-0.352506	-0.373735	-0.387521	-0.328526	-0.443188	-0.441354	-0.428187	-0.3929	-0.420813	-0.41468	-0.371677	-0.342878	-0.375908	-0.378844	-0.395162	-0.383771
A28	-0.422573	-0.433785	-0.284987	-0.380448	-0.407712	-0.271971	-0.243936	-0.285511	-0.324071	-0.297147	-0.378066	-0.450912	-0.447914	-0.400967	-0.433264	-0.354466	-0.323616	-0.290888	-0.326423	-0.32272	-0.412391	-0.366379
A29	-0.526927	-0.403293	-0.401556	-0.443926	-0.383794	-0.226135	-0.36065	-0.32313	-0.382734	-0.259485	-0.401999	-0.480777	-0.459825	-0.468728	-0.469777	-0.218028	-0.291784	-0.349247	-0.330406	-0.411283	-0.459017	-0.416666
A15	-0.436848	-0.429954	-0.376783	-0.414529	-0.521388	-0.656216	-0.60678	-0.517464	-0.412455	-0.632144	-0.460466	-0.397619	-0.393841	-0.387032	-0.392831	-0.397073	-0.363704	-0.338204	-0.320413	-0.502263	-0.469098	-0.57042
	Data are the High frequency 15-50Hz slopes for lights on (ZT0-12) and off (ZT12-24) for Wake

## Sheet: S10D (right) - HF Slope
Row: Treatment Day	Baseline Day 4								Baseline Day 5								Baseline Day 6								Baseline Average (B4-B6)								Withdrawal Day 2								Withdrawal Day 8
Row: Day_ZT Hour	B4_ZT0-3_(Slope)	B4_ZT3-6_(Slope)	B4_ZT6-9_(Slope)	B4_ZT9-12_(Slope)	B4_ZT12-15_(Slope)	B4_ZT15-18_(Slope)	B4_ZT18-21_(Slope)	B4_ZT21-24_(Slope)	B5_ZT0-3_(Slope)	B5_ZT3-6_(Slope)	B5_ZT6-9_(Slope)	B5_ZT9-12_(Slope)	B5_ZT12-15_(Slope)	B5_ZT15-18_(Slope)	B5_ZT18-21_(Slope)	B5_ZT21-24_(Slope)	B6_ZT0-3_(Slope)	B6_ZT3-6_(Slope)	B6_ZT6-9_(Slope)	B6_ZT9-12_(Slope)	B6_ZT12-15_(Slope)	B6_ZT15-18_(Slope)	B6_ZT18-21_(Slope)	B6_ZT21-24_(Slope)	BL(avg)_ZT0-3_(Slope)	BL(avg)_ZT3-6_(Slope)	BL(avg)_ZT6-9_(Slope)	BL(avg)_ZT9-12_(Slope)	BL(avg)_ZT12-15_(Slope)	BL(avg)_ZT15-18_(Slope)	BL(avg)_ZT18-21_(Slope)	BL(avg)_ZT21-24_(Slope)	W2_ZT0-3_(Slope)	W2_ZT3-6_(Slope)	W2_ZT6-9_(Slope)	W2_ZT9-12_(Slope)	W2_ZT12-15_(Slope)	W2_ZT15-18_(Slope)	W2_ZT18-21_(Slope)	W2_ZT21-24_(Slope)	W8_ZT0-3_(Slope)	W8_ZT3-6_(Slope)	W8_ZT6-9_(Slope)	W8_ZT9-12_(Slope)	W8_ZT12-15_(Slope)	W8_ZT15-18_(Slope)	W8_ZT18-21_(Slope)	W8_ZT21-24_(Slope)
Animal ID
A2	-0.361318	-0.512444	-0.831871	-0.593144	-0.570701	-0.4859	-0.454771	-0.328279	-0.185409	-0.587224	-0.621212	-0.760541	-0.538246	-0.454993	-0.439701	-0.264413	-0.748628	-0.328549	-0.558418	-0.436362	-0.47908	-0.460219	-0.379134	-0.296259	-0.431785	-0.476072	-0.6705	-0.596682	-0.529342	-0.467038	-0.424535	-0.296317	-0.456526	-0.416857	-0.46849	-0.357717	-0.236353	-0.335645	-0.309216	-0.327188	-0.26221	-0.428597	-0.998191	-0.633073	-0.464003	-0.364105	-0.39372	-0.243614
A3	-0.487492	-0.592362	-0.615385	-0.547564	-0.527204	-0.474594	-0.492574	-0.511846	-0.666476	-0.535428	-0.490797	-0.502508	-0.502224	-0.500324	-0.53476	-0.457807	-0.48824	-0.530101	-0.504731	-0.510795	-0.488485	-0.529469	-0.516308	-0.480038	-0.547403	-0.55263	-0.536971	-0.520289	-0.505971	-0.501462	-0.514548	-0.48323	-0.589334	-0.635561	-0.485657	-0.478074	-0.497139	-0.558753	-0.499961	-0.685505	-0.621825	-0.635177	-0.574837	-0.519663	-0.464042	-0.533222	-0.489867	-0.51648
A4	-0.713287	-1.0884	-1.05272	-1.04648	-1.01424	-0.827314	-0.892436	-0.804008	-0.600469	-0.862164	-0.870674	-0.917073	-1.05719	-0.818532	-0.911464	-0.775041	-0.815029	-0.926715	-0.973244	-0.944195	-1.0987	-0.847811	-0.896338	-0.752071	-0.709595	-0.959094	-0.965547	-0.969248	-1.05671	-0.831219	-0.900079	-0.77704	-0.718933	-0.689232	-0.928575	-0.715436	-0.702347	-0.662473	-0.673535	-0.602068	-0.535087	-0.702238	-0.841992	-0.711188	-0.839248	-0.706782	-0.83846	-0.638075
A36	-0.607839	-0.923471	-1.04238	-0.856864	-0.97079	-0.881924	-0.919217	-0.813846	-1.00124	-1.02543	-1.03618	-0.933526	-0.832899	-0.854945	-0.876401	-0.638388	-0.687468	-0.754368	-0.870436	-0.956215	-0.820944	-0.810184	-0.778889	-0.61383	-0.765517	-0.901091	-0.983	-0.915535	-0.874878	-0.849018	-0.858169	-0.688688	-0.465017	-0.43178	-0.441363	-0.438119	-0.52659	-0.517925	-0.47117	-0.43324	-0.781242	-0.545889	-0.69934	-0.595971	-0.467671	-0.424949	-0.569229	-0.370917
A26	-0.670237	-0.377129	-0.459366	-0.592189	-0.511871	-0.452571	-0.448412	-0.370588	-0.38011	-0.340399	-0.330597	-0.39696	-0.464706	-0.450163	-0.435134	-0.359239	-0.197744	-0.314038	-0.33405	-0.363232	-0.436111	-0.373109	-0.433693	-0.353101	-0.416031	-0.343855	-0.374671	-0.450794	-0.470896	-0.425281	-0.43908	-0.360976	-0.396156	-0.341667	-0.35585	-0.412861	-0.384502	-0.578551	-0.329914	-0.406933	-0.444738	-0.50737	-0.483332	-0.407815	-0.267409	-0.471107	-0.457892	-0.414438
A28	-0.455296	-0.37183	-0.561536	-0.406033	-0.547382	-0.469489	-0.412271	-0.395406	-0.3832	-0.431123	-0.400406	-0.496799	-0.556677	-0.420349	-0.444598	-0.401546	-0.182569	-0.282889	-0.297911	-0.403766	-0.453157	-0.406979	-0.391501	-0.368878	-0.340355	-0.361947	-0.419951	-0.435533	-0.519072	-0.432272	-0.416123	-0.38861	-0.460819	-0.412961	-0.343003	-0.420167	-0.369343	-0.330756	-0.374583	-0.374962	-0.344087	-0.328558	-0.427034	-0.385572	-0.313814	-0.382893	-0.345266	-0.435254
A29	-0.495147	-0.492638	-0.560392	-0.594421	-0.496406	-0.46253	-0.520695	-0.452459	-0.338589	-0.458917	-0.447819	-0.37115	-0.508518	-0.470765	-0.470334	-0.405385	-0.333058	-0.391441	-0.461027	-0.481292	-0.547278	-0.490179	-0.473865	-0.411759	-0.388931	-0.447665	-0.489746	-0.482287	-0.5174	-0.474491	-0.488298	-0.423201	-0.514997	-0.298922	-0.450248	-0.403815	-0.312263	-0.376819	-0.445309	-0.201353	-0.356621	-0.44827	-0.421931	-0.481019	-0.429996	-0.479105	-0.412474	-0.384791
A15	-0.374875	-0.384636	-0.714732	-0.560094	-0.528025	-0.388867	-0.381747	-0.318635	-0.287078	-0.520737	-0.857015	-0.540108	-0.565009	-0.381024	-0.382432	-0.377926	-0.286916	-0.458341	-0.41101	-0.8428	-0.493486	-0.388875	-0.394997	-0.350592	-0.31629	-0.454571	-0.660919	-0.647667	-0.52884	-0.386255	-0.386392	-0.349051	-0.574675	-0.395878	-0.445356	-0.689146	-0.377772	-0.453092	-0.57455	-0.371444	-0.32526	-0.772373	-0.440745	-0.673602	-0.43651	-0.532982	-0.645571	-0.671781
Data are the Wake High Frequency 15-50Hz slopes in 3h bins across baseline (average of days 4-6) and withdrawal days 2 and 8
