# Supplementary material for: Spontaneous oxycodone withdrawal disrupts sleep, diurnal, and electrophysiological dynamics in rats
Source: PLoS One. 2025 Jan 17;20(1):e0312794. doi: 10.1371/journal.pone.0312794 (PMC11741586; doi:10.1371/journal.pone.0312794)
Supplement: S1 File — (ZIP) [file pone.0312794.s001.zip › All Supplementary Figures and Data 101824/S11_Data.xlsx]

## Sheet: S11 PSD ZT0-12
Row: Treatment Day	Baseline Average (B4-B6)	Withdrawal Day 2	Withdrawal Day 8
Frequency (Hz)	Base(Avg.)	W2	W8
0.549316	-96.0158	-98.1767	-97.0838
0.610352	-95.9252	-98.295	-97.1303
0.671387	-95.9426	-98.5124	-97.2554
0.732422	-96.1189	-98.816	-97.493
0.793457	-96.2617	-99.0775	-97.7307
0.854492	-96.3311	-99.2682	-97.8901
0.915527	-96.3797	-99.439	-98.0061
0.976562	-96.4219	-99.5872	-98.0634
1.0376	-96.4878	-99.7167	-98.1364
1.09863	-96.548	-99.8355	-98.2096
1.15967	-96.6102	-99.9464	-98.2922
1.2207	-96.6798	-100.031	-98.3672
1.28174	-96.7339	-100.123	-98.4511
1.34277	-96.7889	-100.185	-98.5194
1.40381	-96.8559	-100.248	-98.5783
1.46484	-96.9278	-100.336	-98.6198
1.52588	-96.9923	-100.398	-98.7115
1.58691	-97.0489	-100.472	-98.7675
1.64795	-97.1269	-100.534	-98.8525				Data are spectrogram data from 0.5-50Hz, averaged across N=8 rats for REM during lights on (ZT0-12)
1.70898	-97.2096	-100.59	-98.9386
1.77002	-97.2859	-100.652	-99.0096
1.83105	-97.3573	-100.713	-99.0823
1.89209	-97.4375	-100.782	-99.1662
1.95312	-97.5245	-100.857	-99.2361
2.01416	-97.6099	-100.937	-99.3179
2.0752	-97.6985	-100.993	-99.3863
2.13623	-97.7998	-101.056	-99.4696
2.19727	-97.8946	-101.114	-99.5583
2.2583	-97.986	-101.154	-99.6226
2.31934	-98.0938	-101.225	-99.7168
2.38037	-98.1876	-101.249	-99.7817
2.44141	-98.2819	-101.322	-99.8635
2.50244	-98.3721	-101.369	-99.9392
2.56348	-98.4618	-101.437	-100.005
2.62451	-98.5394	-101.49	-100.059
2.68555	-98.6192	-101.527	-100.117
2.74658	-98.703	-101.563	-100.166
2.80762	-98.7775	-101.593	-100.216
2.86865	-98.847	-101.649	-100.274
2.92969	-98.9208	-101.687	-100.32
2.99072	-98.9864	-101.75	-100.393
3.05176	-99.054	-101.798	-100.462
3.11279	-99.1231	-101.836	-100.514
3.17383	-99.1853	-101.884	-100.588
3.23486	-99.2306	-101.925	-100.639
3.2959	-99.2963	-101.958	-100.704
3.35693	-99.3462	-101.994	-100.753
3.41797	-99.4159	-102.038	-100.796
3.479	-99.4801	-102.075	-100.85
3.54004	-99.5435	-102.114	-100.907
3.60107	-99.5909	-102.155	-100.967
3.66211	-99.6553	-102.214	-101.013
3.72314	-99.7018	-102.274	-101.069
3.78418	-99.756	-102.302	-101.117
3.84521	-99.8086	-102.361	-101.17
3.90625	-99.86	-102.402	-101.241
3.96729	-99.9103	-102.438	-101.293
4.02832	-99.9616	-102.479	-101.341
4.08936	-100.009	-102.52	-101.37
4.15039	-100.078	-102.556	-101.404
4.21143	-100.121	-102.582	-101.433
4.27246	-100.167	-102.622	-101.459
4.3335	-100.209	-102.653	-101.499
4.39453	-100.247	-102.679	-101.54
4.45557	-100.292	-102.725	-101.563
4.5166	-100.333	-102.751	-101.58
4.57764	-100.364	-102.785	-101.623
4.63867	-100.399	-102.807	-101.676
4.69971	-100.432	-102.827	-101.693
4.76074	-100.467	-102.848	-101.711
4.82178	-100.494	-102.852	-101.741
4.88281	-100.526	-102.861	-101.775
4.94385	-100.549	-102.877	-101.819
5.00488	-100.576	-102.894	-101.837
5.06592	-100.59	-102.905	-101.862
5.12695	-100.609	-102.946	-101.909
5.18799	-100.621	-102.974	-101.936
5.24902	-100.639	-103.008	-101.978
5.31006	-100.651	-103.052	-102.028
5.37109	-100.681	-103.083	-102.047
5.43213	-100.691	-103.123	-102.078
5.49316	-100.714	-103.13	-102.121
5.5542	-100.736	-103.164	-102.144
5.61523	-100.756	-103.214	-102.187
5.67627	-100.784	-103.248	-102.205
5.7373	-100.803	-103.275	-102.218
5.79834	-100.825	-103.304	-102.253
5.85938	-100.859	-103.343	-102.281
5.92041	-100.888	-103.37	-102.309
5.98145	-100.917	-103.399	-102.334
6.04248	-100.936	-103.433	-102.364
6.10352	-100.977	-103.467	-102.403
6.16455	-101.012	-103.494	-102.422
6.22559	-101.051	-103.531	-102.45
6.28662	-101.084	-103.557	-102.465
6.34766	-101.124	-103.577	-102.498
6.40869	-101.156	-103.614	-102.518
6.46973	-101.192	-103.628	-102.556
6.53076	-101.223	-103.674	-102.57
6.5918	-101.252	-103.726	-102.594
6.65283	-101.285	-103.754	-102.622
6.71387	-101.316	-103.787	-102.653
6.7749	-101.35	-103.816	-102.685
6.83594	-101.385	-103.839	-102.716
6.89697	-101.411	-103.905	-102.735
6.95801	-101.45	-103.931	-102.752
7.01904	-101.487	-103.974	-102.785
7.08008	-101.517	-103.992	-102.8
7.14111	-101.559	-104.033	-102.832
7.20215	-101.595	-104.053	-102.854
7.26318	-101.624	-104.096	-102.875
7.32422	-101.664	-104.133	-102.91
7.38525	-101.7	-104.163	-102.93
7.44629	-101.728	-104.192	-102.965
7.50732	-101.766	-104.224	-102.987
7.56836	-101.802	-104.253	-103.026
7.62939	-101.85	-104.294	-103.062
7.69043	-101.89	-104.328	-103.087
7.75146	-101.94	-104.359	-103.103
7.8125	-101.982	-104.389	-103.144
7.87354	-102.021	-104.429	-103.17
7.93457	-102.068	-104.486	-103.219
7.99561	-102.112	-104.52	-103.263
8.05664	-102.147	-104.546	-103.299
8.11768	-102.201	-104.582	-103.327
8.17871	-102.242	-104.621	-103.383
8.23975	-102.288	-104.662	-103.412
8.30078	-102.338	-104.698	-103.456
8.36182	-102.379	-104.749	-103.502
8.42285	-102.441	-104.789	-103.559
8.48389	-102.492	-104.807	-103.59
8.54492	-102.546	-104.862	-103.625
8.60596	-102.598	-104.907	-103.671
8.66699	-102.644	-104.932	-103.73
8.72803	-102.699	-104.952	-103.769
8.78906	-102.747	-104.999	-103.824
8.8501	-102.796	-105.05	-103.863
8.91113	-102.838	-105.092	-103.922
8.97217	-102.896	-105.127	-103.969
9.0332	-102.939	-105.174	-104.019
9.09424	-102.995	-105.221	-104.06
9.15527	-103.042	-105.274	-104.1
9.21631	-103.078	-105.31	-104.142
9.27734	-103.124	-105.346	-104.182
9.33838	-103.17	-105.374	-104.232
9.39941	-103.217	-105.403	-104.268
9.46045	-103.254	-105.448	-104.288
9.52148	-103.29	-105.482	-104.322
9.58252	-103.324	-105.529	-104.358
9.64355	-103.372	-105.566	-104.41
9.70459	-103.416	-105.606	-104.452
9.76562	-103.454	-105.631	-104.486
9.82666	-103.501	-105.689	-104.509
9.8877	-103.534	-105.713	-104.557
9.94873	-103.566	-105.756	-104.569
10.0098	-103.596	-105.781	-104.601
10.0708	-103.626	-105.792	-104.631
10.1318	-103.659	-105.839	-104.654
10.1929	-103.694	-105.87	-104.694
10.2539	-103.728	-105.896	-104.722
10.3149	-103.759	-105.911	-104.747
10.376	-103.791	-105.946	-104.779
10.437	-103.818	-105.972	-104.799
10.498	-103.852	-105.997	-104.827
10.5591	-103.874	-106.015	-104.851
10.6201	-103.894	-106.05	-104.877
10.6812	-103.922	-106.082	-104.906
10.7422	-103.947	-106.097	-104.932
10.8032	-103.987	-106.133	-104.952
10.8643	-104.013	-106.161	-104.976
10.9253	-104.045	-106.199	-105.009
10.9863	-104.078	-106.221	-105.033
11.0474	-104.109	-106.271	-105.056
11.1084	-104.138	-106.285	-105.071
11.1694	-104.157	-106.299	-105.092
11.2305	-104.194	-106.31	-105.106
11.2915	-104.231	-106.334	-105.128
11.3525	-104.256	-106.349	-105.132
11.4136	-104.296	-106.375	-105.163
11.4746	-104.326	-106.401	-105.185
11.5356	-104.364	-106.416	-105.204
11.5967	-104.387	-106.427	-105.224
11.6577	-104.422	-106.453	-105.247
11.7188	-104.452	-106.467	-105.265
11.7798	-104.484	-106.5	-105.279
11.8408	-104.525	-106.534	-105.294
11.9019	-104.565	-106.556	-105.307
11.9629	-104.605	-106.556	-105.329
12.0239	-104.632	-106.59	-105.347
12.085	-104.671	-106.607	-105.38
12.146	-104.702	-106.642	-105.416
12.207	-104.734	-106.652	-105.43
12.2681	-104.773	-106.667	-105.46
12.3291	-104.81	-106.678	-105.478
12.3901	-104.843	-106.721	-105.519
12.4512	-104.883	-106.75	-105.531
12.5122	-104.916	-106.781	-105.556
12.5732	-104.949	-106.815	-105.581
12.6343	-104.988	-106.839	-105.595
12.6953	-105.024	-106.865	-105.618
12.7563	-105.065	-106.899	-105.641
12.8174	-105.095	-106.919	-105.657
12.8784	-105.136	-106.945	-105.685
12.9395	-105.175	-106.977	-105.721
13.0005	-105.218	-106.998	-105.755
13.0615	-105.248	-107.027	-105.769
13.1226	-105.292	-107.051	-105.806
13.1836	-105.331	-107.086	-105.822
13.2446	-105.372	-107.139	-105.859
13.3057	-105.41	-107.153	-105.873
13.3667	-105.461	-107.174	-105.908
13.4277	-105.504	-107.203	-105.921
13.4888	-105.542	-107.235	-105.944
13.5498	-105.584	-107.271	-105.961
13.6108	-105.623	-107.31	-106.005
13.6719	-105.67	-107.339	-106.028
13.7329	-105.708	-107.379	-106.06
13.7939	-105.76	-107.413	-106.097
13.855	-105.809	-107.446	-106.139
13.916	-105.854	-107.488	-106.183
13.9771	-105.901	-107.527	-106.222
14.0381	-105.956	-107.56	-106.257
14.0991	-106.01	-107.613	-106.313
14.1602	-106.06	-107.66	-106.364
14.2212	-106.101	-107.707	-106.42
14.2822	-106.158	-107.773	-106.457
14.3433	-106.193	-107.808	-106.496
14.4043	-106.25	-107.842	-106.531
14.4653	-106.3	-107.913	-106.587
14.5264	-106.353	-107.94	-106.631
14.5874	-106.397	-107.983	-106.684
14.6484	-106.444	-108.028	-106.748
14.7095	-106.495	-108.082	-106.774
14.7705	-106.545	-108.128	-106.845
14.8315	-106.605	-108.157	-106.895
14.8926	-106.65	-108.185	-106.968
14.9536	-106.707	-108.233	-107.002
15.0146	-106.76	-108.285	-107.053
15.0757	-106.825	-108.32	-107.112
15.1367	-106.88	-108.387	-107.18
15.1978	-106.935	-108.43	-107.241
15.2588	-106.987	-108.455	-107.312
15.3198	-107.047	-108.519	-107.377
15.3809	-107.107	-108.565	-107.438
15.4419	-107.164	-108.606	-107.521
15.5029	-107.225	-108.651	-107.579
15.564	-107.271	-108.689	-107.624
15.625	-107.329	-108.73	-107.711
15.686	-107.394	-108.795	-107.763
15.7471	-107.449	-108.844	-107.85
15.8081	-107.501	-108.899	-107.905
15.8691	-107.561	-108.934	-107.953
15.9302	-107.62	-108.976	-108.04
15.9912	-107.678	-109.02	-108.118
16.0522	-107.74	-109.05	-108.204
16.1133	-107.806	-109.127	-108.271
16.1743	-107.866	-109.194	-108.34
16.2354	-107.929	-109.233	-108.417
16.2964	-107.987	-109.295	-108.492
16.3574	-108.05	-109.338	-108.575
16.4185	-108.115	-109.404	-108.659
16.4795	-108.173	-109.44	-108.725
16.5405	-108.227	-109.506	-108.802
16.6016	-108.296	-109.558	-108.856
16.6626	-108.36	-109.6	-108.925
16.7236	-108.42	-109.657	-108.986
16.7847	-108.487	-109.681	-109.059
16.8457	-108.556	-109.732	-109.13
16.9067	-108.627	-109.775	-109.209
16.9678	-108.681	-109.838	-109.283
17.0288	-108.739	-109.886	-109.346
17.0898	-108.801	-109.932	-109.434
17.1509	-108.867	-109.983	-109.503
17.2119	-108.935	-110.041	-109.573
17.2729	-109.004	-110.092	-109.635
17.334	-109.066	-110.154	-109.712
17.395	-109.139	-110.2	-109.78
17.4561	-109.21	-110.239	-109.852
17.5171	-109.268	-110.286	-109.917
17.5781	-109.34	-110.318	-109.992
17.6392	-109.41	-110.37	-110.048
17.7002	-109.482	-110.431	-110.112
17.7612	-109.541	-110.481	-110.17
17.8223	-109.612	-110.514	-110.227
17.8833	-109.683	-110.567	-110.289
17.9443	-109.744	-110.606	-110.356
18.0054	-109.814	-110.649	-110.408
18.0664	-109.872	-110.699	-110.457
18.1274	-109.93	-110.747	-110.51
18.1885	-109.989	-110.777	-110.567
18.2495	-110.052	-110.831	-110.63
18.3105	-110.113	-110.882	-110.681
18.3716	-110.168	-110.916	-110.726
18.4326	-110.22	-110.954	-110.775
18.4937	-110.271	-110.995	-110.82
18.5547	-110.325	-111.037	-110.869
18.6157	-110.374	-111.073	-110.906
18.6768	-110.425	-111.123	-110.947
18.7378	-110.471	-111.162	-110.996
18.7988	-110.525	-111.197	-111.034
18.8599	-110.569	-111.247	-111.071
18.9209	-110.619	-111.281	-111.125
18.9819	-110.665	-111.324	-111.166
19.043	-110.708	-111.371	-111.186
19.104	-110.757	-111.41	-111.218
19.165	-110.799	-111.457	-111.261
19.2261	-110.838	-111.498	-111.307
19.2871	-110.879	-111.531	-111.348
19.3481	-110.926	-111.572	-111.399
19.4092	-110.971	-111.607	-111.438
19.4702	-111.016	-111.658	-111.48
19.5312	-111.062	-111.698	-111.531
19.5923	-111.099	-111.74	-111.568
19.6533	-111.139	-111.771	-111.602
19.7144	-111.172	-111.808	-111.641
19.7754	-111.211	-111.842	-111.679
19.8364	-111.253	-111.866	-111.705
19.8975	-111.282	-111.909	-111.745
19.9585	-111.33	-111.936	-111.788
20.0195	-111.367	-111.977	-111.828
20.0806	-111.402	-112.004	-111.881
20.1416	-111.438	-112.045	-111.924
20.2026	-111.475	-112.085	-111.956
20.2637	-111.508	-112.117	-112.006
20.3247	-111.542	-112.147	-112.048
20.3857	-111.573	-112.173	-112.081
20.4468	-111.6	-112.203	-112.11
20.5078	-111.639	-112.236	-112.161
20.5688	-111.67	-112.272	-112.193
20.6299	-111.709	-112.287	-112.228
20.6909	-111.743	-112.335	-112.261
20.752	-111.778	-112.363	-112.304
20.813	-111.807	-112.379	-112.338
20.874	-111.832	-112.416	-112.379
20.9351	-111.869	-112.44	-112.398
20.9961	-111.894	-112.462	-112.422
21.0571	-111.922	-112.5	-112.45
21.1182	-111.953	-112.524	-112.482
21.1792	-111.985	-112.55	-112.513
21.2402	-112.006	-112.588	-112.541
21.3013	-112.029	-112.613	-112.567
21.3623	-112.059	-112.637	-112.596
21.4233	-112.087	-112.669	-112.63
21.4844	-112.114	-112.703	-112.653
21.5454	-112.143	-112.735	-112.686
21.6064	-112.171	-112.768	-112.716
21.6675	-112.195	-112.802	-112.752
21.7285	-112.212	-112.819	-112.787
21.7896	-112.232	-112.856	-112.806
21.8506	-112.255	-112.876	-112.832
21.9116	-112.271	-112.904	-112.863
21.9727	-112.293	-112.922	-112.912
22.0337	-112.323	-112.949	-112.937
22.0947	-112.343	-112.982	-112.973
22.1558	-112.365	-113.009	-112.999
22.2168	-112.385	-113.026	-113.032
22.2778	-112.413	-113.053	-113.051
22.3389	-112.432	-113.072	-113.078
22.3999	-112.451	-113.082	-113.101
22.4609	-112.477	-113.102	-113.12
22.522	-112.499	-113.128	-113.145
22.583	-112.514	-113.144	-113.177
22.644	-112.544	-113.157	-113.197
22.7051	-112.567	-113.185	-113.218
22.7661	-112.599	-113.209	-113.238
22.8271	-112.627	-113.226	-113.256
22.8882	-112.662	-113.239	-113.291
22.9492	-112.69	-113.25	-113.319
23.0103	-112.716	-113.269	-113.335
23.0713	-112.748	-113.282	-113.353
23.1323	-112.764	-113.312	-113.366
23.1934	-112.798	-113.324	-113.382
23.2544	-112.827	-113.346	-113.406
23.3154	-112.857	-113.364	-113.428
23.3765	-112.88	-113.413	-113.448
23.4375	-112.907	-113.427	-113.458
23.4985	-112.933	-113.442	-113.476
23.5596	-112.957	-113.465	-113.49
23.6206	-112.991	-113.503	-113.506
23.6816	-113.019	-113.527	-113.524
23.7427	-113.052	-113.555	-113.544
23.8037	-113.079	-113.57	-113.559
23.8647	-113.105	-113.604	-113.576
23.9258	-113.123	-113.628	-113.606
23.9868	-113.151	-113.663	-113.621
24.0479	-113.178	-113.676	-113.65
24.1089	-113.207	-113.7	-113.685
24.1699	-113.23	-113.728	-113.709
24.231	-113.26	-113.762	-113.735
24.292	-113.288	-113.785	-113.771
24.353	-113.316	-113.806	-113.782
24.4141	-113.338	-113.836	-113.804
24.4751	-113.363	-113.857	-113.848
24.5361	-113.382	-113.877	-113.87
24.5972	-113.4	-113.878	-113.895
24.6582	-113.424	-113.898	-113.921
24.7192	-113.448	-113.904	-113.939
24.7803	-113.47	-113.942	-113.967
24.8413	-113.496	-113.975	-113.992
24.9023	-113.518	-113.99	-114.01
24.9634	-113.549	-114.002	-114.021
25.0244	-113.576	-114.031	-114.036
25.0854	-113.594	-114.046	-114.075
25.1465	-113.614	-114.061	-114.093
25.2075	-113.633	-114.074	-114.105
25.2686	-113.657	-114.092	-114.13
25.3296	-113.681	-114.114	-114.16
25.3906	-113.702	-114.119	-114.168
25.4517	-113.72	-114.141	-114.209
25.5127	-113.743	-114.169	-114.241
25.5737	-113.767	-114.167	-114.243
25.6348	-113.795	-114.184	-114.277
25.6958	-113.819	-114.199	-114.281
25.7568	-113.83	-114.217	-114.304
25.8179	-113.853	-114.224	-114.329
25.8789	-113.881	-114.233	-114.351
25.9399	-113.898	-114.256	-114.374
26.001	-113.918	-114.267	-114.397
26.062	-113.939	-114.298	-114.408
26.123	-113.957	-114.313	-114.435
26.1841	-113.972	-114.336	-114.454
26.2451	-113.988	-114.363	-114.461
26.3062	-114.004	-114.381	-114.494
26.3672	-114.026	-114.39	-114.513
26.4282	-114.045	-114.412	-114.536
26.4893	-114.061	-114.438	-114.555
26.5503	-114.072	-114.449	-114.579
26.6113	-114.083	-114.471	-114.595
26.6724	-114.101	-114.485	-114.615
26.7334	-114.129	-114.514	-114.616
26.7944	-114.147	-114.517	-114.629
26.8555	-114.165	-114.537	-114.645
26.9165	-114.182	-114.544	-114.668
26.9775	-114.2	-114.549	-114.697
27.0386	-114.214	-114.576	-114.699
27.0996	-114.23	-114.598	-114.713
27.1606	-114.246	-114.607	-114.736
27.2217	-114.262	-114.621	-114.744
27.2827	-114.272	-114.627	-114.763
27.3438	-114.287	-114.646	-114.779
27.4048	-114.303	-114.663	-114.808
27.4658	-114.317	-114.67	-114.82
27.5269	-114.334	-114.681	-114.837
27.5879	-114.351	-114.708	-114.865
27.6489	-114.357	-114.723	-114.877
27.71	-114.378	-114.731	-114.891
27.771	-114.391	-114.727	-114.921
27.832	-114.404	-114.753	-114.929
27.8931	-114.421	-114.773	-114.949
27.9541	-114.438	-114.803	-114.96
28.0151	-114.46	-114.817	-114.974
28.0762	-114.479	-114.828	-114.992
28.1372	-114.495	-114.858	-114.993
28.1982	-114.504	-114.876	-115.024
28.2593	-114.524	-114.884	-115.038
28.3203	-114.544	-114.91	-115.038
28.3813	-114.563	-114.926	-115.061
28.4424	-114.589	-114.943	-115.075
28.5034	-114.609	-114.967	-115.088
28.5645	-114.628	-114.993	-115.108
28.6255	-114.648	-115.007	-115.128
28.6865	-114.667	-115.021	-115.143
28.7476	-114.685	-115.037	-115.173
28.8086	-114.706	-115.066	-115.193
28.8696	-114.733	-115.073	-115.23
28.9307	-114.746	-115.081	-115.249
28.9917	-114.772	-115.111	-115.26
29.0527	-114.791	-115.128	-115.29
29.1138	-114.804	-115.132	-115.3
29.1748	-114.835	-115.16	-115.33
29.2358	-114.86	-115.191	-115.349
29.2969	-114.887	-115.207	-115.365
29.3579	-114.901	-115.225	-115.396
29.4189	-114.921	-115.248	-115.407
29.48	-114.942	-115.26	-115.422
29.541	-114.961	-115.279	-115.431
29.6021	-114.984	-115.304	-115.463
29.6631	-115.001	-115.324	-115.479
29.7241	-115.027	-115.336	-115.501
29.7852	-115.043	-115.356	-115.53
29.8462	-115.055	-115.373	-115.542
29.9072	-115.081	-115.402	-115.566
29.9683	-115.103	-115.402	-115.56
30.0293	-115.126	-115.425	-115.581
30.0903	-115.145	-115.435	-115.606
30.1514	-115.166	-115.448	-115.629
30.2124	-115.182	-115.463	-115.647
30.2734	-115.203	-115.467	-115.657
30.3345	-115.224	-115.485	-115.69
30.3955	-115.247	-115.493	-115.705
30.4565	-115.268	-115.509	-115.735
30.5176	-115.295	-115.514	-115.75
30.5786	-115.313	-115.53	-115.769
30.6396	-115.325	-115.561	-115.782
30.7007	-115.346	-115.567	-115.812
30.7617	-115.364	-115.582	-115.841
30.8228	-115.386	-115.59	-115.855
30.8838	-115.408	-115.617	-115.878
30.9448	-115.433	-115.627	-115.897
31.0059	-115.454	-115.655	-115.917
31.0669	-115.474	-115.666	-115.939
31.1279	-115.495	-115.685	-115.949
31.189	-115.514	-115.703	-115.969
31.25	-115.534	-115.706	-115.972
31.311	-115.547	-115.728	-116
31.3721	-115.567	-115.723	-116.011
31.4331	-115.586	-115.728	-116.034
31.4941	-115.609	-115.731	-116.066
31.5552	-115.628	-115.743	-116.077
31.6162	-115.643	-115.754	-116.095
31.6772	-115.663	-115.766	-116.101
31.7383	-115.679	-115.775	-116.123
31.7993	-115.692	-115.797	-116.144
31.8604	-115.711	-115.806	-116.159
31.9214	-115.728	-115.815	-116.166
31.9824	-115.739	-115.837	-116.191
32.0435	-115.756	-115.849	-116.213
32.1045	-115.774	-115.865	-116.239
32.1655	-115.787	-115.878	-116.266
32.2266	-115.802	-115.899	-116.283
32.2876	-115.82	-115.896	-116.315
32.3486	-115.838	-115.922	-116.332
32.4097	-115.855	-115.941	-116.346
32.4707	-115.873	-115.953	-116.369
32.5317	-115.886	-115.969	-116.386
32.5928	-115.902	-115.994	-116.408
32.6538	-115.922	-116.009	-116.421
32.7148	-115.933	-116.024	-116.433
32.7759	-115.945	-116.043	-116.448
32.8369	-115.965	-116.047	-116.452
32.8979	-115.976	-116.07	-116.474
32.959	-115.986	-116.094	-116.493
33.02	-116.004	-116.117	-116.505
33.0811	-116.02	-116.135	-116.51
33.1421	-116.039	-116.155	-116.518
33.2031	-116.055	-116.168	-116.544
33.2642	-116.069	-116.197	-116.556
33.3252	-116.09	-116.208	-116.563
33.3862	-116.111	-116.233	-116.586
33.4473	-116.128	-116.252	-116.6
33.5083	-116.144	-116.257	-116.62
33.5693	-116.161	-116.27	-116.631
33.6304	-116.172	-116.298	-116.649
33.6914	-116.196	-116.32	-116.668
33.7524	-116.22	-116.337	-116.698
33.8135	-116.232	-116.358	-116.714
33.8745	-116.256	-116.375	-116.739
33.9355	-116.272	-116.396	-116.764
33.9966	-116.289	-116.405	-116.778
34.0576	-116.31	-116.43	-116.803
34.1187	-116.328	-116.435	-116.828
34.1797	-116.348	-116.457	-116.857
34.2407	-116.366	-116.469	-116.878
34.3018	-116.379	-116.494	-116.889
34.3628	-116.399	-116.509	-116.902
34.4238	-116.417	-116.526	-116.935
34.4849	-116.436	-116.537	-116.96
34.5459	-116.455	-116.548	-116.984
34.6069	-116.465	-116.564	-117.005
34.668	-116.481	-116.588	-117.024
34.729	-116.496	-116.598	-117.046
34.79	-116.515	-116.611	-117.06
34.8511	-116.537	-116.624	-117.077
34.9121	-116.554	-116.64	-117.099
34.9731	-116.566	-116.654	-117.118
35.0342	-116.587	-116.682	-117.145
35.0952	-116.598	-116.689	-117.154
35.1562	-116.616	-116.69	-117.177
35.2173	-116.639	-116.711	-117.192
35.2783	-116.656	-116.718	-117.199
35.3394	-116.676	-116.73	-117.213
35.4004	-116.695	-116.734	-117.237
35.4614	-116.717	-116.76	-117.247
35.5225	-116.738	-116.774	-117.259
35.5835	-116.761	-116.786	-117.279
35.6445	-116.779	-116.794	-117.305
35.7056	-116.801	-116.813	-117.324
35.7666	-116.819	-116.827	-117.334
35.8276	-116.836	-116.83	-117.357
35.8887	-116.863	-116.857	-117.356
35.9497	-116.876	-116.864	-117.377
36.0107	-116.888	-116.868	-117.377
36.0718	-116.905	-116.874	-117.395
36.1328	-116.92	-116.882	-117.41
36.1938	-116.937	-116.895	-117.422
36.2549	-116.955	-116.894	-117.438
36.3159	-116.963	-116.909	-117.452
36.377	-116.986	-116.934	-117.471
36.438	-117.001	-116.94	-117.475
36.499	-117.015	-116.941	-117.49
36.5601	-117.023	-116.954	-117.502
36.6211	-117.041	-116.983	-117.522
36.6821	-117.053	-116.993	-117.532
36.7432	-117.071	-116.995	-117.55
36.8042	-117.087	-117.007	-117.565
36.8652	-117.099	-117.014	-117.564
36.9263	-117.118	-117.032	-117.584
36.9873	-117.134	-117.038	-117.59
37.0483	-117.15	-117.055	-117.603
37.1094	-117.161	-117.062	-117.61
37.1704	-117.175	-117.081	-117.631
37.2314	-117.187	-117.093	-117.63
37.2925	-117.202	-117.103	-117.641
37.3535	-117.209	-117.125	-117.653
37.4146	-117.222	-117.136	-117.665
37.4756	-117.233	-117.136	-117.676
37.5366	-117.25	-117.152	-117.672
37.5977	-117.257	-117.177	-117.676
37.6587	-117.269	-117.184	-117.687
37.7197	-117.284	-117.207	-117.702
37.7808	-117.286	-117.22	-117.716
37.8418	-117.298	-117.235	-117.726
37.9028	-117.308	-117.26	-117.754
37.9639	-117.32	-117.283	-117.758
38.0249	-117.326	-117.298	-117.766
38.0859	-117.337	-117.318	-117.78
38.147	-117.341	-117.32	-117.778
38.208	-117.351	-117.338	-117.805
38.269	-117.364	-117.337	-117.829
38.3301	-117.369	-117.357	-117.849
38.3911	-117.375	-117.372	-117.849
38.4521	-117.383	-117.389	-117.87
38.5132	-117.398	-117.406	-117.886
38.5742	-117.403	-117.417	-117.9
38.6353	-117.415	-117.431	-117.918
38.6963	-117.416	-117.435	-117.928
38.7573	-117.426	-117.453	-117.947
38.8184	-117.438	-117.466	-117.946
38.8794	-117.448	-117.489	-117.958
38.9404	-117.461	-117.502	-117.975
39.0015	-117.472	-117.521	-117.996
39.0625	-117.48	-117.537	-118.004
39.1235	-117.481	-117.545	-118.026
39.1846	-117.492	-117.555	-118.023
39.2456	-117.507	-117.554	-118.045
39.3066	-117.519	-117.556	-118.06
39.3677	-117.522	-117.566	-118.081
39.4287	-117.528	-117.591	-118.1
39.4897	-117.539	-117.615	-118.12
39.5508	-117.552	-117.606	-118.13
39.6118	-117.556	-117.637	-118.148
39.6729	-117.567	-117.64	-118.148
39.7339	-117.576	-117.658	-118.161
39.7949	-117.587	-117.655	-118.181
39.856	-117.596	-117.659	-118.192
39.917	-117.607	-117.668	-118.196
39.978	-117.621	-117.69	-118.198
40.0391	-117.633	-117.708	-118.204
40.1001	-117.644	-117.723	-118.224
40.1611	-117.661	-117.737	-118.23
40.2222	-117.67	-117.75	-118.241
40.2832	-117.679	-117.76	-118.251
40.3442	-117.695	-117.77	-118.249
40.4053	-117.699	-117.772	-118.251
40.4663	-117.712	-117.763	-118.252
40.5273	-117.728	-117.779	-118.267
40.5884	-117.745	-117.772	-118.286
40.6494	-117.756	-117.776	-118.293
40.7104	-117.771	-117.773	-118.309
40.7715	-117.792	-117.773	-118.319
40.8325	-117.805	-117.78	-118.327
40.8936	-117.818	-117.781	-118.331
40.9546	-117.833	-117.767	-118.339
41.0156	-117.85	-117.762	-118.351
41.0767	-117.865	-117.771	-118.349
41.1377	-117.877	-117.767	-118.367
41.1987	-117.896	-117.757	-118.373
41.2598	-117.909	-117.761	-118.388
41.3208	-117.926	-117.782	-118.388
41.3818	-117.941	-117.79	-118.38
41.4429	-117.958	-117.795	-118.399
41.5039	-117.979	-117.801	-118.415
41.5649	-117.99	-117.811	-118.425
41.626	-118.009	-117.804	-118.445
41.687	-118.021	-117.825	-118.458
41.748	-118.036	-117.828	-118.48
41.8091	-118.054	-117.85	-118.484
41.8701	-118.066	-117.858	-118.496
41.9312	-118.08	-117.877	-118.499
41.9922	-118.099	-117.883	-118.519
42.0532	-118.108	-117.893	-118.522
42.1143	-118.123	-117.902	-118.535
42.1753	-118.14	-117.922	-118.534
42.2363	-118.152	-117.937	-118.544
42.2974	-118.163	-117.938	-118.543
42.3584	-118.165	-117.945	-118.561
42.4194	-118.175	-117.95	-118.564
42.4805	-118.188	-117.953	-118.566
42.5415	-118.192	-117.975	-118.565
42.6025	-118.205	-117.977	-118.582
42.6636	-118.215	-117.982	-118.582
42.7246	-118.224	-117.998	-118.587
42.7856	-118.232	-118.003	-118.59
42.8467	-118.244	-118.018	-118.608
42.9077	-118.251	-118.016	-118.627
42.9688	-118.263	-118.033	-118.635
43.0298	-118.267	-118.047	-118.654
43.0908	-118.273	-118.065	-118.67
43.1519	-118.282	-118.082	-118.683
43.2129	-118.283	-118.093	-118.696
43.2739	-118.288	-118.099	-118.718
43.335	-118.295	-118.108	-118.725
43.396	-118.3	-118.112	-118.747
43.457	-118.306	-118.124	-118.762
43.5181	-118.32	-118.127	-118.774
43.5791	-118.325	-118.131	-118.794
43.6401	-118.336	-118.149	-118.801
43.7012	-118.343	-118.143	-118.833
43.7622	-118.354	-118.151	-118.831
43.8232	-118.348	-118.159	-118.843
43.8843	-118.353	-118.179	-118.859
43.9453	-118.364	-118.187	-118.867
44.0063	-118.377	-118.2	-118.876
44.0674	-118.385	-118.22	-118.896
44.1284	-118.387	-118.229	-118.91
44.1895	-118.398	-118.247	-118.912
44.2505	-118.405	-118.253	-118.927
44.3115	-118.41	-118.272	-118.947
44.3726	-118.42	-118.278	-118.951
44.4336	-118.425	-118.301	-118.968
44.4946	-118.439	-118.299	-118.997
44.5557	-118.436	-118.303	-118.993
44.6167	-118.443	-118.321	-118.999
44.6777	-118.45	-118.332	-119.019
44.7388	-118.467	-118.344	-119.016
44.7998	-118.483	-118.338	-119.023
44.8608	-118.491	-118.34	-119.025
44.9219	-118.499	-118.355	-119.026
44.9829	-118.51	-118.358	-119.03
45.0439	-118.519	-118.348	-119.043
45.105	-118.526	-118.35	-119.053
45.166	-118.54	-118.36	-119.057
45.2271	-118.555	-118.377	-119.07
45.2881	-118.56	-118.379	-119.072
45.3491	-118.584	-118.384	-119.077
45.4102	-118.594	-118.377	-119.093
45.4712	-118.608	-118.391	-119.106
45.5322	-118.622	-118.401	-119.118
45.5933	-118.636	-118.424	-119.125
45.6543	-118.647	-118.421	-119.134
45.7153	-118.661	-118.426	-119.134
45.7764	-118.678	-118.438	-119.146
45.8374	-118.688	-118.435	-119.164
45.8984	-118.706	-118.456	-119.164
45.9595	-118.714	-118.452	-119.182
46.0205	-118.72	-118.459	-119.18
46.0815	-118.732	-118.466	-119.19
46.1426	-118.743	-118.47	-119.207
46.2036	-118.757	-118.468	-119.208
46.2646	-118.782	-118.486	-119.224
46.3257	-118.793	-118.48	-119.233
46.3867	-118.81	-118.488	-119.257
46.4478	-118.817	-118.475	-119.262
46.5088	-118.836	-118.485	-119.269
46.5698	-118.851	-118.495	-119.281
46.6309	-118.864	-118.5	-119.292
46.6919	-118.882	-118.511	-119.299
46.7529	-118.898	-118.514	-119.313
46.814	-118.908	-118.534	-119.322
46.875	-118.925	-118.543	-119.323
46.936	-118.954	-118.555	-119.336
46.9971	-118.967	-118.576	-119.34
47.0581	-118.982	-118.57	-119.354
47.1191	-118.994	-118.593	-119.365
47.1802	-119.012	-118.606	-119.371
47.2412	-119.024	-118.616	-119.372
47.3022	-119.046	-118.619	-119.379
47.3633	-119.06	-118.635	-119.386
47.4243	-119.077	-118.66	-119.387
47.4854	-119.085	-118.667	-119.397
47.5464	-119.11	-118.676	-119.411
47.6074	-119.12	-118.689	-119.413
47.6685	-119.126	-118.698	-119.433
47.7295	-119.142	-118.715	-119.441
47.7905	-119.154	-118.729	-119.448
47.8516	-119.17	-118.738	-119.453
47.9126	-119.182	-118.741	-119.455
47.9736	-119.193	-118.752	-119.462
48.0347	-119.208	-118.766	-119.473
48.0957	-119.22	-118.768	-119.494
48.1567	-119.23	-118.769	-119.504
48.2178	-119.241	-118.78	-119.528
48.2788	-119.254	-118.797	-119.536
48.3398	-119.27	-118.798	-119.549
48.4009	-119.281	-118.818	-119.566
48.4619	-119.292	-118.824	-119.572
48.5229	-119.304	-118.843	-119.603
48.584	-119.324	-118.85	-119.61
48.645	-119.341	-118.862	-119.639
48.7061	-119.345	-118.872	-119.653
48.7671	-119.358	-118.898	-119.666
48.8281	-119.367	-118.902	-119.687
48.8892	-119.376	-118.913	-119.709
48.9502	-119.387	-118.921	-119.73
49.0112	-119.393	-118.94	-119.741
49.0723	-119.405	-118.96	-119.757
49.1333	-119.413	-118.972	-119.777
49.1943	-119.419	-118.982	-119.786
49.2554	-119.421	-118.985	-119.814
49.3164	-119.426	-118.991	-119.812
49.3774	-119.436	-119.005	-119.823
49.4385	-119.444	-119.012	-119.835
49.4995	-119.458	-119.024	-119.84
49.5605	-119.465	-119.032	-119.844
49.6216	-119.471	-119.045	-119.853
49.6826	-119.475	-119.048	-119.869
49.7437	-119.489	-119.045	-119.875
49.8047	-119.5	-119.053	-119.894
49.8657	-119.505	-119.06	-119.896
49.9268	-119.518	-119.074	-119.915
49.9878	-119.532	-119.091	-119.918

## Sheet: S11 PSD ZT12-24
Row: Treatment Day	Baseline Average (B4-B6)	Withdrawal Day 2	Withdrawal Day 8
Frequency (Hz)	Base(Avg.)	W2	W8
0.549316	-96.4077	-97.5461	-96.9676
0.610352	-96.3243	-97.6017	-97.0077
0.671387	-96.334	-97.7185	-97.1187
0.732422	-96.4912	-97.9464	-97.3308
0.793457	-96.6553	-98.1771	-97.5552
0.854492	-96.7481	-98.3275	-97.7078
0.915527	-96.79	-98.4238	-97.7823
0.976562	-96.7823	-98.5003	-97.7969
1.0376	-96.7972	-98.5585	-97.8253
1.09863	-96.8088	-98.6132	-97.8359
1.15967	-96.8311	-98.643	-97.8488
1.2207	-96.8533	-98.6954	-97.8724
1.28174	-96.8637	-98.7499	-97.9067
1.34277	-96.9108	-98.8049	-97.9225
1.40381	-96.9301	-98.8337	-97.9419
1.46484	-96.9782	-98.8946	-97.9568
1.52588	-97.0296	-98.9527	-98.0382
1.58691	-97.067	-99.0077	-98.0635				Data are spectrogram data from 0.5-50Hz, averaged across N=8 rats for REM during lights on (ZT12-24)
1.64795	-97.0903	-99.0583	-98.1192
1.70898	-97.1386	-99.0798	-98.1541
1.77002	-97.1971	-99.0867	-98.1877
1.83105	-97.2698	-99.1492	-98.2404
1.89209	-97.3244	-99.2226	-98.2863
1.95312	-97.4011	-99.2766	-98.3804
2.01416	-97.4639	-99.3669	-98.4628
2.0752	-97.543	-99.413	-98.5653
2.13623	-97.6109	-99.4828	-98.6399
2.19727	-97.6833	-99.5376	-98.71
2.2583	-97.7761	-99.6057	-98.7728
2.31934	-97.8589	-99.6677	-98.8432
2.38037	-97.9496	-99.7262	-98.9559
2.44141	-98.0117	-99.7722	-99.0286
2.50244	-98.099	-99.8585	-99.0947
2.56348	-98.1923	-99.9055	-99.1481
2.62451	-98.2359	-99.9556	-99.2297
2.68555	-98.3199	-99.9937	-99.2954
2.74658	-98.375	-100.041	-99.3402
2.80762	-98.4399	-100.089	-99.3966
2.86865	-98.5118	-100.149	-99.4641
2.92969	-98.5614	-100.181	-99.5162
2.99072	-98.6224	-100.244	-99.6051
3.05176	-98.6937	-100.288	-99.6539
3.11279	-98.7362	-100.358	-99.7149
3.17383	-98.7885	-100.386	-99.7913
3.23486	-98.8432	-100.444	-99.8253
3.2959	-98.8991	-100.474	-99.895
3.35693	-98.949	-100.516	-99.9644
3.41797	-98.9994	-100.581	-99.9919
3.479	-99.0658	-100.639	-100.047
3.54004	-99.0905	-100.658	-100.139
3.60107	-99.147	-100.711	-100.208
3.66211	-99.2046	-100.753	-100.263
3.72314	-99.2568	-100.829	-100.358
3.78418	-99.3082	-100.88	-100.41
3.84521	-99.3647	-100.947	-100.455
3.90625	-99.4063	-100.99	-100.493
3.96729	-99.462	-101.049	-100.527
4.02832	-99.5158	-101.107	-100.606
4.08936	-99.5648	-101.161	-100.674
4.15039	-99.6012	-101.216	-100.711
4.21143	-99.6539	-101.258	-100.744
4.27246	-99.7122	-101.29	-100.789
4.3335	-99.769	-101.326	-100.866
4.39453	-99.8011	-101.356	-100.875
4.45557	-99.8413	-101.411	-100.947
4.5166	-99.9013	-101.433	-100.999
4.57764	-99.9402	-101.493	-101.03
4.63867	-99.9699	-101.526	-101.076
4.69971	-100.017	-101.585	-101.141
4.76074	-100.053	-101.608	-101.18
4.82178	-100.107	-101.644	-101.235
4.88281	-100.146	-101.662	-101.265
4.94385	-100.167	-101.724	-101.277
5.00488	-100.202	-101.757	-101.314
5.06592	-100.224	-101.763	-101.355
5.12695	-100.26	-101.82	-101.374
5.18799	-100.285	-101.851	-101.407
5.24902	-100.314	-101.88	-101.442
5.31006	-100.334	-101.906	-101.483
5.37109	-100.376	-101.958	-101.506
5.43213	-100.389	-101.999	-101.545
5.49316	-100.397	-102.036	-101.575
5.5542	-100.433	-102.059	-101.615
5.61523	-100.453	-102.086	-101.637
5.67627	-100.463	-102.11	-101.671
5.7373	-100.479	-102.139	-101.74
5.79834	-100.502	-102.185	-101.779
5.85938	-100.512	-102.223	-101.811
5.92041	-100.541	-102.275	-101.828
5.98145	-100.563	-102.298	-101.878
6.04248	-100.585	-102.324	-101.915
6.10352	-100.604	-102.359	-101.934
6.16455	-100.612	-102.393	-101.938
6.22559	-100.637	-102.412	-101.95
6.28662	-100.658	-102.447	-101.998
6.34766	-100.67	-102.47	-102.001
6.40869	-100.678	-102.5	-102.018
6.46973	-100.701	-102.519	-102.041
6.53076	-100.723	-102.575	-102.067
6.5918	-100.741	-102.587	-102.106
6.65283	-100.766	-102.624	-102.103
6.71387	-100.794	-102.648	-102.121
6.7749	-100.825	-102.694	-102.167
6.83594	-100.849	-102.711	-102.172
6.89697	-100.872	-102.766	-102.195
6.95801	-100.912	-102.802	-102.192
7.01904	-100.939	-102.83	-102.233
7.08008	-100.999	-102.87	-102.263
7.14111	-101.032	-102.901	-102.301
7.20215	-101.051	-102.928	-102.337
7.26318	-101.074	-102.962	-102.37
7.32422	-101.097	-102.99	-102.406
7.38525	-101.137	-103.018	-102.423
7.44629	-101.162	-103.062	-102.455
7.50732	-101.202	-103.076	-102.46
7.56836	-101.218	-103.125	-102.478
7.62939	-101.234	-103.139	-102.516
7.69043	-101.262	-103.152	-102.54
7.75146	-101.27	-103.196	-102.58
7.8125	-101.321	-103.237	-102.618
7.87354	-101.35	-103.258	-102.614
7.93457	-101.383	-103.304	-102.622
7.99561	-101.428	-103.338	-102.668
8.05664	-101.461	-103.391	-102.707
8.11768	-101.494	-103.434	-102.716
8.17871	-101.53	-103.49	-102.766
8.23975	-101.563	-103.525	-102.786
8.30078	-101.61	-103.566	-102.823
8.36182	-101.655	-103.612	-102.815
8.42285	-101.703	-103.632	-102.875
8.48389	-101.734	-103.679	-102.891
8.54492	-101.767	-103.74	-102.927
8.60596	-101.793	-103.778	-102.978
8.66699	-101.853	-103.816	-103.011
8.72803	-101.886	-103.844	-103.061
8.78906	-101.929	-103.896	-103.078
8.8501	-101.979	-103.93	-103.157
8.91113	-102.013	-103.948	-103.169
8.97217	-102.051	-103.988	-103.188
9.0332	-102.107	-104.017	-103.216
9.09424	-102.137	-104.05	-103.253
9.15527	-102.193	-104.098	-103.327
9.21631	-102.238	-104.152	-103.352
9.27734	-102.292	-104.196	-103.384
9.33838	-102.321	-104.249	-103.439
9.39941	-102.368	-104.305	-103.439
9.46045	-102.42	-104.338	-103.469
9.52148	-102.426	-104.395	-103.519
9.58252	-102.487	-104.422	-103.563
9.64355	-102.526	-104.47	-103.61
9.70459	-102.549	-104.498	-103.627
9.76562	-102.571	-104.535	-103.677
9.82666	-102.596	-104.582	-103.71
9.8877	-102.634	-104.634	-103.773
9.94873	-102.668	-104.669	-103.807
10.0098	-102.718	-104.682	-103.837
10.0708	-102.741	-104.704	-103.872
10.1318	-102.786	-104.78	-103.893
10.1929	-102.781	-104.819	-103.946
10.2539	-102.788	-104.866	-103.958
10.3149	-102.802	-104.874	-103.959
10.376	-102.837	-104.913	-103.987
10.437	-102.852	-104.953	-103.977
10.498	-102.875	-104.98	-104.002
10.5591	-102.874	-105.014	-104.022
10.6201	-102.885	-105.039	-104.05
10.6812	-102.929	-105.05	-104.039
10.7422	-102.936	-105.086	-104.037
10.8032	-102.951	-105.099	-104.066
10.8643	-102.969	-105.136	-104.075
10.9253	-102.98	-105.169	-104.104
10.9863	-103	-105.171	-104.117
11.0474	-102.999	-105.195	-104.148
11.1084	-102.994	-105.224	-104.158
11.1694	-103.031	-105.244	-104.151
11.2305	-103.053	-105.267	-104.172
11.2915	-103.059	-105.31	-104.219
11.3525	-103.082	-105.293	-104.209
11.4136	-103.088	-105.321	-104.231
11.4746	-103.124	-105.322	-104.252
11.5356	-103.134	-105.321	-104.274
11.5967	-103.156	-105.37	-104.267
11.6577	-103.173	-105.394	-104.293
11.7188	-103.189	-105.421	-104.302
11.7798	-103.198	-105.46	-104.3
11.8408	-103.217	-105.495	-104.305
11.9019	-103.22	-105.511	-104.329
11.9629	-103.239	-105.522	-104.356
12.0239	-103.263	-105.521	-104.381
12.085	-103.284	-105.537	-104.398
12.146	-103.294	-105.552	-104.391
12.207	-103.327	-105.57	-104.423
12.2681	-103.378	-105.613	-104.44
12.3291	-103.394	-105.644	-104.446
12.3901	-103.422	-105.656	-104.474
12.4512	-103.439	-105.689	-104.493
12.5122	-103.478	-105.71	-104.531
12.5732	-103.483	-105.741	-104.545
12.6343	-103.53	-105.781	-104.579
12.6953	-103.555	-105.787	-104.597
12.7563	-103.616	-105.809	-104.631
12.8174	-103.653	-105.837	-104.652
12.8784	-103.702	-105.865	-104.709
12.9395	-103.736	-105.891	-104.724
13.0005	-103.765	-105.911	-104.734
13.0615	-103.793	-105.937	-104.754
13.1226	-103.848	-105.941	-104.792
13.1836	-103.887	-105.989	-104.82
13.2446	-103.911	-106.019	-104.843
13.3057	-103.939	-106.05	-104.86
13.3667	-103.965	-106.099	-104.89
13.4277	-104.006	-106.125	-104.909
13.4888	-104.05	-106.172	-104.914
13.5498	-104.101	-106.202	-104.945
13.6108	-104.126	-106.229	-104.985
13.6719	-104.156	-106.277	-105.041
13.7329	-104.194	-106.316	-105.07
13.7939	-104.227	-106.332	-105.094
13.855	-104.273	-106.362	-105.148
13.916	-104.331	-106.412	-105.164
13.9771	-104.371	-106.463	-105.225
14.0381	-104.409	-106.516	-105.269
14.0991	-104.465	-106.54	-105.328
14.1602	-104.5	-106.567	-105.359
14.2212	-104.546	-106.609	-105.406
14.2822	-104.605	-106.617	-105.465
14.3433	-104.641	-106.676	-105.516
14.4043	-104.685	-106.7	-105.532
14.4653	-104.743	-106.756	-105.587
14.5264	-104.805	-106.796	-105.622
14.5874	-104.854	-106.824	-105.68
14.6484	-104.943	-106.868	-105.715
14.7095	-104.974	-106.907	-105.774
14.7705	-105.034	-106.928	-105.816
14.8315	-105.068	-106.969	-105.855
14.8926	-105.123	-107.039	-105.913
14.9536	-105.16	-107.066	-105.945
15.0146	-105.222	-107.111	-105.989
15.0757	-105.271	-107.132	-106.054
15.1367	-105.321	-107.19	-106.117
15.1978	-105.373	-107.25	-106.169
15.2588	-105.426	-107.306	-106.237
15.3198	-105.488	-107.366	-106.285
15.3809	-105.534	-107.41	-106.337
15.4419	-105.596	-107.455	-106.409
15.5029	-105.654	-107.486	-106.465
15.564	-105.71	-107.532	-106.5
15.625	-105.745	-107.575	-106.539
15.686	-105.809	-107.612	-106.605
15.7471	-105.871	-107.682	-106.665
15.8081	-105.928	-107.75	-106.722
15.8691	-105.979	-107.797	-106.769
15.9302	-106.035	-107.86	-106.814
15.9912	-106.088	-107.907	-106.881
16.0522	-106.138	-107.958	-106.949
16.1133	-106.204	-108.006	-107.011
16.1743	-106.261	-108.069	-107.077
16.2354	-106.321	-108.12	-107.156
16.2964	-106.375	-108.164	-107.233
16.3574	-106.438	-108.24	-107.299
16.4185	-106.493	-108.275	-107.362
16.4795	-106.571	-108.32	-107.42
16.5405	-106.629	-108.382	-107.497
16.6016	-106.684	-108.441	-107.572
16.6626	-106.752	-108.51	-107.629
16.7236	-106.812	-108.549	-107.721
16.7847	-106.904	-108.62	-107.756
16.8457	-106.955	-108.689	-107.844
16.9067	-107.022	-108.755	-107.881
16.9678	-107.076	-108.802	-107.965
17.0288	-107.134	-108.831	-108.037
17.0898	-107.194	-108.918	-108.1
17.1509	-107.253	-108.95	-108.144
17.2119	-107.33	-109.015	-108.2
17.2729	-107.385	-109.081	-108.277
17.334	-107.428	-109.144	-108.338
17.395	-107.498	-109.201	-108.391
17.4561	-107.53	-109.26	-108.457
17.5171	-107.597	-109.327	-108.513
17.5781	-107.651	-109.365	-108.569
17.6392	-107.718	-109.422	-108.615
17.7002	-107.775	-109.463	-108.69
17.7612	-107.818	-109.515	-108.745
17.8223	-107.896	-109.559	-108.827
17.8833	-107.944	-109.618	-108.881
17.9443	-108.014	-109.682	-108.923
18.0054	-108.07	-109.74	-109.002
18.0664	-108.134	-109.81	-109.041
18.1274	-108.193	-109.857	-109.098
18.1885	-108.249	-109.922	-109.177
18.2495	-108.309	-109.945	-109.23
18.3105	-108.398	-110.003	-109.276
18.3716	-108.465	-110.055	-109.343
18.4326	-108.536	-110.111	-109.437
18.4937	-108.589	-110.166	-109.48
18.5547	-108.645	-110.221	-109.517
18.6157	-108.699	-110.274	-109.607
18.6768	-108.757	-110.331	-109.682
18.7378	-108.82	-110.375	-109.735
18.7988	-108.881	-110.42	-109.804
18.8599	-108.94	-110.479	-109.864
18.9209	-108.991	-110.526	-109.921
18.9819	-109.045	-110.569	-109.963
19.043	-109.096	-110.614	-110.018
19.104	-109.144	-110.657	-110.042
19.165	-109.207	-110.69	-110.119
19.2261	-109.255	-110.742	-110.168
19.2871	-109.301	-110.782	-110.216
19.3481	-109.365	-110.827	-110.252
19.4092	-109.41	-110.894	-110.282
19.4702	-109.457	-110.926	-110.332
19.5312	-109.511	-110.987	-110.39
19.5923	-109.562	-111.018	-110.463
19.6533	-109.609	-111.062	-110.477
19.7144	-109.653	-111.105	-110.534
19.7754	-109.696	-111.14	-110.573
19.8364	-109.744	-111.17	-110.619
19.8975	-109.793	-111.209	-110.653
19.9585	-109.846	-111.25	-110.715
20.0195	-109.896	-111.294	-110.756
20.0806	-109.93	-111.343	-110.822
20.1416	-109.977	-111.385	-110.831
20.2026	-110.024	-111.411	-110.869
20.2637	-110.062	-111.45	-110.9
20.3247	-110.108	-111.48	-110.95
20.3857	-110.145	-111.504	-110.987
20.4468	-110.191	-111.529	-111.049
20.5078	-110.223	-111.589	-111.066
20.5688	-110.286	-111.62	-111.107
20.6299	-110.324	-111.665	-111.145
20.6909	-110.36	-111.714	-111.183
20.752	-110.393	-111.756	-111.215
20.813	-110.43	-111.784	-111.246
20.874	-110.467	-111.822	-111.297
20.9351	-110.497	-111.845	-111.319
20.9961	-110.547	-111.859	-111.355
21.0571	-110.588	-111.896	-111.398
21.1182	-110.633	-111.937	-111.445
21.1792	-110.666	-111.966	-111.482
21.2402	-110.702	-112.003	-111.532
21.3013	-110.751	-112.013	-111.578
21.3623	-110.788	-112.061	-111.617
21.4233	-110.826	-112.099	-111.641
21.4844	-110.859	-112.116	-111.68
21.5454	-110.893	-112.146	-111.719
21.6064	-110.925	-112.161	-111.753
21.6675	-110.966	-112.178	-111.817
21.7285	-110.997	-112.208	-111.829
21.7896	-111.039	-112.232	-111.885
21.8506	-111.068	-112.256	-111.914
21.9116	-111.097	-112.305	-111.964
21.9727	-111.119	-112.328	-111.981
22.0337	-111.143	-112.35	-112.01
22.0947	-111.181	-112.383	-112.035
22.1558	-111.229	-112.415	-112.051
22.2168	-111.25	-112.461	-112.096
22.2778	-111.278	-112.485	-112.112
22.3389	-111.306	-112.508	-112.13
22.3999	-111.335	-112.541	-112.177
22.4609	-111.363	-112.588	-112.192
22.522	-111.397	-112.614	-112.237
22.583	-111.411	-112.653	-112.254
22.644	-111.446	-112.681	-112.268
22.7051	-111.477	-112.707	-112.285
22.7661	-111.5	-112.741	-112.303
22.8271	-111.522	-112.769	-112.352
22.8882	-111.565	-112.8	-112.39
22.9492	-111.577	-112.827	-112.44
23.0103	-111.619	-112.863	-112.468
23.0713	-111.638	-112.878	-112.499
23.1323	-111.649	-112.904	-112.518
23.1934	-111.69	-112.944	-112.559
23.2544	-111.706	-112.978	-112.572
23.3154	-111.732	-112.99	-112.603
23.3765	-111.754	-113.004	-112.64
23.4375	-111.79	-113.049	-112.661
23.4985	-111.815	-113.069	-112.688
23.5596	-111.839	-113.097	-112.72
23.6206	-111.857	-113.123	-112.744
23.6816	-111.877	-113.132	-112.757
23.7427	-111.891	-113.162	-112.793
23.8037	-111.926	-113.184	-112.83
23.8647	-111.947	-113.199	-112.841
23.9258	-111.968	-113.232	-112.876
23.9868	-111.992	-113.243	-112.888
24.0479	-112.013	-113.262	-112.894
24.1089	-112.036	-113.286	-112.906
24.1699	-112.055	-113.317	-112.942
24.231	-112.085	-113.352	-112.957
24.292	-112.122	-113.37	-113.002
24.353	-112.132	-113.388	-113.005
24.4141	-112.157	-113.4	-113.026
24.4751	-112.175	-113.414	-113.049
24.5361	-112.194	-113.437	-113.085
24.5972	-112.205	-113.439	-113.108
24.6582	-112.238	-113.459	-113.134
24.7192	-112.253	-113.468	-113.146
24.7803	-112.283	-113.494	-113.175
24.8413	-112.31	-113.508	-113.172
24.9023	-112.323	-113.534	-113.207
24.9634	-112.342	-113.548	-113.238
25.0244	-112.368	-113.569	-113.266
25.0854	-112.397	-113.594	-113.293
25.1465	-112.425	-113.621	-113.299
25.2075	-112.446	-113.638	-113.313
25.2686	-112.476	-113.654	-113.353
25.3296	-112.505	-113.684	-113.377
25.3906	-112.521	-113.696	-113.391
25.4517	-112.538	-113.728	-113.413
25.5127	-112.56	-113.751	-113.42
25.5737	-112.591	-113.775	-113.447
25.6348	-112.621	-113.8	-113.473
25.6958	-112.636	-113.821	-113.481
25.7568	-112.648	-113.834	-113.487
25.8179	-112.678	-113.854	-113.522
25.8789	-112.709	-113.884	-113.548
25.9399	-112.735	-113.902	-113.548
26.001	-112.748	-113.896	-113.56
26.062	-112.768	-113.916	-113.577
26.123	-112.777	-113.922	-113.605
26.1841	-112.803	-113.939	-113.624
26.2451	-112.825	-113.955	-113.656
26.3062	-112.85	-113.972	-113.678
26.3672	-112.883	-113.993	-113.702
26.4282	-112.887	-114.014	-113.715
26.4893	-112.905	-114.024	-113.733
26.5503	-112.91	-114.026	-113.754
26.6113	-112.942	-114.047	-113.757
26.6724	-112.957	-114.064	-113.793
26.7334	-112.976	-114.096	-113.798
26.7944	-112.997	-114.108	-113.82
26.8555	-113.02	-114.11	-113.835
26.9165	-113.045	-114.135	-113.854
26.9775	-113.055	-114.152	-113.908
27.0386	-113.077	-114.162	-113.903
27.0996	-113.101	-114.191	-113.923
27.1606	-113.12	-114.225	-113.929
27.2217	-113.145	-114.241	-113.964
27.2827	-113.161	-114.27	-113.991
27.3438	-113.182	-114.276	-114.001
27.4048	-113.199	-114.294	-114.03
27.4658	-113.213	-114.305	-114.024
27.5269	-113.236	-114.336	-114.066
27.5879	-113.25	-114.358	-114.074
27.6489	-113.269	-114.38	-114.101
27.71	-113.276	-114.394	-114.125
27.771	-113.3	-114.413	-114.132
27.832	-113.312	-114.432	-114.152
27.8931	-113.338	-114.448	-114.178
27.9541	-113.357	-114.46	-114.218
28.0151	-113.363	-114.485	-114.224
28.0762	-113.38	-114.514	-114.257
28.1372	-113.403	-114.532	-114.278
28.1982	-113.424	-114.553	-114.282
28.2593	-113.438	-114.58	-114.292
28.3203	-113.459	-114.587	-114.324
28.3813	-113.481	-114.61	-114.307
28.4424	-113.501	-114.63	-114.318
28.5034	-113.517	-114.646	-114.357
28.5645	-113.542	-114.663	-114.371
28.6255	-113.556	-114.672	-114.397
28.6865	-113.564	-114.696	-114.388
28.7476	-113.579	-114.719	-114.421
28.8086	-113.601	-114.758	-114.446
28.8696	-113.624	-114.751	-114.456
28.9307	-113.647	-114.779	-114.468
28.9917	-113.667	-114.783	-114.474
29.0527	-113.685	-114.82	-114.498
29.1138	-113.698	-114.838	-114.508
29.1748	-113.71	-114.828	-114.552
29.2358	-113.716	-114.836	-114.559
29.2969	-113.733	-114.86	-114.577
29.3579	-113.751	-114.873	-114.605
29.4189	-113.76	-114.881	-114.629
29.48	-113.786	-114.905	-114.633
29.541	-113.802	-114.933	-114.665
29.6021	-113.816	-114.946	-114.694
29.6631	-113.823	-114.965	-114.738
29.7241	-113.84	-114.978	-114.737
29.7852	-113.834	-114.973	-114.764
29.8462	-113.858	-114.992	-114.771
29.9072	-113.862	-115.015	-114.788
29.9683	-113.879	-115.031	-114.803
30.0293	-113.905	-115.045	-114.82
30.0903	-113.923	-115.052	-114.856
30.1514	-113.944	-115.087	-114.854
30.2124	-113.97	-115.095	-114.891
30.2734	-113.988	-115.09	-114.881
30.3345	-114.007	-115.108	-114.932
30.3955	-114.033	-115.117	-114.944
30.4565	-114.052	-115.142	-114.93
30.5176	-114.077	-115.16	-114.968
30.5786	-114.093	-115.164	-114.979
30.6396	-114.11	-115.181	-115.001
30.7007	-114.128	-115.209	-115.02
30.7617	-114.146	-115.214	-115.027
30.8228	-114.165	-115.245	-115.067
30.8838	-114.182	-115.255	-115.068
30.9448	-114.2	-115.275	-115.104
31.0059	-114.216	-115.279	-115.126
31.0669	-114.228	-115.298	-115.14
31.1279	-114.244	-115.311	-115.16
31.189	-114.265	-115.325	-115.169
31.25	-114.282	-115.352	-115.175
31.311	-114.309	-115.383	-115.186
31.3721	-114.33	-115.39	-115.212
31.4331	-114.329	-115.395	-115.236
31.4941	-114.346	-115.416	-115.241
31.5552	-114.365	-115.443	-115.261
31.6162	-114.375	-115.45	-115.291
31.6772	-114.395	-115.454	-115.296
31.7383	-114.41	-115.463	-115.299
31.7993	-114.434	-115.468	-115.314
31.8604	-114.454	-115.479	-115.338
31.9214	-114.489	-115.495	-115.351
31.9824	-114.509	-115.518	-115.38
32.0435	-114.535	-115.528	-115.372
32.1045	-114.552	-115.537	-115.386
32.1655	-114.568	-115.538	-115.417
32.2266	-114.585	-115.551	-115.436
32.2876	-114.605	-115.575	-115.46
32.3486	-114.616	-115.582	-115.481
32.4097	-114.631	-115.601	-115.462
32.4707	-114.648	-115.596	-115.488
32.5317	-114.667	-115.628	-115.506
32.5928	-114.685	-115.634	-115.516
32.6538	-114.702	-115.663	-115.535
32.7148	-114.717	-115.686	-115.554
32.7759	-114.735	-115.712	-115.586
32.8369	-114.752	-115.726	-115.595
32.8979	-114.77	-115.756	-115.62
32.959	-114.777	-115.771	-115.637
33.02	-114.787	-115.794	-115.678
33.0811	-114.796	-115.814	-115.683
33.1421	-114.823	-115.84	-115.715
33.2031	-114.828	-115.861	-115.744
33.2642	-114.855	-115.86	-115.756
33.3252	-114.869	-115.872	-115.763
33.3862	-114.896	-115.893	-115.773
33.4473	-114.91	-115.914	-115.811
33.5083	-114.921	-115.928	-115.841
33.5693	-114.93	-115.952	-115.855
33.6304	-114.944	-115.962	-115.881
33.6914	-114.961	-115.978	-115.9
33.7524	-114.974	-115.989	-115.919
33.8135	-114.994	-116.002	-115.942
33.8745	-115.02	-116.024	-115.954
33.9355	-115.037	-116.046	-115.954
33.9966	-115.045	-116.068	-115.979
34.0576	-115.052	-116.094	-115.992
34.1187	-115.077	-116.107	-116.027
34.1797	-115.098	-116.127	-116.042
34.2407	-115.11	-116.146	-116.059
34.3018	-115.125	-116.156	-116.068
34.3628	-115.142	-116.177	-116.094
34.4238	-115.15	-116.176	-116.113
34.4849	-115.161	-116.199	-116.119
34.5459	-115.187	-116.223	-116.149
34.6069	-115.205	-116.237	-116.167
34.668	-115.22	-116.251	-116.198
34.729	-115.222	-116.26	-116.205
34.79	-115.24	-116.286	-116.233
34.8511	-115.258	-116.294	-116.25
34.9121	-115.279	-116.298	-116.264
34.9731	-115.301	-116.318	-116.284
35.0342	-115.332	-116.319	-116.295
35.0952	-115.339	-116.343	-116.304
35.1562	-115.352	-116.364	-116.322
35.2173	-115.37	-116.383	-116.347
35.2783	-115.384	-116.402	-116.356
35.3394	-115.405	-116.417	-116.377
35.4004	-115.416	-116.447	-116.378
35.4614	-115.432	-116.457	-116.401
35.5225	-115.446	-116.467	-116.425
35.5835	-115.467	-116.491	-116.451
35.6445	-115.495	-116.52	-116.471
35.7056	-115.504	-116.54	-116.484
35.7666	-115.516	-116.562	-116.488
35.8276	-115.528	-116.564	-116.523
35.8887	-115.529	-116.58	-116.511
35.9497	-115.558	-116.598	-116.551
36.0107	-115.572	-116.602	-116.549
36.0718	-115.58	-116.634	-116.558
36.1328	-115.602	-116.635	-116.587
36.1938	-115.607	-116.664	-116.595
36.2549	-115.642	-116.667	-116.592
36.3159	-115.644	-116.681	-116.615
36.377	-115.665	-116.704	-116.647
36.438	-115.675	-116.72	-116.653
36.499	-115.688	-116.731	-116.655
36.5601	-115.688	-116.741	-116.69
36.6211	-115.705	-116.758	-116.686
36.6821	-115.721	-116.759	-116.698
36.7432	-115.741	-116.763	-116.716
36.8042	-115.77	-116.77	-116.727
36.8652	-115.774	-116.778	-116.741
36.9263	-115.794	-116.794	-116.76
36.9873	-115.808	-116.81	-116.778
37.0483	-115.819	-116.815	-116.777
37.1094	-115.831	-116.818	-116.789
37.1704	-115.845	-116.841	-116.819
37.2314	-115.861	-116.857	-116.831
37.2925	-115.864	-116.853	-116.853
37.3535	-115.885	-116.873	-116.869
37.4146	-115.904	-116.882	-116.889
37.4756	-115.92	-116.913	-116.893
37.5366	-115.928	-116.909	-116.914
37.5977	-115.95	-116.938	-116.911
37.6587	-115.963	-116.96	-116.91
37.7197	-115.976	-116.959	-116.92
37.7808	-115.988	-116.992	-116.962
37.8418	-116.009	-116.992	-116.968
37.9028	-116.033	-117.006	-116.989
37.9639	-116.047	-117.025	-117.016
38.0249	-116.066	-117.052	-117.036
38.0859	-116.072	-117.059	-117.062
38.147	-116.085	-117.078	-117.091
38.208	-116.102	-117.101	-117.095
38.269	-116.125	-117.095	-117.116
38.3301	-116.139	-117.131	-117.118
38.3911	-116.153	-117.122	-117.15
38.4521	-116.167	-117.141	-117.163
38.5132	-116.175	-117.153	-117.181
38.5742	-116.196	-117.16	-117.203
38.6353	-116.203	-117.189	-117.205
38.6963	-116.219	-117.183	-117.224
38.7573	-116.239	-117.212	-117.232
38.8184	-116.258	-117.222	-117.239
38.8794	-116.275	-117.234	-117.263
38.9404	-116.284	-117.252	-117.268
39.0015	-116.305	-117.258	-117.279
39.0625	-116.314	-117.269	-117.287
39.1235	-116.326	-117.278	-117.3
39.1846	-116.338	-117.287	-117.32
39.2456	-116.352	-117.309	-117.329
39.3066	-116.353	-117.336	-117.35
39.3677	-116.379	-117.341	-117.372
39.4287	-116.387	-117.347	-117.373
39.4897	-116.397	-117.371	-117.378
39.5508	-116.41	-117.387	-117.394
39.6118	-116.416	-117.404	-117.403
39.6729	-116.429	-117.414	-117.421
39.7339	-116.434	-117.413	-117.425
39.7949	-116.442	-117.436	-117.43
39.856	-116.461	-117.449	-117.43
39.917	-116.465	-117.456	-117.454
39.978	-116.484	-117.47	-117.449
40.0391	-116.489	-117.483	-117.482
40.1001	-116.495	-117.515	-117.486
40.1611	-116.508	-117.525	-117.511
40.2222	-116.518	-117.535	-117.517
40.2832	-116.538	-117.552	-117.539
40.3442	-116.548	-117.578	-117.58
40.4053	-116.553	-117.598	-117.557
40.4663	-116.554	-117.606	-117.593
40.5273	-116.562	-117.623	-117.598
40.5884	-116.582	-117.614	-117.619
40.6494	-116.6	-117.638	-117.63
40.7104	-116.597	-117.646	-117.658
40.7715	-116.604	-117.659	-117.67
40.8325	-116.623	-117.669	-117.686
40.8936	-116.64	-117.677	-117.682
40.9546	-116.636	-117.68	-117.699
41.0156	-116.653	-117.698	-117.699
41.0767	-116.649	-117.72	-117.707
41.1377	-116.67	-117.722	-117.705
41.1987	-116.683	-117.753	-117.703
41.2598	-116.693	-117.759	-117.723
41.3208	-116.706	-117.76	-117.746
41.3818	-116.726	-117.77	-117.753
41.4429	-116.726	-117.772	-117.759
41.5039	-116.732	-117.789	-117.767
41.5649	-116.739	-117.781	-117.787
41.626	-116.753	-117.791	-117.785
41.687	-116.758	-117.811	-117.795
41.748	-116.761	-117.825	-117.803
41.8091	-116.779	-117.823	-117.816
41.8701	-116.796	-117.845	-117.831
41.9312	-116.802	-117.852	-117.838
41.9922	-116.811	-117.857	-117.848
42.0532	-116.822	-117.86	-117.862
42.1143	-116.825	-117.877	-117.883
42.1753	-116.83	-117.879	-117.893
42.2363	-116.855	-117.897	-117.89
42.2974	-116.873	-117.904	-117.882
42.3584	-116.884	-117.912	-117.9
42.4194	-116.884	-117.924	-117.901
42.4805	-116.903	-117.947	-117.915
42.5415	-116.911	-117.93	-117.935
42.6025	-116.937	-117.935	-117.945
42.6636	-116.952	-117.948	-117.963
42.7246	-116.959	-117.952	-117.964
42.7856	-116.982	-117.953	-117.971
42.8467	-116.994	-117.976	-117.986
42.9077	-116.999	-117.983	-117.975
42.9688	-117.015	-117.992	-118.012
43.0298	-117.033	-117.989	-118.015
43.0908	-117.056	-118	-118.026
43.1519	-117.061	-118.01	-118.034
43.2129	-117.062	-118.026	-118.055
43.2739	-117.088	-118.036	-118.067
43.335	-117.102	-118.036	-118.106
43.396	-117.115	-118.049	-118.11
43.457	-117.132	-118.077	-118.131
43.5181	-117.151	-118.082	-118.152
43.5791	-117.147	-118.099	-118.169
43.6401	-117.174	-118.104	-118.184
43.7012	-117.163	-118.1	-118.204
43.7622	-117.186	-118.126	-118.21
43.8232	-117.193	-118.142	-118.245
43.8843	-117.209	-118.15	-118.26
43.9453	-117.207	-118.159	-118.29
44.0063	-117.216	-118.164	-118.293
44.0674	-117.223	-118.172	-118.312
44.1284	-117.236	-118.17	-118.328
44.1895	-117.255	-118.184	-118.334
44.2505	-117.263	-118.2	-118.346
44.3115	-117.282	-118.214	-118.36
44.3726	-117.288	-118.217	-118.385
44.4336	-117.308	-118.221	-118.373
44.4946	-117.321	-118.248	-118.376
44.5557	-117.332	-118.262	-118.375
44.6167	-117.345	-118.291	-118.388
44.6777	-117.344	-118.288	-118.389
44.7388	-117.353	-118.288	-118.402
44.7998	-117.363	-118.295	-118.399
44.8608	-117.384	-118.31	-118.411
44.9219	-117.391	-118.336	-118.423
44.9829	-117.396	-118.355	-118.435
45.0439	-117.418	-118.386	-118.441
45.105	-117.433	-118.371	-118.489
45.166	-117.447	-118.396	-118.492
45.2271	-117.464	-118.402	-118.492
45.2881	-117.465	-118.414	-118.492
45.3491	-117.48	-118.412	-118.508
45.4102	-117.489	-118.425	-118.524
45.4712	-117.495	-118.438	-118.527
45.5322	-117.52	-118.44	-118.554
45.5933	-117.522	-118.462	-118.555
45.6543	-117.528	-118.483	-118.581
45.7153	-117.544	-118.493	-118.591
45.7764	-117.551	-118.491	-118.61
45.8374	-117.552	-118.502	-118.617
45.8984	-117.571	-118.505	-118.603
45.9595	-117.582	-118.512	-118.617
46.0205	-117.584	-118.533	-118.634
46.0815	-117.599	-118.543	-118.642
46.1426	-117.605	-118.547	-118.644
46.2036	-117.627	-118.557	-118.664
46.2646	-117.63	-118.573	-118.695
46.3257	-117.649	-118.589	-118.689
46.3867	-117.669	-118.583	-118.713
46.4478	-117.666	-118.6	-118.708
46.5088	-117.682	-118.617	-118.727
46.5698	-117.688	-118.624	-118.739
46.6309	-117.705	-118.624	-118.746
46.6919	-117.703	-118.618	-118.741
46.7529	-117.71	-118.625	-118.76
46.814	-117.716	-118.624	-118.749
46.875	-117.735	-118.651	-118.774
46.936	-117.757	-118.657	-118.761
46.9971	-117.752	-118.681	-118.767
47.0581	-117.76	-118.684	-118.767
47.1191	-117.775	-118.695	-118.781
47.1802	-117.786	-118.679	-118.779
47.2412	-117.788	-118.691	-118.778
47.3022	-117.805	-118.71	-118.805
47.3633	-117.812	-118.707	-118.825
47.4243	-117.813	-118.718	-118.837
47.4854	-117.826	-118.723	-118.821
47.5464	-117.838	-118.734	-118.811
47.6074	-117.85	-118.745	-118.816
47.6685	-117.862	-118.734	-118.828
47.7295	-117.87	-118.733	-118.848
47.7905	-117.886	-118.751	-118.862
47.8516	-117.886	-118.755	-118.853
47.9126	-117.895	-118.764	-118.873
47.9736	-117.909	-118.756	-118.901
48.0347	-117.911	-118.772	-118.916
48.0957	-117.921	-118.778	-118.918
48.1567	-117.938	-118.783	-118.94
48.2178	-117.951	-118.803	-118.939
48.2788	-117.963	-118.804	-118.95
48.3398	-117.973	-118.809	-118.961
48.4009	-117.983	-118.831	-118.987
48.4619	-118.004	-118.841	-119.018
48.5229	-118.01	-118.838	-119.017
48.584	-118.008	-118.854	-119.008
48.645	-118.026	-118.857	-119.02
48.7061	-118.037	-118.879	-119.051
48.7671	-118.05	-118.891	-119.062
48.8281	-118.063	-118.902	-119.096
48.8892	-118.084	-118.917	-119.09
48.9502	-118.091	-118.94	-119.11
49.0112	-118.1	-118.94	-119.116
49.0723	-118.119	-118.948	-119.142
49.1333	-118.13	-118.965	-119.153
49.1943	-118.143	-118.974	-119.179
49.2554	-118.144	-118.98	-119.217
49.3164	-118.159	-118.972	-119.206
49.3774	-118.176	-118.988	-119.229
49.4385	-118.182	-119	-119.241
49.4995	-118.197	-119.012	-119.25
49.5605	-118.206	-119.032	-119.265
49.6216	-118.221	-119.04	-119.262
49.6826	-118.238	-119.078	-119.282
49.7437	-118.255	-119.089	-119.3
49.8047	-118.261	-119.1	-119.286
49.8657	-118.288	-119.1	-119.29
49.9268	-118.29	-119.118	-119.311
49.9878	-118.312	-119.135	-119.316
