# Supplementary material for: Spontaneous oxycodone withdrawal disrupts sleep, diurnal, and electrophysiological dynamics in rats
Source: PLoS One. 2025 Jan 17;20(1):e0312794. doi: 10.1371/journal.pone.0312794 (PMC11741586; doi:10.1371/journal.pone.0312794)
Supplement: S1 File — (ZIP) [file pone.0312794.s001.zip › All Supplementary Figures and Data 101824/S12_Data.xlsx]

## Sheet: S12A Delta
Row: Treatment Day	Baseline Day 4								Baseline Day 5								Baseline Day 6								Baseline Average (B4-B6)								Withdrawal Day 2								Withdrawal Day 3								Withdrawal Day 4
Row: Day_ZT Hour	B4_ZT0-3_(Absolute Power)	B4_ZT3-6_(Absolute Power)	B4_ZT6-9_(Absolute Power)	B4_ZT9-12_(Absolute Power)	B4_ZT12-15_(Absolute Power)	B4_ZT15-18_(Absolute Power)	B4_ZT18-21_(Absolute Power)	B4_ZT21-24_(Absolute Power)	B5_ZT0-3_(Absolute Power)	B5_ZT3-6_(Absolute Power)	B5_ZT6-9_(Absolute Power)	B5_ZT9-12_(Absolute Power)	B5_ZT12-15_(Absolute Power)	B5_ZT15-18_(Absolute Power)	B5_ZT18-21_(Absolute Power)	B5_ZT21-24_(Absolute Power)	B6_ZT0-3_(Absolute Power)	B6_ZT3-6_(Absolute Power)	B6_ZT6-9_(Absolute Power)	B6_ZT9-12_(Absolute Power)	B6_ZT12-15_(Absolute Power)	B6_ZT15-18_(Absolute Power)	B6_ZT18-21_(Absolute Power)	B6_ZT21-24_(Absolute Power)	BL(avg)_ZT0-3_(Absolute Power)	BL(avg)_ZT3-6_(Absolute Power)	BL(avg)_ZT6-9_(Absolute Power)	BL(avg)_ZT9-12_(Absolute Power)	BL(avg)_ZT12-15_(Absolute Power)	BL(avg)_ZT15-18_(Absolute Power)	BL(avg)_ZT18-21_(Absolute Power)	BL(avg)_ZT21-24_(Absolute Power)	W2_ZT0-3_(Absolute Power)	W2_ZT3-6_(Absolute Power)	W2_ZT6-9_(Absolute Power)	W2_ZT9-12_(Absolute Power)	W2_ZT12-15_(Absolute Power)	W2_ZT15-18_(Absolute Power)	W2_ZT18-21_(Absolute Power)	W2_ZT21-24_(Absolute Power)	W3_ZT0-3_(Absolute Power)	W3_ZT3-6_(Absolute Power)	W3_ZT6-9_(Absolute Power)	W3_ZT9-12_(Absolute Power)	W3_ZT12-15_(Absolute Power)	W3_ZT15-18_(Absolute Power)	W3_ZT18-21_(Absolute Power)	W3_ZT21-24_(Absolute Power)	W4_ZT0-3_(Absolute Power)
Animal ID
A2	-77.5891	-79.7538	-79.7826	-81.0139	-79.8339	-79.9065	-78.9039	-79.313	-77.5516	-78.7183	-80.447	-81.3462	-80.5187	-79.4161	-79.6305	-82.625	-78.1611	-79.6658	-80.4249	-81.4132	-81.723	-80.6229	-80.8375	-81.8592	-77.7673	-79.3793	-80.2182	-81.2578	-80.6919	-79.9818	-79.7907	-81.2657	-83.1426	-83.0732	-83.2973	-83.5218	-82.4176	-82.1191	-81.2952	-81.7664	-81.171	-82.4612	-83.2716	-83.0276	-81.4552	-82.0432	-81.1401	-80.7993	-81.1175
A3	-79.838	-81.9241	-82.2125	-82.2065	-81.2693	-80.023	-79.1759	-80.2782	-80.2577	-81.544	-82.4993	-83.0034	-81.3317	-80.4249	-79.9689	-81.4884	-79.6796	-81.3356	-81.6384	-82.3652	-80.2449	-80.0699	-79.0717	-80.4341	-79.9251	-81.6012	-82.1167	-82.525	-80.9486	-80.1726	-79.4055	-80.7336	-83.5894	-84.2188	-84.3499	-83.7562	-82.9819	-82.6678	-82.7202	-82.3404	-83.2062	-83.5411	-83.5285	-83.5299	-81.7417	-81.5426	-81.3566	-80.7514	-82.1878
A4	-76.4511	-77.5343	-78.7132	-79.6881	-78.6851	-76.5627	-76.4662	-75.4099	-75.9714	-77.5505	-78.9742	-79.0581	-78.9295	-75.9727	-78.1831	-80.3656	-77.1926	-78.5265	-79.5569	-79.764	-79.4927	-77.0983	-76.9779	-75.6533	-76.5384	-77.8705	-79.0814	-79.5034	-79.0358	-76.5446	-77.2091	-77.143	-79.8797	-79.8073	-81.1718	-79.9674	-79.4751	-77.1425	-77.7993	-78.8527	-78.2866	-79.6314	-80.2594	-79.8251	-77.7149	-76.9218	-78.7447	-77.897	-79.2753
A36	-75.8437	-77.7766	-79.0089	-79.4889	-78.6579	-76.808	-78.145	-76.891	-76.1815	-78.6318	-80.0912	-79.8804	-79.6355	-78.2663	-78.45	-80.5384	-76.6276	-78.3541	-79.9577	-80.3975	-79.4542	-77.9302	-79.0083	-77.4189	-76.2176	-78.2542	-79.6859	-79.9223	-79.2492	-77.6681	-78.5344	-78.2828	-84.4927	-84.4435	-84.2477	-84.0308	-83.5007	-81.9044	-82.1505	-82.1578	-82.9726	-83.9453	-83.3343	-83.8266	-82.7148	-83.2544	-81.694	-81.1394	-81.1881
A26	-81.4528	-82.2895	-83.1757	-84.0133	-82.355	-82.7875	-82.4205	-80.2573	-81.5161	-83.2089	-83.9035	-84.766	-84.3906	-83.2959	-83.2815	-82.4672	-81.1029	-83.4228	-83.6863	-84.2011	-83.8517	-83.1069	-82.826	-81.5182	-81.3573	-82.9737	-83.5885	-84.3268	-83.5325	-83.0634	-82.8427	-81.4142	-85.6376	-85.2575	-84.9382	-84.8967	-84.8991	-84.8754	-84.321	-84.6485	-84.7281	-84.6647	-84.0686	-83.6373	-83.8863	-83.8924	-83.6889	-83.2937	-84.2638
A28	-84.405	-85.8208	-86.7437	-86.818	-86.9214	-86.3162	-86.4228	-83.6896	-84.324	-86.2093	-86.1052	-87.0651	-87.3663	-85.6982	-86.1792	-82.8948	-83.5611	-85.9791	-86.5747	-87.1973	-87.5474	-86.8256	-86.6289	-85.8803	-84.0967	-86.0031	-86.4745	-87.0268	-87.2784	-86.28	-86.4103	-84.1549	-88.0435	-88.1683	-87.3734	-87.3564	-87.1614	-87.2724	-87.2656	-87.1865	-87.3467	-86.6206	-87.0708	-86.6681	-87.1609	-87.2379	-87.2389	-86.9983	-86.6859
A29	-83.3275	-84.9497	-84.6341	-86.113	-85.4756	-85.0153	-84.7873	-85.293	-83.1977	-84.701	-85.4035	-85.774	-86.3988	-84.5981	-85.0752	-86.9327	-82.7373	-84.077	-85.163	-86.0736	-86.1238	-85.5063	-85.0942	-86.0351	-83.0875	-84.5759	-85.0669	-85.9869	-85.9994	-85.0399	-84.9856	-86.0869	-86.5395	-86.1464	-86.27	-86.4244	-86.1526	-85.8336	-86.3617	-86.2832	-84.8853	-85.7287	-85.2267	-85.6229	-84.5843	-85.5405	-86.0098	-85.6963	-84.7451
A15	-83.3616	-84.5521	-85.3077	-86.7566	-87.4167	-87.1748	-86.0884	-85.4014	-82.657	-85.4405	-86.5509	-87.5708	-87.6387	-85.5944	-85.7761	-85.3313	-82.7176	-84.278	-85.1035	-87.02	-87.3805	-87.0684	-86.3948	-84.4248	-82.912	-84.7569	-85.654	-87.1158	-87.4786	-86.6125	-86.0864	-85.0525	-91.058	-90.9878	-90.6516	-91.3367	-90.4656	-89.5909	-90.6827	-88.2163	-89.005	-89.6623	-91.0462	-90.7628	-90.2623	-89.8832	-89.6954	-89.2108	-88.2781
Data are the absolute power (in dB) values for NREM Delta 1-4Hz Power across Baseline days 4-6 and withdrawal days 2-8
[truncated: 39 more columns]

## Sheet: S12B Theta
Row: Treatment Day	Baseline Day 4								Baseline Day 5								Baseline Day 6								Baseline Average (B4-B6)								Withdrawal Day 2								Withdrawal Day 3								Withdrawal Day 4
Row: Day_ZT Hour	B4_ZT0-3_(Absolute Power)	B4_ZT3-6_(Absolute Power)	B4_ZT6-9_(Absolute Power)	B4_ZT9-12_(Absolute Power)	B4_ZT12-15_(Absolute Power)	B4_ZT15-18_(Absolute Power)	B4_ZT18-21_(Absolute Power)	B4_ZT21-24_(Absolute Power)	B5_ZT0-3_(Absolute Power)	B5_ZT3-6_(Absolute Power)	B5_ZT6-9_(Absolute Power)	B5_ZT9-12_(Absolute Power)	B5_ZT12-15_(Absolute Power)	B5_ZT15-18_(Absolute Power)	B5_ZT18-21_(Absolute Power)	B5_ZT21-24_(Absolute Power)	B6_ZT0-3_(Absolute Power)	B6_ZT3-6_(Absolute Power)	B6_ZT6-9_(Absolute Power)	B6_ZT9-12_(Absolute Power)	B6_ZT12-15_(Absolute Power)	B6_ZT15-18_(Absolute Power)	B6_ZT18-21_(Absolute Power)	B6_ZT21-24_(Absolute Power)	BL(avg)_ZT0-3_(Absolute Power)	BL(avg)_ZT3-6_(Absolute Power)	BL(avg)_ZT6-9_(Absolute Power)	BL(avg)_ZT9-12_(Absolute Power)	BL(avg)_ZT12-15_(Absolute Power)	BL(avg)_ZT15-18_(Absolute Power)	BL(avg)_ZT18-21_(Absolute Power)	BL(avg)_ZT21-24_(Absolute Power)	W2_ZT0-3_(Absolute Power)	W2_ZT3-6_(Absolute Power)	W2_ZT6-9_(Absolute Power)	W2_ZT9-12_(Absolute Power)	W2_ZT12-15_(Absolute Power)	W2_ZT15-18_(Absolute Power)	W2_ZT18-21_(Absolute Power)	W2_ZT21-24_(Absolute Power)	W3_ZT0-3_(Absolute Power)	W3_ZT3-6_(Absolute Power)	W3_ZT6-9_(Absolute Power)	W3_ZT9-12_(Absolute Power)	W3_ZT12-15_(Absolute Power)	W3_ZT15-18_(Absolute Power)	W3_ZT18-21_(Absolute Power)	W3_ZT21-24_(Absolute Power)	W4_ZT0-3_(Absolute Power)
Animal ID
A2	-80.213	-81.4074	-81.426	-81.9167	-80.8983	-81.0334	-80.5333	-80.9805	-80.1402	-80.9726	-81.6617	-81.9602	-81.0887	-80.6687	-80.7192	-83.4676	-80.5133	-81.5623	-81.9258	-82.4599	-82.7269	-81.9743	-81.9526	-82.902	-80.2888	-81.3141	-81.6712	-82.1123	-81.5713	-81.2255	-81.0683	-82.45	-83.9445	-83.8198	-83.8801	-83.9177	-83.1494	-83.0117	-82.5463	-82.8593	-82.5126	-83.2844	-83.8313	-83.6142	-82.3703	-82.7439	-82.2975	-82.1576	-82.3321
A3	-82.3723	-83.3794	-83.5609	-83.4693	-82.5178	-82.1351	-81.3868	-82.2272	-82.5135	-83.2514	-83.6328	-83.7271	-82.3243	-81.7378	-81.5577	-82.1947	-82.0862	-82.9045	-83.0937	-83.4336	-81.7714	-81.7681	-81.2829	-82.2541	-82.324	-83.1784	-83.4291	-83.5433	-82.2045	-81.8803	-81.4091	-82.2253	-84.6104	-84.9074	-84.9962	-84.5433	-84.0823	-83.7805	-83.6111	-83.4807	-83.884	-84.173	-84.2472	-84.0202	-82.865	-82.7095	-82.6595	-82.5656	-83.374
A4	-78.9415	-79.8866	-80.4223	-80.7733	-79.8118	-78.6885	-78.3501	-77.5885	-78.6235	-79.8538	-80.4718	-80.4462	-80.1378	-78.145	-79.7515	-81.4712	-79.3369	-80.3752	-80.9015	-80.8774	-80.2133	-78.7747	-78.8953	-76.618	-78.9673	-80.0385	-80.5985	-80.699	-80.0543	-78.5361	-78.999	-78.5593	-81.5057	-81.2503	-82.205	-81.2356	-80.605	-79.4355	-79.7599	-80.6286	-80.3853	-81.08	-81.5358	-80.9967	-79.41	-79.312	-80.3073	-79.5906	-80.8962
A36	-79.0356	-79.9709	-80.5378	-80.5689	-79.9488	-78.9428	-79.7943	-79.1823	-79.4198	-80.4493	-81.1518	-80.9577	-80.858	-80.0551	-80.2119	-81.2959	-79.5751	-80.33	-81.0963	-81.178	-80.5513	-79.7024	-80.4086	-79.6434	-79.3435	-80.2501	-80.9286	-80.9015	-80.4527	-79.5668	-80.1382	-80.0406	-85.3764	-85.2415	-84.9839	-84.8712	-84.2927	-82.809	-83.0559	-83.0609	-83.9573	-84.7437	-84.8221	-85.0083	-84.4774	-84.8582	-83.8583	-83.6672	-83.8716
A26	-83.9664	-84.2655	-84.7715	-85.0918	-83.9405	-83.8099	-83.4384	-82.5784	-83.8447	-84.7214	-85.1887	-85.5385	-84.9063	-84.003	-83.9027	-83.6592	-83.5791	-84.9281	-84.9729	-85.1816	-84.4784	-83.8542	-83.9913	-83.1921	-83.7967	-84.6383	-84.9777	-85.2706	-84.4417	-83.889	-83.7774	-83.1432	-86.3127	-86.1432	-85.9137	-85.8015	-85.71	-85.7149	-85.2876	-85.4199	-85.4379	-85.3697	-85.0684	-84.8076	-84.9942	-84.9312	-84.7017	-84.4295	-85.0581
A28	-85.2609	-85.8527	-86.5362	-86.5343	-86.2829	-85.7258	-86.0397	-84.1595	-85.155	-86.1668	-86.2091	-86.5853	-86.6735	-85.3043	-85.7718	-83.1247	-84.8575	-86.4084	-86.6998	-87.022	-86.795	-86.3339	-86.4646	-86.3285	-85.0911	-86.1426	-86.4817	-86.7139	-86.5838	-85.788	-86.092	-84.5376	-88.6042	-88.409	-87.538	-87.5742	-87.3251	-87.4191	-87.3089	-87.4023	-87.2098	-86.6504	-87.1705	-86.8437	-87.0389	-87.0033	-86.9848	-86.6748	-86.6372
A29	-83.9697	-85.0609	-84.8437	-85.7617	-84.8969	-84.7585	-84.4044	-86.2999	-84.0912	-85.1848	-85.4631	-85.5701	-85.6116	-84.5636	-84.8365	-87.2549	-83.8764	-84.7374	-85.5023	-86.0416	-85.7065	-85.3651	-85.0619	-86.867	-83.9791	-84.9943	-85.2697	-85.7911	-85.405	-84.8957	-84.7676	-86.8073	-87.2474	-86.8117	-86.9544	-86.9988	-86.8594	-86.5856	-86.9127	-86.8788	-85.5103	-86.1819	-85.9314	-86.1805	-85.2593	-85.9938	-86.4554	-86.0294	-85.1783
A15	-85.3792	-86.3845	-87.083	-87.9652	-88.2238	-87.8297	-87.1967	-86.8805	-85.3898	-87.504	-88.0027	-88.6952	-88.3921	-86.749	-87.1156	-86.9071	-85.5419	-86.9338	-87.3517	-88.4047	-88.3352	-87.8971	-87.4915	-86.3441	-85.437	-86.9408	-87.4791	-88.355	-88.3171	-87.4919	-87.2679	-86.7106	-92.4353	-92.4521	-91.9146	-92.2919	-91.5003	-91.1421	-91.8655	-90.1722	-90.7013	-91.0823	-92.1279	-91.7047	-91.4549	-91.1619	-91.3524	-90.9963	-90.0545
Data are the absolute power (in dB) values for NREM Theta 4-8Hz Power across Baseline days 4-6 and withdrawal days 2-8
[truncated: 39 more columns]

## Sheet: S12C Alpha
Row: Treatment Day	Baseline Day 4								Baseline Day 5								Baseline Day 6								Baseline Average (B4-B6)								Withdrawal Day 2								Withdrawal Day 3								Withdrawal Day 4
Row: Day_ZT Hour	B4_ZT0-3_(Absolute Power)	B4_ZT3-6_(Absolute Power)	B4_ZT6-9_(Absolute Power)	B4_ZT9-12_(Absolute Power)	B4_ZT12-15_(Absolute Power)	B4_ZT15-18_(Absolute Power)	B4_ZT18-21_(Absolute Power)	B4_ZT21-24_(Absolute Power)	B5_ZT0-3_(Absolute Power)	B5_ZT3-6_(Absolute Power)	B5_ZT6-9_(Absolute Power)	B5_ZT9-12_(Absolute Power)	B5_ZT12-15_(Absolute Power)	B5_ZT15-18_(Absolute Power)	B5_ZT18-21_(Absolute Power)	B5_ZT21-24_(Absolute Power)	B6_ZT0-3_(Absolute Power)	B6_ZT3-6_(Absolute Power)	B6_ZT6-9_(Absolute Power)	B6_ZT9-12_(Absolute Power)	B6_ZT12-15_(Absolute Power)	B6_ZT15-18_(Absolute Power)	B6_ZT18-21_(Absolute Power)	B6_ZT21-24_(Absolute Power)	BL(avg)_ZT0-3_(Absolute Power)	BL(avg)_ZT3-6_(Absolute Power)	BL(avg)_ZT6-9_(Absolute Power)	BL(avg)_ZT9-12_(Absolute Power)	BL(avg)_ZT12-15_(Absolute Power)	BL(avg)_ZT15-18_(Absolute Power)	BL(avg)_ZT18-21_(Absolute Power)	BL(avg)_ZT21-24_(Absolute Power)	W2_ZT0-3_(Absolute Power)	W2_ZT3-6_(Absolute Power)	W2_ZT6-9_(Absolute Power)	W2_ZT9-12_(Absolute Power)	W2_ZT12-15_(Absolute Power)	W2_ZT15-18_(Absolute Power)	W2_ZT18-21_(Absolute Power)	W2_ZT21-24_(Absolute Power)	W3_ZT0-3_(Absolute Power)	W3_ZT3-6_(Absolute Power)	W3_ZT6-9_(Absolute Power)	W3_ZT9-12_(Absolute Power)	W3_ZT12-15_(Absolute Power)	W3_ZT15-18_(Absolute Power)	W3_ZT18-21_(Absolute Power)	W3_ZT21-24_(Absolute Power)	W4_ZT0-3_(Absolute Power)
Animal ID
A2	-83.855	-84.1981	-83.9787	-83.7442	-82.4556	-83.0827	-82.6184	-83.3753	-83.6416	-83.9489	-83.9415	-83.7272	-82.7607	-82.6546	-82.9163	-86.9173	-83.8631	-84.3121	-84.4311	-84.3598	-84.1126	-83.7883	-84.1172	-85.352	-83.7866	-84.1531	-84.1171	-83.9437	-83.1096	-83.1752	-83.2173	-85.2149	-86.3463	-86.1144	-86.0597	-85.863	-84.893	-84.9281	-84.9709	-85.3587	-85.7204	-85.7028	-85.9573	-85.389	-84.4849	-84.9281	-84.8042	-84.9782	-85.5196
A3	-85.4897	-85.5808	-85.4411	-85.0567	-83.4865	-83.5788	-83.26	-84.0085	-85.2522	-85.331	-85.0514	-84.9168	-83.2992	-83.1379	-83.4542	-84.6103	-84.8727	-85.0463	-84.754	-84.7048	-82.8809	-83.3869	-83.1183	-83.9461	-85.2049	-85.3194	-85.0822	-84.8928	-83.2222	-83.3679	-83.2775	-84.1883	-86.8629	-87.0303	-87.1313	-86.5179	-85.7394	-85.604	-85.6514	-85.7389	-86.0033	-85.8629	-85.9787	-85.4999	-84.5473	-84.6053	-84.6679	-85.0291	-85.7044
A4	-82.757	-82.9596	-82.6921	-82.4609	-80.5933	-80.7312	-80.3381	-80.0612	-82.3889	-82.6911	-82.4857	-82.3646	-81.3728	-81.2044	-81.9235	-85.7833	-82.777	-83.0049	-82.9293	-82.4917	-81.2829	-80.9079	-81.2018	-80.3606	-82.6409	-82.8852	-82.7024	-82.4391	-81.083	-80.9479	-81.1545	-82.0683	-83.8689	-83.2983	-84.1969	-83.1226	-82.1212	-81.9433	-82.5044	-82.7906	-83.2072	-83.6968	-83.5755	-82.6858	-81.3968	-81.8936	-82.6291	-82.1903	-83.5495
A36	-83.5917	-83.6448	-83.4701	-83.0953	-82.3372	-82.244	-82.8434	-83.2514	-83.4942	-83.5724	-83.8157	-83.4179	-83.1131	-83.3246	-83.2191	-84.6875	-83.8352	-83.6586	-83.6458	-83.3493	-82.7044	-82.7806	-83.2939	-83.2891	-83.6404	-83.6253	-83.6439	-83.2875	-82.7182	-82.7831	-83.1188	-83.7427	-87.7659	-87.5151	-87.2418	-87.0697	-86.7013	-85.7355	-86.0456	-86.2586	-86.6092	-87.0462	-86.9865	-86.7138	-85.6913	-86.1953	-85.7492	-86.2749	-86.7992
A26	-87.0346	-86.9052	-86.9358	-87.1188	-85.9526	-86.5506	-86.2992	-85.926	-86.9237	-87.2759	-87.4322	-87.3008	-87.2651	-86.7709	-86.5664	-86.82	-86.9066	-87.6696	-87.2493	-87.2535	-86.6465	-86.68	-86.9926	-87.096	-86.9549	-87.2836	-87.2058	-87.2243	-86.6214	-86.6672	-86.6194	-86.614	-88.4546	-88.9182	-88.6969	-88.3688	-88.4043	-88.1443	-88.0324	-88.1629	-88.1007	-88.328	-87.7796	-87.6434	-87.7875	-87.767	-87.4984	-87.1569	-87.7728
A28	-87.4032	-87.2832	-87.393	-87.4249	-86.8101	-86.7196	-87.6263	-86.9654	-87.176	-87.4044	-87.2913	-87.4122	-87.789	-86.4283	-87.0384	-85.5105	-86.9724	-87.6146	-87.9666	-87.874	-87.6754	-87.4782	-88.3623	-88.7996	-87.1839	-87.4341	-87.5503	-87.5704	-87.4248	-86.8754	-87.6757	-87.0918	-91.7319	-91.2031	-89.8149	-89.9697	-89.6573	-89.6082	-89.5403	-89.6352	-89.3348	-88.6669	-89.1727	-88.5285	-88.9199	-88.7231	-88.5263	-88.4715	-88.3445
A29	-86.7226	-87.1667	-86.6546	-87.208	-85.9837	-86.6578	-86.065	-88.944	-86.7638	-87.5448	-87.5981	-87.124	-86.7156	-86.0896	-86.5014	-91.1376	-86.832	-87.1756	-87.4097	-87.8471	-87.0252	-86.9588	-86.8538	-89.2521	-86.7728	-87.2957	-87.2208	-87.393	-86.5748	-86.5687	-86.4734	-89.7779	-90.3116	-89.7681	-89.9866	-89.9531	-89.8321	-89.3319	-89.7962	-89.7893	-87.9851	-88.8815	-88.3703	-88.5984	-87.9127	-88.5739	-89.0279	-88.3935	-87.8605
A15	-88.7497	-89.2009	-89.4635	-90.0428	-90.0268	-89.4057	-89.2569	-89.1509	-89.1308	-90.2937	-90.2724	-90.8905	-90.1822	-88.2732	-89.1681	-89.0333	-89.5757	-90.0609	-90.0019	-90.4774	-89.9735	-89.7585	-89.4247	-88.5994	-89.1521	-89.8518	-89.9126	-90.4703	-90.0608	-89.1458	-89.2832	-88.9279	-95.1888	-95.3567	-94.5453	-94.7419	-93.6453	-93.7195	-94.3938	-93.1556	-93.5846	-93.8018	-94.6009	-93.9044	-93.5146	-93.527	-93.8384	-93.885	-93.2672
Data are the absolute power (in dB) values for NREM Alpha 8-12Hz Power across Baseline days 4-6 and withdrawal days 2-8
[truncated: 39 more columns]

## Sheet: S12D Beta
Row: Treatment Day	Baseline Day 4								Baseline Day 5								Baseline Day 6								Baseline Average (B4-B6)								Withdrawal Day 2								Withdrawal Day 3								Withdrawal Day 4
Row: Day_ZT Hour	B4_ZT0-3_(Absolute Power)	B4_ZT3-6_(Absolute Power)	B4_ZT6-9_(Absolute Power)	B4_ZT9-12_(Absolute Power)	B4_ZT12-15_(Absolute Power)	B4_ZT15-18_(Absolute Power)	B4_ZT18-21_(Absolute Power)	B4_ZT21-24_(Absolute Power)	B5_ZT0-3_(Absolute Power)	B5_ZT3-6_(Absolute Power)	B5_ZT6-9_(Absolute Power)	B5_ZT9-12_(Absolute Power)	B5_ZT12-15_(Absolute Power)	B5_ZT15-18_(Absolute Power)	B5_ZT18-21_(Absolute Power)	B5_ZT21-24_(Absolute Power)	B6_ZT0-3_(Absolute Power)	B6_ZT3-6_(Absolute Power)	B6_ZT6-9_(Absolute Power)	B6_ZT9-12_(Absolute Power)	B6_ZT12-15_(Absolute Power)	B6_ZT15-18_(Absolute Power)	B6_ZT18-21_(Absolute Power)	B6_ZT21-24_(Absolute Power)	BL(avg)_ZT0-3_(Absolute Power)	BL(avg)_ZT3-6_(Absolute Power)	BL(avg)_ZT6-9_(Absolute Power)	BL(avg)_ZT9-12_(Absolute Power)	BL(avg)_ZT12-15_(Absolute Power)	BL(avg)_ZT15-18_(Absolute Power)	BL(avg)_ZT18-21_(Absolute Power)	BL(avg)_ZT21-24_(Absolute Power)	W2_ZT0-3_(Absolute Power)	W2_ZT3-6_(Absolute Power)	W2_ZT6-9_(Absolute Power)	W2_ZT9-12_(Absolute Power)	W2_ZT12-15_(Absolute Power)	W2_ZT15-18_(Absolute Power)	W2_ZT18-21_(Absolute Power)	W2_ZT21-24_(Absolute Power)	W3_ZT0-3_(Absolute Power)	W3_ZT3-6_(Absolute Power)	W3_ZT6-9_(Absolute Power)	W3_ZT9-12_(Absolute Power)	W3_ZT12-15_(Absolute Power)	W3_ZT15-18_(Absolute Power)	W3_ZT18-21_(Absolute Power)	W3_ZT21-24_(Absolute Power)	W4_ZT0-3_(Absolute Power)
Animal ID
A2	-83.4831	-83.3536	-83.0873	-82.3687	-80.8424	-81.361	-81.2708	-81.7452	-83.2588	-83.2148	-82.9142	-82.2871	-81.1272	-80.9994	-81.3907	-83.924	-83.2727	-83.2435	-83.3663	-82.7638	-82.2868	-82.0412	-82.3556	-83.3503	-83.3382	-83.2706	-83.1226	-82.4732	-81.4188	-81.4672	-81.6724	-83.0065	-84.39	-84.1383	-83.8983	-83.53	-82.9696	-82.9299	-83.3232	-83.6862	-84.4358	-84.0403	-83.8244	-83.2385	-82.5991	-82.8501	-83.0116	-83.5736	-84.3714
A3	-85.7481	-85.5011	-85.2868	-84.6442	-82.6711	-82.7503	-82.9832	-83.8766	-85.5324	-85.382	-84.8558	-84.4555	-82.2571	-82.5085	-82.8167	-83.8754	-85.1541	-85.0388	-84.5882	-84.369	-82.0708	-82.6495	-82.5018	-83.3453	-85.4782	-85.3073	-84.9102	-84.4896	-82.333	-82.6361	-82.7672	-83.6991	-86.1534	-86.2516	-86.1576	-85.7365	-84.7731	-84.6609	-85.1133	-85.4765	-85.5653	-85.2925	-85.3148	-84.4066	-83.3916	-83.4321	-83.9242	-84.7626	-85.4535
A4	-83.3921	-83.248	-82.9478	-82.4397	-80.7886	-80.946	-80.6591	-80.3804	-83.0664	-82.9857	-82.6259	-82.5124	-81.3172	-81.7991	-82.0644	-83.5237	-83.341	-83.2406	-83.026	-82.6097	-81.3836	-81.2424	-81.6256	-80.2777	-83.2665	-83.1581	-82.8665	-82.5206	-81.1631	-81.3292	-81.4497	-81.3939	-83.6578	-83.1494	-83.4974	-82.6079	-81.7458	-82.0372	-82.2128	-82.2432	-83.4085	-83.4529	-83.0253	-82.2013	-80.789	-81.7645	-82.1	-81.9893	-83.564
A36	-83.4078	-83.3299	-83.061	-82.6537	-81.6314	-81.4233	-81.9716	-82.6292	-83.0478	-83.2023	-83.268	-82.7892	-82.2369	-82.6012	-82.3913	-83.92	-83.3117	-82.99	-83.0264	-82.6201	-81.6581	-82.0032	-82.1697	-82.2109	-83.2558	-83.1741	-83.1185	-82.6877	-81.8421	-82.0092	-82.1776	-82.92	-85.7026	-85.5621	-85.1758	-84.8455	-84.4196	-83.91	-84.0997	-84.4321	-84.8224	-85.9486	-86.5504	-86.2552	-85.376	-85.5571	-85.3941	-86.1535	-86.453
A26	-86.6092	-86.1358	-86.2631	-85.9209	-83.9565	-84.8453	-84.717	-85.2653	-86.471	-86.6117	-86.5472	-85.9896	-85.1402	-84.9315	-84.7003	-85.6751	-86.6923	-86.9442	-86.4582	-85.9842	-84.7868	-84.8845	-85.1981	-85.9711	-86.5909	-86.5639	-86.4228	-85.9649	-84.6278	-84.8871	-84.8718	-85.6372	-86.4325	-87.0456	-87.1344	-86.7949	-86.5598	-86.4889	-86.432	-86.3964	-86.2309	-86.267	-86.1634	-86.0927	-86.2079	-86.2432	-85.9794	-85.7422	-85.9791
A28	-87.1106	-86.8714	-86.8438	-86.6435	-85.2192	-85.2688	-85.8821	-86.7002	-87.0777	-87.1071	-86.8295	-86.6988	-86.0983	-85.0842	-85.5081	-85.7072	-87.108	-87.4156	-87.2789	-87.1187	-86.0218	-85.823	-86.5483	-87.6706	-87.0988	-87.1314	-86.9841	-86.8203	-85.7797	-85.392	-85.9795	-86.6927	-89.5098	-89.0675	-88.3015	-88.4157	-88.1846	-88.2271	-88.0898	-88.2537	-87.7931	-87.4862	-87.6674	-87.2322	-87.2824	-87.2987	-87.0114	-87.0205	-87.0483
A29	-87.282	-87.2149	-86.8712	-86.7534	-85.3094	-85.624	-85.173	-88.6265	-87.0896	-87.4787	-87.3806	-86.5815	-85.4672	-85.1192	-85.8238	-89.1758	-86.9837	-87.0964	-87.3226	-87.2039	-85.879	-85.8285	-85.9085	-88.949	-87.1184	-87.2634	-87.1915	-86.8463	-85.5519	-85.5239	-85.6351	-88.9171	-88.8432	-88.5229	-88.8481	-88.5651	-88.6383	-88.2815	-88.299	-88.3993	-87.3794	-87.981	-87.6205	-87.5085	-87.185	-87.7881	-87.7772	-87.2864	-86.9843
A15	-88.51	-88.5022	-88.6559	-88.85	-88.2962	-87.5684	-87.4361	-87.6124	-89.0631	-89.5253	-89.3039	-89.4852	-88.3048	-86.7905	-87.6535	-87.7396	-89.588	-89.5458	-89.3079	-89.2818	-88.1873	-87.7519	-87.5874	-87.8068	-89.0537	-89.1911	-89.0892	-89.2057	-88.2627	-87.3703	-87.559	-87.7196	-93.2428	-93.3789	-92.7865	-92.5662	-91.8061	-92.168	-92.3747	-92.1791	-92.5156	-92.513	-92.5574	-91.9409	-91.6202	-92.0638	-92.2512	-92.5449	-92.5317
Data are the absolute power (in dB) values for NREM Beta 12-30Hz Power across Baseline days 4-6 and withdrawal days 2-8
[truncated: 39 more columns]

## Sheet: S12E Gamma
Row: Treatment Day	Baseline Day 4								Baseline Day 5								Baseline Day 6								Baseline Average (B4-B6)								Withdrawal Day 2								Withdrawal Day 3								Withdrawal Day 4
Row: Day_ZT Hour	B4_ZT0-3_(Absolute Power)	B4_ZT3-6_(Absolute Power)	B4_ZT6-9_(Absolute Power)	B4_ZT9-12_(Absolute Power)	B4_ZT12-15_(Absolute Power)	B4_ZT15-18_(Absolute Power)	B4_ZT18-21_(Absolute Power)	B4_ZT21-24_(Absolute Power)	B5_ZT0-3_(Absolute Power)	B5_ZT3-6_(Absolute Power)	B5_ZT6-9_(Absolute Power)	B5_ZT9-12_(Absolute Power)	B5_ZT12-15_(Absolute Power)	B5_ZT15-18_(Absolute Power)	B5_ZT18-21_(Absolute Power)	B5_ZT21-24_(Absolute Power)	B6_ZT0-3_(Absolute Power)	B6_ZT3-6_(Absolute Power)	B6_ZT6-9_(Absolute Power)	B6_ZT9-12_(Absolute Power)	B6_ZT12-15_(Absolute Power)	B6_ZT15-18_(Absolute Power)	B6_ZT18-21_(Absolute Power)	B6_ZT21-24_(Absolute Power)	BL(avg)_ZT0-3_(Absolute Power)	BL(avg)_ZT3-6_(Absolute Power)	BL(avg)_ZT6-9_(Absolute Power)	BL(avg)_ZT9-12_(Absolute Power)	BL(avg)_ZT12-15_(Absolute Power)	BL(avg)_ZT15-18_(Absolute Power)	BL(avg)_ZT18-21_(Absolute Power)	BL(avg)_ZT21-24_(Absolute Power)	W2_ZT0-3_(Absolute Power)	W2_ZT3-6_(Absolute Power)	W2_ZT6-9_(Absolute Power)	W2_ZT9-12_(Absolute Power)	W2_ZT12-15_(Absolute Power)	W2_ZT15-18_(Absolute Power)	W2_ZT18-21_(Absolute Power)	W2_ZT21-24_(Absolute Power)	W3_ZT0-3_(Absolute Power)	W3_ZT3-6_(Absolute Power)	W3_ZT6-9_(Absolute Power)	W3_ZT9-12_(Absolute Power)	W3_ZT12-15_(Absolute Power)	W3_ZT15-18_(Absolute Power)	W3_ZT18-21_(Absolute Power)	W3_ZT21-24_(Absolute Power)	W4_ZT0-3_(Absolute Power)
Animal ID
A2	-90.3135	-89.9438	-89.8145	-88.9246	-87.9992	-87.9202	-88.2473	-88.209	-90.0303	-89.9163	-89.3483	-88.6981	-87.8173	-87.963	-88.0573	-87.4743	-90.0391	-89.5428	-89.7875	-88.9467	-88.1269	-88.3759	-88.4504	-88.4144	-90.1276	-89.801	-89.6501	-88.8565	-87.9811	-88.0864	-88.2516	-88.0326	-89.9911	-89.8748	-89.7007	-89.2684	-89.1153	-89.2358	-89.5742	-89.7751	-90.7428	-90.2135	-89.7975	-89.338	-89.182	-89.1369	-89.406	-89.8235	-90.6573
A3	-92.9449	-92.3884	-92.1487	-91.6207	-90.6208	-90.8201	-90.9946	-91.1974	-92.4714	-92.0333	-91.5783	-91.3534	-90.1192	-90.0747	-90.427	-90.3705	-92.0686	-91.8578	-91.4466	-91.1912	-90.1517	-90.5657	-90.4965	-90.5627	-92.495	-92.0932	-91.7245	-91.3885	-90.2972	-90.4868	-90.6394	-90.7102	-91.924	-92.0339	-91.8478	-91.974	-91.5762	-91.5062	-91.8016	-92.0146	-92.0067	-91.9138	-91.8964	-91.4495	-90.8917	-90.962	-91.3065	-92.0985	-92.3452
A4	-91.0334	-90.8476	-90.3276	-89.867	-89.0574	-89.3281	-89.0217	-89.1165	-90.7575	-90.4578	-89.9611	-90.0203	-89.209	-90.0332	-89.6582	-89.1267	-90.8765	-90.5909	-90.3234	-90.0502	-89.3671	-89.6384	-89.8681	-89.3778	-90.8891	-90.6321	-90.204	-89.9792	-89.2111	-89.6666	-89.516	-89.207	-90.5658	-90.3826	-90.2754	-89.9735	-89.6413	-90.0071	-90.0183	-89.8858	-90.8444	-90.4597	-90.3548	-89.8458	-89.3252	-89.9458	-89.85	-89.8659	-91.0004
A36	-91.8097	-91.4886	-91.0932	-90.7467	-90.1823	-90.2427	-90.3331	-90.8272	-91.5786	-91.2944	-91.0187	-90.9925	-90.4005	-90.6207	-90.4864	-90.3009	-91.6615	-91.0746	-90.9362	-90.5817	-90.0386	-90.3938	-90.1273	-90.3626	-91.6832	-91.2859	-91.016	-90.7736	-90.2071	-90.419	-90.3156	-90.4969	-91.3865	-91.3805	-91.1496	-91.1408	-90.8964	-91.0735	-91.1666	-91.2922	-91.4899	-92.5299	-93.6615	-93.4679	-92.9477	-92.9991	-92.534	-93.6928	-93.7568
A26	-94.1946	-93.7809	-93.6597	-93.3922	-92.1256	-92.1322	-92.1874	-93.0513	-93.7759	-93.4892	-93.3582	-93.0518	-91.6127	-91.7014	-91.8928	-92.3192	-93.7512	-93.481	-93.1961	-93.0081	-91.7797	-91.839	-91.9289	-92.6169	-93.9073	-93.5837	-93.4046	-93.1507	-91.8393	-91.8909	-92.003	-92.6625	-92.3515	-92.5788	-92.9121	-92.7582	-92.5151	-92.6119	-92.6073	-92.373	-92.5655	-92.3336	-92.6548	-92.7437	-92.767	-92.6531	-92.7172	-92.6969	-92.5845
A28	-94.9248	-94.4085	-94.3705	-94.177	-93.1692	-93.1005	-93.1031	-94.2564	-94.8834	-94.5627	-94.4422	-94.1389	-93.3751	-93.5008	-93.3306	-94.4209	-95.2118	-94.9315	-94.7002	-94.4108	-93.4769	-93.3111	-93.3766	-93.6918	-95.0067	-94.6343	-94.5043	-94.2422	-93.3404	-93.3041	-93.2701	-94.1231	-94.0051	-93.7803	-93.9362	-94.1076	-94.0955	-94.0239	-94.1842	-94.3196	-94.0213	-94.3033	-94.0757	-94.2043	-94.0414	-94.1243	-94.0103	-94.1206	-94.2659
A29	-95.0177	-94.22	-94.5779	-94.0447	-93.2514	-93.1872	-93.3748	-94.2257	-94.8335	-94.438	-94.0986	-93.9523	-92.9941	-93.1163	-93.202	-93.3213	-94.2714	-94.1864	-94.0353	-93.844	-93.1864	-93.3084	-93.2771	-93.1629	-94.7075	-94.2814	-94.2373	-93.947	-93.144	-93.204	-93.2846	-93.57	-94.4347	-94.4087	-94.4848	-94.4199	-94.5811	-94.7389	-94.5204	-94.204	-94.6714	-94.7129	-94.8915	-94.7891	-94.8477	-94.9171	-94.6168	-94.6668	-94.8156
A15	-95.9534	-95.5948	-95.7837	-95.6035	-95.1063	-94.6048	-94.7395	-94.8676	-96.5873	-96.2352	-96.1403	-95.7508	-95.3963	-95.1608	-95.1434	-95.2329	-96.6955	-96.6672	-96.4124	-95.9916	-95.3419	-94.9988	-94.9682	-95.2931	-96.4121	-96.1657	-96.1121	-95.782	-95.2815	-94.9215	-94.9504	-95.1312	-98.053	-97.7265	-98.1119	-97.7079	-97.7784	-98.0398	-97.7263	-98.1778	-98.5234	-98.3501	-98.079	-97.784	-97.9126	-98.3518	-98.4179	-98.4929	-98.8401
Data are the absolute power (in dB) values for NREM Gamma 30-50Hz Power across Baseline days 4-6 and withdrawal days 2-8
[truncated: 39 more columns]
