# Supplementary material for: Spontaneous oxycodone withdrawal disrupts sleep, diurnal, and electrophysiological dynamics in rats
Source: PLoS One. 2025 Jan 17;20(1):e0312794. doi: 10.1371/journal.pone.0312794 (PMC11741586; doi:10.1371/journal.pone.0312794)
Supplement: S1 File — (ZIP) [file pone.0312794.s001.zip › All Supplementary Figures and Data 101824/S13_Data.xlsx]

## Sheet: S13A (left panel) Delta
Row: Treatment Day	Baseline Day 4	Baseline Day 5	Baseline Day 6	Baseline Average (B4-B6)	Withdrawal Day 2	Withdrawal Day 3	Withdrawal Day 4	Withdrawal Day 5	Withdrawal Day 6	Withdrawal Day 7	Withdrawal Day 8
Animal ID	B4	B5	B6	BL(avg)	W2	W3	W4	W5	W6	W7	W8
A2	0.84244	1.24792	0.909638	1	0.547676	0.608126	0.546966	0.522966	0.538872	0.822083	0.561197
A3	0.972802	0.97211	1.05509	1	0.643758	0.89367	0.837587	0.947583	0.994945	0.981377	0.919448
A4	1.00404	1.03126	0.964703	1	0.945621	0.783295	1.16275	0.869051	0.887943	0.958756	0.782041
A36	0.928941	1.11033	0.960729	1	0.659633	0.715075	1.29718	0.783138	0.764381	0.687301	0.849791
A26	1.1152	0.964916	0.919882	1	0.390903	0.425883	0.811771	0.807477	0.517019	0.575521	0.76592
A28	0.829403	1.14756	1.02304	1	0.258411	0.186338	0.334413	0.451198	0.556838	0.697739	0.796968
A29	0.843508	1.13102	1.02547	1	0.213747	0.431673	0.353596	1.02584	0.833335	0.615756	0.877188
A15	0.887993	1.09091	1.02109	1	0.683308	0.446985	0.575608	0.618535	0.841354	0.617793	0.524098
	Data are the Diurnal Index for Absolute Delta 1-4Hz Power

## Sheet: S13A (middle) Delta
Row: ZT Hour	ZT0-12; Lights On											ZT12-24; Lights Off
Row: Treatment Day	Baseline Day 4	Baseline Day 5	Baseline Day 6	Baseline Average (B4-B6)	Withdrawal Day 2	Withdrawal Day 3	Withdrawal Day 4	Withdrawal Day 5	Withdrawal Day 6	Withdrawal Day 7	Withdrawal Day 8	Baseline Day 4	Baseline Day 5	Baseline Day 6	Baseline Average (B4-B6)	Withdrawal Day 2	Withdrawal Day 3	Withdrawal Day 4	Withdrawal Day 5	Withdrawal Day 6	Withdrawal Day 7	Withdrawal Day 8
Animal ID	B4_ZT0-12_(Absolute Power)	B5_ZT0-12_(Absolute Power)	B6_ZT0-12_(Absolute Power)	BL(avg)_ZT0-12_(Absolute Power)	W2_ZT0-12_(Absolute Power)	W3_ZT0-12_(Absolute Power)	W4_ZT0-12_(Absolute Power)	W5_ZT0-12_(Absolute Power)	W6_ZT0-12_(Absolute Power)	W7_ZT0-12_(Absolute Power)	W8_ZT0-12_(Absolute Power)	B4_ZT12-24_(Absolute Power)	B5_ZT12-24_(Absolute Power)	B6_ZT12-24_(Absolute Power)	BL(avg)_ZT12-24_(Absolute Power)	W2_ZT12-24_(Absolute Power)	W3_ZT12-24_(Absolute Power)	W4_ZT12-24_(Absolute Power)	W5_ZT12-24_(Absolute Power)	W6_ZT12-24_(Absolute Power)	W7_ZT12-24_(Absolute Power)	W8_ZT12-24_(Absolute Power)
A2	-79.5746	-79.5882	-79.9838	-79.7155	-83.2571	-82.5919	-81.6086	-81.2903	-81.317	-81.7458	-81.4702	-79.5442	-80.0981	-81.1212	-80.2545	-81.9223	-81.35	-80.9	-80.9278	-80.787	-81.0585	-81.2079
A3	-81.532	-81.8101	-81.2265	-81.5229	-83.9878	-83.4537	-82.6217	-82.2632	-82.0752	-82.4697	-82.5815	-80.1844	-80.5822	-79.8745	-80.2137	-82.6383	-81.1691	-80.7774	-80.336	-80.7784	-80.9426	-81.0464
A4	-78.1475	-77.9374	-78.8665	-78.3171	-80.2307	-79.4599	-79.5845	-78.6542	-79.0046	-79.4819	-79.0732	-77.2707	-78.2745	-77.9106	-77.8186	-78.1203	-77.8069	-77.2418	-77.4346	-78.2525	-77.6454	-78.0317
A36	-77.9738	-78.7131	-78.8891	-78.5254	-84.3143	-83.5488	-82.7568	-81.8147	-82.2853	-81.6023	-82.2162	-77.811	-78.9786	-78.577	-78.4555	-82.4735	-82.1281	-81.2596	-80.8698	-81.1859	-81.2022	-81.5569
A26	-82.7154	-83.4663	-83.0995	-83.0937	-85.1816	-84.3009	-84.3571	-83.6627	-83.3803	-82.3053	-83.6012	-82.1093	-83.3263	-83.0349	-82.8235	-84.7161	-83.6925	-83.2577	-82.9795	-82.6147	-82.9593	-83.0915
A28	-85.9998	-86.0011	-85.9216	-85.9741	-87.7333	-86.966	-86.4421	-85.9477	-85.9215	-85.6469	-86.2127	-86.3338	-86.4441	-86.9628	-86.5802	-87.2244	-87.1625	-86.7592	-85.9555	-85.9906	-85.4596	-86.1192
A29	-84.8173	-84.886	-84.7276	-84.8103	-86.3738	-85.3913	-85.2785	-84.7776	-85.2231	-84.9977	-85.55	-85.1052	-85.3306	-85.669	-85.3683	-86.1386	-85.5461	-85.2721	-84.7648	-84.4461	-84.7464	-85.2445
A15	-85.2419	-86.0784	-85.3544	-85.5582	-91.0104	-90.1729	-89.4391	-88.989	-88.8399	-89.4837	-89.0095	-86.7152	-86.7909	-86.8382	-86.7814	-89.9065	-89.7848	-89.8705	-89.6493	-90.0714	-89.9975	-89.6692
	Data represent the NREM Absolute Delta 1-4Hz power (in dB) during Lights On (ZT0-12) and Off (ZT12-24)

## Sheet: S13A (right) Delta
Row: Treatment Day	Baseline Day 4								Baseline Day 5								Baseline Day 6								Baseline Average (B4-B6)								Withdrawal Day 2								Withdrawal Day 8
Row: Day_ZT Hour	B4_ZT0-3_(Absolute Power)	B4_ZT3-6_(Absolute Power)	B4_ZT6-9_(Absolute Power)	B4_ZT9-12_(Absolute Power)	B4_ZT12-15_(Absolute Power)	B4_ZT15-18_(Absolute Power)	B4_ZT18-21_(Absolute Power)	B4_ZT21-24_(Absolute Power)	B5_ZT0-3_(Absolute Power)	B5_ZT3-6_(Absolute Power)	B5_ZT6-9_(Absolute Power)	B5_ZT9-12_(Absolute Power)	B5_ZT12-15_(Absolute Power)	B5_ZT15-18_(Absolute Power)	B5_ZT18-21_(Absolute Power)	B5_ZT21-24_(Absolute Power)	B6_ZT0-3_(Absolute Power)	B6_ZT3-6_(Absolute Power)	B6_ZT6-9_(Absolute Power)	B6_ZT9-12_(Absolute Power)	B6_ZT12-15_(Absolute Power)	B6_ZT15-18_(Absolute Power)	B6_ZT18-21_(Absolute Power)	B6_ZT21-24_(Absolute Power)	BL(avg)_ZT0-3_(Absolute Power)	BL(avg)_ZT3-6_(Absolute Power)	BL(avg)_ZT6-9_(Absolute Power)	BL(avg)_ZT9-12_(Absolute Power)	BL(avg)_ZT12-15_(Absolute Power)	BL(avg)_ZT15-18_(Absolute Power)	BL(avg)_ZT18-21_(Absolute Power)	BL(avg)_ZT21-24_(Absolute Power)	W2_ZT0-3_(Absolute Power)	W2_ZT3-6_(Absolute Power)	W2_ZT6-9_(Absolute Power)	W2_ZT9-12_(Absolute Power)	W2_ZT12-15_(Absolute Power)	W2_ZT15-18_(Absolute Power)	W2_ZT18-21_(Absolute Power)	W2_ZT21-24_(Absolute Power)	W8_ZT0-3_(Absolute Power)	W8_ZT3-6_(Absolute Power)	W8_ZT6-9_(Absolute Power)	W8_ZT9-12_(Absolute Power)	W8_ZT12-15_(Absolute Power)	W8_ZT15-18_(Absolute Power)	W8_ZT18-21_(Absolute Power)	W8_ZT21-24_(Absolute Power)
Animal ID
A2	-77.5891	-79.7538	-79.7826	-81.0139	-79.8339	-79.9065	-78.9039	-79.313	-77.5516	-78.7183	-80.447	-81.3462	-80.5187	-79.4161	-79.6305	-82.625	-78.1611	-79.6658	-80.4249	-81.4132	-81.723	-80.6229	-80.8375	-81.8592	-77.7673	-79.3793	-80.2182	-81.2578	-80.6919	-79.9818	-79.7907	-81.2657	-83.1426	-83.0732	-83.2973	-83.5218	-82.4176	-82.1191	-81.2952	-81.7664	-80.3301	-80.8466	-81.8782	-82.6117	-81.665	-81.2077	-81.3021	-80.508
A3	-79.838	-81.9241	-82.2125	-82.2065	-81.2693	-80.023	-79.1759	-80.2782	-80.2577	-81.544	-82.4993	-83.0034	-81.3317	-80.4249	-79.9689	-81.4884	-79.6796	-81.3356	-81.6384	-82.3652	-80.2449	-80.0699	-79.0717	-80.4341	-79.9251	-81.6012	-82.1167	-82.525	-80.9486	-80.1726	-79.4055	-80.7336	-83.5894	-84.2188	-84.3499	-83.7562	-82.9819	-82.6678	-82.7202	-82.3404	-81.2039	-82.5393	-83.1568	-83.4068	-80.5368	-81.3705	-80.8315	-81.846
A4	-76.4511	-77.5343	-78.7132	-79.6881	-78.6851	-76.5627	-76.4662	-75.4099	-75.9714	-77.5505	-78.9742	-79.0581	-78.9295	-75.9727	-78.1831	-80.3656	-77.1926	-78.5265	-79.5569	-79.764	-79.4927	-77.0983	-76.9779	-75.6533	-76.5384	-77.8705	-79.0814	-79.5034	-79.0358	-76.5446	-77.2091	-77.143	-79.8797	-79.8073	-81.1718	-79.9674	-79.4751	-77.1425	-77.7993	-78.8527	-76.9884	-79.0581	-79.5793	-80.3207	-79.2723	-77.8948	-77.0691	-78.2316
A36	-75.8437	-77.7766	-79.0089	-79.4889	-78.6579	-76.808	-78.145	-76.891	-76.1815	-78.6318	-80.0912	-79.8804	-79.6355	-78.2663	-78.45	-80.5384	-76.6276	-78.3541	-79.9577	-80.3975	-79.4542	-77.9302	-79.0083	-77.4189	-76.2176	-78.2542	-79.6859	-79.9223	-79.2492	-77.6681	-78.5344	-78.2828	-84.4927	-84.4435	-84.2477	-84.0308	-83.5007	-81.9044	-82.1505	-82.1578	-80.3287	-82.1276	-83.0122	-83.6632	-82.5929	-80.7578	-81.4066	-81.3128
A26	-81.4528	-82.2895	-83.1757	-84.0133	-82.355	-82.7875	-82.4205	-80.2573	-81.5161	-83.2089	-83.9035	-84.766	-84.3906	-83.2959	-83.2815	-82.4672	-81.1029	-83.4228	-83.6863	-84.2011	-83.8517	-83.1069	-82.826	-81.5182	-81.3573	-82.9737	-83.5885	-84.3268	-83.5325	-83.0634	-82.8427	-81.4142	-85.6376	-85.2575	-84.9382	-84.8967	-84.8991	-84.8754	-84.321	-84.6485	-83.4508	-83.3265	-83.8147	-83.9578	-81.3781	-83.4139	-83.8483	-82.9575
A28	-84.405	-85.8208	-86.7437	-86.818	-86.9214	-86.3162	-86.4228	-83.6896	-84.324	-86.2093	-86.1052	-87.0651	-87.3663	-85.6982	-86.1792	-82.8948	-83.5611	-85.9791	-86.5747	-87.1973	-87.5474	-86.8256	-86.6289	-85.8803	-84.0967	-86.0031	-86.4745	-87.0268	-87.2784	-86.28	-86.4103	-84.1549	-88.0435	-88.1683	-87.3734	-87.3564	-87.1614	-87.2724	-87.2656	-87.1865	-85.1882	-86.4374	-86.4497	-86.6465	-83.8468	-86.0145	-86.2864	-86.9522
A29	-83.3275	-84.9497	-84.6341	-86.113	-85.4756	-85.0153	-84.7873	-85.293	-83.1977	-84.701	-85.4035	-85.774	-86.3988	-84.5981	-85.0752	-86.9327	-82.7373	-84.077	-85.163	-86.0736	-86.1238	-85.5063	-85.0942	-86.0351	-83.0875	-84.5759	-85.0669	-85.9869	-85.9994	-85.0399	-84.9856	-86.0869	-86.5395	-86.1464	-86.27	-86.4244	-86.1526	-85.8336	-86.3617	-86.2832	-85.022	-85.6653	-85.5979	-85.9324	-83.285	-84.6394	-85.11	-86.1818
A15	-83.3616	-84.5521	-85.3077	-86.7566	-87.4167	-87.1748	-86.0884	-85.4014	-82.657	-85.4405	-86.5509	-87.5708	-87.6387	-85.5944	-85.7761	-85.3313	-82.7176	-84.278	-85.1035	-87.02	-87.3805	-87.0684	-86.3948	-84.4248	-82.912	-84.7569	-85.654	-87.1158	-87.4786	-86.6125	-86.0864	-85.0525	-91.058	-90.9878	-90.6516	-91.3367	-90.4656	-89.5909	-90.6827	-88.2163	-87.7042	-88.7216	-89.0771	-90.0976	-90.0774	-89.6416	-89.5462	-89.4325
Data are the absolute power (in dB) values for NREM Delta 1-4Hz Power across baseline (average of baseline days 4-6) and withdrawal days 2 and 8

## Sheet: S13B (left) Theta
Row: Treatment Day	Baseline Day 4	Baseline Day 5	Baseline Day 6	Baseline Average (B4-B6)	Withdrawal Day 2	Withdrawal Day 3	Withdrawal Day 4	Withdrawal Day 5	Withdrawal Day 6	Withdrawal Day 7	Withdrawal Day 8
Animal ID	B4	B5	B6	BL(avg)	W2	W3	W4	W5	W6	W7	W8
A2	0.688864	1.34535	0.965787	1	0.565321	0.67671	0.582719	0.451437	0.526659	0.850771	0.456803
A3	1.00433	1.00216	0.993515	1	0.700082	0.776833	0.772796	1.12147	1.06228	1.08944	0.766631
A4	0.885117	0.924422	1.19046	1	0.769713	0.618022	1.13315	0.890067	0.688552	0.772322	0.654415
A36	0.955582	1.10249	0.941931	1	1.50863	0.788076	1.2717	0.780575	1.07034	0.871113	0.956992
A26	1.18144	0.883415	0.935143	1	0.481832	0.474004	0.810093	0.722331	0.524372	0.575588	0.676772
A28	0.88133	1.316	0.802672	1	0.480316	0.207417	0.413227	0.492386	0.561496	0.763196	0.823226
A29	0.823919	1.11864	1.05744	1	0.234003	0.422922	0.343347	0.854587	0.747257	0.540411	0.909712
A15	0.946882	1.10022	0.952893	1	0.758876	0.47488	0.673884	0.627453	0.807323	0.584085	0.55778
	Data are the Diurnal Index for Absolute Theta 4-8Hz Power

## Sheet: S13B (middle) Theta
Row: ZT Hour	ZT0-12; Lights On											ZT12-24; Lights Off
Row: Treatment Day	Baseline Day 4	Baseline Day 5	Baseline Day 6	Baseline Average (B4-B6)	Withdrawal Day 2	Withdrawal Day 3	Withdrawal Day 4	Withdrawal Day 5	Withdrawal Day 6	Withdrawal Day 7	Withdrawal Day 8	Baseline Day 4	Baseline Day 5	Baseline Day 6	Baseline Average (B4-B6)	Withdrawal Day 2	Withdrawal Day 3	Withdrawal Day 4	Withdrawal Day 5	Withdrawal Day 6	Withdrawal Day 7	Withdrawal Day 8
Animal ID	B4_ZT0-12_(Absolute Power)	B5_ZT0-12_(Absolute Power)	B6_ZT0-12_(Absolute Power)	BL(avg)_ZT0-12_(Absolute Power)	W2_ZT0-12_(Absolute Power)	W3_ZT0-12_(Absolute Power)	W4_ZT0-12_(Absolute Power)	W5_ZT0-12_(Absolute Power)	W6_ZT0-12_(Absolute Power)	W7_ZT0-12_(Absolute Power)	W8_ZT0-12_(Absolute Power)	B4_ZT12-24_(Absolute Power)	B5_ZT12-24_(Absolute Power)	B6_ZT12-24_(Absolute Power)	BL(avg)_ZT12-24_(Absolute Power)	W2_ZT12-24_(Absolute Power)	W3_ZT12-24_(Absolute Power)	W4_ZT12-24_(Absolute Power)	W5_ZT12-24_(Absolute Power)	W6_ZT12-24_(Absolute Power)	W7_ZT12-24_(Absolute Power)	W8_ZT12-24_(Absolute Power)
A2	-81.227	-81.1845	-81.5748	-81.3288	-83.8909	-83.341	-82.6536	-82.4747	-82.5292	-82.8044	-82.6761	-80.8585	-81.0663	-82.2895	-81.4048	-82.9	-82.3949	-82.0376	-82.1427	-81.9513	-82.1436	-82.2586
A3	-83.1701	-83.2433	-82.8484	-83.0873	-84.7684	-84.0982	-83.579	-83.4419	-83.5263	-83.7265	-83.966	-82.09	-81.8543	-81.7246	-81.8896	-83.7272	-82.6665	-82.3109	-82.0673	-82.4785	-82.781	-82.9447
A4	-80.0033	-79.8951	-80.4182	-80.1055	-81.5737	-80.9722	-81.0235	-80.6532	-80.9329	-81.1289	-80.9238	-78.9499	-79.7254	-79.3345	-79.3366	-79.9651	-79.7116	-79.1239	-79.3216	-79.8769	-79.4428	-79.8192
A36	-79.9988	-80.4417	-80.5332	-80.3246	-85.124	-84.6533	-84.0834	-83.0532	-83.6783	-83.0283	-83.4792	-79.555	-80.4364	-80.1028	-80.0314	-83.3081	-84.1099	-83.323	-83.1007	-82.7075	-82.8472	-83.5274
A26	-84.5139	-84.834	-84.6316	-84.6598	-86.035	-85.1802	-85.0432	-84.6515	-84.5509	-83.8732	-84.5787	-83.4808	-84.0943	-83.9579	-83.8443	-85.5536	-84.7725	-84.4865	-84.3572	-84.0577	-84.2892	-84.3358
A28	-86.0285	-86.0031	-86.1989	-86.0768	-88.0198	-86.9917	-86.4791	-86.1966	-86.2084	-86.1281	-86.5626	-85.8559	-85.8631	-86.5355	-86.0848	-87.3624	-86.9253	-86.771	-86.3264	-86.3589	-86.1851	-86.5967
A29	-84.9199	-85.0978	-85.1335	-85.0504	-87.0337	-85.9478	-85.6828	-85.3363	-85.5983	-85.3972	-85.7625	-84.7434	-84.9786	-85.4504	-85.0575	-86.7899	-85.9825	-85.689	-85.4747	-85.0862	-85.3739	-85.5099
A15	-86.8599	-87.6478	-87.382	-87.2966	-92.2706	-91.4151	-90.9468	-90.61	-90.5079	-91.0638	-90.5385	-87.6505	-87.7492	-87.8658	-87.7552	-91.2265	-91.2446	-91.1604	-91.0795	-91.3766	-91.2641	-90.8125
	Data represent the NREM Absolute Theta 4-8Hz power (in dB) during Lights On (ZT0-12) and Off (ZT12-24)

## Sheet: S13B (right) Theta
Row: Treatment Day	Baseline Day 4								Baseline Day 5								Baseline Day 6								Baseline Average (B4-B6)								Withdrawal Day 2								Withdrawal Day 8
Row: Day_ZT Hour	B4_ZT0-3_(Absolute Power)	B4_ZT3-6_(Absolute Power)	B4_ZT6-9_(Absolute Power)	B4_ZT9-12_(Absolute Power)	B4_ZT12-15_(Absolute Power)	B4_ZT15-18_(Absolute Power)	B4_ZT18-21_(Absolute Power)	B4_ZT21-24_(Absolute Power)	B5_ZT0-3_(Absolute Power)	B5_ZT3-6_(Absolute Power)	B5_ZT6-9_(Absolute Power)	B5_ZT9-12_(Absolute Power)	B5_ZT12-15_(Absolute Power)	B5_ZT15-18_(Absolute Power)	B5_ZT18-21_(Absolute Power)	B5_ZT21-24_(Absolute Power)	B6_ZT0-3_(Absolute Power)	B6_ZT3-6_(Absolute Power)	B6_ZT6-9_(Absolute Power)	B6_ZT9-12_(Absolute Power)	B6_ZT12-15_(Absolute Power)	B6_ZT15-18_(Absolute Power)	B6_ZT18-21_(Absolute Power)	B6_ZT21-24_(Absolute Power)	BL(avg)_ZT0-3_(Absolute Power)	BL(avg)_ZT3-6_(Absolute Power)	BL(avg)_ZT6-9_(Absolute Power)	BL(avg)_ZT9-12_(Absolute Power)	BL(avg)_ZT12-15_(Absolute Power)	BL(avg)_ZT15-18_(Absolute Power)	BL(avg)_ZT18-21_(Absolute Power)	BL(avg)_ZT21-24_(Absolute Power)	W2_ZT0-3_(Absolute Power)	W2_ZT3-6_(Absolute Power)	W2_ZT6-9_(Absolute Power)	W2_ZT9-12_(Absolute Power)	W2_ZT12-15_(Absolute Power)	W2_ZT15-18_(Absolute Power)	W2_ZT18-21_(Absolute Power)	W2_ZT21-24_(Absolute Power)	W8_ZT0-3_(Absolute Power)	W8_ZT3-6_(Absolute Power)	W8_ZT6-9_(Absolute Power)	W8_ZT9-12_(Absolute Power)	W8_ZT12-15_(Absolute Power)	W8_ZT15-18_(Absolute Power)	W8_ZT18-21_(Absolute Power)	W8_ZT21-24_(Absolute Power)
Animal ID
A2	-80.213	-81.4074	-81.426	-81.9167	-80.8983	-81.0334	-80.5333	-80.9805	-80.1402	-80.9726	-81.6617	-81.9602	-81.0887	-80.6687	-80.7192	-83.4676	-80.5133	-81.5623	-81.9258	-82.4599	-82.7269	-81.9743	-81.9526	-82.902	-80.2888	-81.3141	-81.6712	-82.1123	-81.5713	-81.2255	-81.0683	-82.45	-83.9445	-83.8198	-83.8801	-83.9177	-83.1494	-83.0117	-82.5463	-82.8593	-82.0621	-82.4696	-82.9967	-83.1216	-82.4349	-82.3291	-82.2282	-81.9918
A3	-82.3723	-83.3794	-83.5609	-83.4693	-82.5178	-82.1351	-81.3868	-82.2272	-82.5135	-83.2514	-83.6328	-83.7271	-82.3243	-81.7378	-81.5577	-82.1947	-82.0862	-82.9045	-83.0937	-83.4336	-81.7714	-81.7681	-81.2829	-82.2541	-82.324	-83.1784	-83.4291	-83.5433	-82.2045	-81.8803	-81.4091	-82.2253	-84.6104	-84.9074	-84.9962	-84.5433	-84.0823	-83.7805	-83.6111	-83.4807	-83.3409	-84.0037	-84.3323	-84.2572	-82.6727	-83.0319	-82.8218	-83.5033
A4	-78.9415	-79.8866	-80.4223	-80.7733	-79.8118	-78.6885	-78.3501	-77.5885	-78.6235	-79.8538	-80.4718	-80.4462	-80.1378	-78.145	-79.7515	-81.4712	-79.3369	-80.3752	-80.9015	-80.8774	-80.2133	-78.7747	-78.8953	-76.618	-78.9673	-80.0385	-80.5985	-80.699	-80.0543	-78.5361	-78.999	-78.5593	-81.5057	-81.2503	-82.205	-81.2356	-80.605	-79.4355	-79.7599	-80.6286	-79.5764	-81.0755	-81.2809	-81.6829	-80.4515	-79.8006	-79.3282	-80.1758
A36	-79.0356	-79.9709	-80.5378	-80.5689	-79.9488	-78.9428	-79.7943	-79.1823	-79.4198	-80.4493	-81.1518	-80.9577	-80.858	-80.0551	-80.2119	-81.2959	-79.5751	-80.33	-81.0963	-81.178	-80.5513	-79.7024	-80.4086	-79.6434	-79.3435	-80.2501	-80.9286	-80.9015	-80.4527	-79.5668	-80.1382	-80.0406	-85.3764	-85.2415	-84.9839	-84.8712	-84.2927	-82.809	-83.0559	-83.0609	-82.5977	-83.5963	-83.9338	-84.2263	-84.052	-83.0232	-83.4409	-83.8166
A26	-83.9664	-84.2655	-84.7715	-85.0918	-83.9405	-83.8099	-83.4384	-82.5784	-83.8447	-84.7214	-85.1887	-85.5385	-84.9063	-84.003	-83.9027	-83.6592	-83.5791	-84.9281	-84.9729	-85.1816	-84.4784	-83.8542	-83.9913	-83.1921	-83.7967	-84.6383	-84.9777	-85.2706	-84.4417	-83.889	-83.7774	-83.1432	-86.3127	-86.1432	-85.9137	-85.8015	-85.71	-85.7149	-85.2876	-85.4199	-84.5559	-84.4863	-84.6716	-84.6192	-83.3592	-84.5823	-84.799	-84.2913
A28	-85.2609	-85.8527	-86.5362	-86.5343	-86.2829	-85.7258	-86.0397	-84.1595	-85.155	-86.1668	-86.2091	-86.5853	-86.6735	-85.3043	-85.7718	-83.1247	-84.8575	-86.4084	-86.6998	-87.022	-86.795	-86.3339	-86.4646	-86.3285	-85.0911	-86.1426	-86.4817	-86.7139	-86.5838	-85.788	-86.092	-84.5376	-88.6042	-88.409	-87.538	-87.5742	-87.3251	-87.4191	-87.3089	-87.4023	-85.8214	-86.8809	-86.6412	-86.7767	-84.9364	-86.6033	-86.8067	-87.1564
A29	-83.9697	-85.0609	-84.8437	-85.7617	-84.8969	-84.7585	-84.4044	-86.2999	-84.0912	-85.1848	-85.4631	-85.5701	-85.6116	-84.5636	-84.8365	-87.2549	-83.8764	-84.7374	-85.5023	-86.0416	-85.7065	-85.3651	-85.0619	-86.867	-83.9791	-84.9943	-85.2697	-85.7911	-85.405	-84.8957	-84.7676	-86.8073	-87.2474	-86.8117	-86.9544	-86.9988	-86.8594	-86.5856	-86.9127	-86.8788	-85.527	-85.9233	-85.6786	-85.8593	-83.7699	-85.083	-85.3991	-86.3427
A15	-85.3792	-86.3845	-87.083	-87.9652	-88.2238	-87.8297	-87.1967	-86.8805	-85.3898	-87.504	-88.0027	-88.6952	-88.3921	-86.749	-87.1156	-86.9071	-85.5419	-86.9338	-87.3517	-88.4047	-88.3352	-87.8971	-87.4915	-86.3441	-85.437	-86.9408	-87.4791	-88.355	-88.3171	-87.4919	-87.2679	-86.7106	-92.4353	-92.4521	-91.9146	-92.2919	-91.5003	-91.1421	-91.8655	-90.1722	-89.5502	-90.4622	-90.5624	-91.2259	-90.8808	-90.8131	-90.7227	-90.8191
Data are the absolute power (in dB) values for NREM Theta 4-8Hz Power across baseline (average of baseline days 4-6) and withdrawal days 2 and 8

## Sheet: S13C (left) Alpha
Row: Treatment Day	Baseline Day 4	Baseline Day 5	Baseline Day 6	Baseline Average (B4-B6)	Withdrawal Day 2	Withdrawal Day 3	Withdrawal Day 4	Withdrawal Day 5	Withdrawal Day 6	Withdrawal Day 7	Withdrawal Day 8
Animal ID	B4	B5	B6	BL(avg)	W2	W3	W4	W5	W6	W7	W8
A2	0.690655	1.68956	0.619781	1	0.576034	0.583614	0.540191	0.494992	0.520272	0.572764	0.458634
A3	1.04238	0.98505	0.972571	1	0.685957	0.653942	0.698537	1.03591	0.990339	1.11843	0.77674
A4	0.859084	1.35714	0.783772	1	0.66797	0.681702	0.869243	0.637752	0.576026	0.659982	0.579666
A36	1.02346	1.15031	0.826223	1	1.48349	0.989918	1.08425	0.600803	0.818092	0.875065	0.329197
A26	1.16115	0.842904	0.995949	1	0.862279	1.1401	1.26969	1.17043	0.720686	0.886272	0.733754
A28	0.54267	1.36374	1.09359	1	1.31169	0.516692	0.567603	0.498873	0.980186	0.748425	0.884326
A29	0.851596	1.4522	0.696202	1	0.281841	0.320809	0.264709	0.681502	0.490149	0.401276	0.48937
A15	0.670188	1.3565	0.973312	1	1.14076	0.562959	0.765554	0.314104	0.562482	0.70996	0.429589
	Data are the Diurnal Index for Absolute Alpha 8-12Hz Power

## Sheet: S13C (middle) Alpha
Row: ZT Hour	ZT0-12; Lights On											ZT12-24; Lights Off
Row: Treatment Day	Baseline Day 4	Baseline Day 5	Baseline Day 6	Baseline Average (B4-B6)	Withdrawal Day 2	Withdrawal Day 3	Withdrawal Day 4	Withdrawal Day 5	Withdrawal Day 6	Withdrawal Day 7	Withdrawal Day 8	Baseline Day 4	Baseline Day 5	Baseline Day 6	Baseline Average (B4-B6)	Withdrawal Day 2	Withdrawal Day 3	Withdrawal Day 4	Withdrawal Day 5	Withdrawal Day 6	Withdrawal Day 7	Withdrawal Day 8
Animal ID	B4_ZT0-12_(Absolute Power)	B5_ZT0-12_(Absolute Power)	B6_ZT0-12_(Absolute Power)	BL(avg)_ZT0-12_(Absolute Power)	W2_ZT0-12_(Absolute Power)	W3_ZT0-12_(Absolute Power)	W4_ZT0-12_(Absolute Power)	W5_ZT0-12_(Absolute Power)	W6_ZT0-12_(Absolute Power)	W7_ZT0-12_(Absolute Power)	W8_ZT0-12_(Absolute Power)	B4_ZT12-24_(Absolute Power)	B5_ZT12-24_(Absolute Power)	B6_ZT12-24_(Absolute Power)	BL(avg)_ZT12-24_(Absolute Power)	W2_ZT12-24_(Absolute Power)	W3_ZT12-24_(Absolute Power)	W4_ZT12-24_(Absolute Power)	W5_ZT12-24_(Absolute Power)	W6_ZT12-24_(Absolute Power)	W7_ZT12-24_(Absolute Power)	W8_ZT12-24_(Absolute Power)
A2	-83.9486	-83.8155	-84.2062	-83.9901	-86.1091	-85.7198	-85.2428	-85.0782	-85.0895	-85.2112	-85.1432	-82.8401	-83.1663	-84.2237	-83.41	-85.0531	-84.8369	-84.2741	-84.3	-84.0633	-84.1258	-84.195
A3	-85.4172	-85.1512	-84.862	-85.1435	-86.8845	-85.8636	-85.4894	-85.4698	-85.5014	-85.7212	-85.9267	-83.611	-83.5471	-83.3635	-83.5072	-85.6905	-84.7966	-84.4622	-83.9691	-84.2948	-84.5048	-84.7656
A4	-82.7296	-82.492	-82.8124	-82.678	-83.6506	-83.2691	-83.2551	-83.0234	-83.1314	-83.3134	-83.2702	-80.5387	-81.6611	-81.1643	-81.1214	-82.2947	-82.1084	-81.3196	-81.444	-81.7075	-81.4261	-81.6158
A36	-83.4799	-83.5784	-83.6439	-83.5674	-87.3974	-86.8302	-86.4469	-85.6022	-86.0269	-85.539	-85.8536	-82.6312	-83.3558	-83.0026	-82.9966	-86.1864	-86.021	-85.4448	-85.7926	-85.327	-85.3125	-85.7952
A26	-87.0091	-87.2196	-87.2424	-87.157	-88.5996	-87.9581	-87.7867	-87.3817	-87.2453	-86.6075	-87.0767	-86.2258	-86.8343	-86.8575	-86.6392	-88.1863	-87.5495	-87.2968	-87.1413	-86.8514	-86.854	-87.0223
A28	-87.3909	-87.3149	-87.5376	-87.4144	-90.6432	-88.9592	-88.0822	-87.8424	-87.865	-87.6558	-87.7466	-87.0316	-87.0284	-87.8718	-87.3106	-89.6119	-88.6655	-88.2839	-87.8052	-87.8308	-87.5458	-87.9549
A29	-86.9145	-87.2431	-87.3249	-87.1608	-90.034	-88.4791	-88.1858	-87.6603	-87.7421	-87.7175	-87.8928	-86.3433	-86.4478	-86.9713	-86.5875	-89.6492	-88.4983	-87.9777	-87.9016	-87.5221	-87.6513	-87.8172
A15	-89.3997	-90.1791	-90.1034	-89.8941	-94.9451	-93.9746	-93.6511	-93.2248	-93.0144	-93.5857	-93.1324	-89.5949	-89.5821	-89.6511	-89.6094	-93.7681	-93.6846	-93.4045	-93.213	-93.369	-93.2566	-92.6037
	Data represent the NREM Absolute Alpha 8-12Hz power (in dB) during Lights On (ZT0-12) and Off (ZT12-24)

## Sheet: S13C (right) Alpha
Row: Treatment Day	Baseline Day 4								Baseline Day 5								Baseline Day 6								Baseline Average (B4-B6)								Withdrawal Day 2								Withdrawal Day 8
Row: Day_ZT Hour	B4_ZT0-3_(Absolute Power)	B4_ZT3-6_(Absolute Power)	B4_ZT6-9_(Absolute Power)	B4_ZT9-12_(Absolute Power)	B4_ZT12-15_(Absolute Power)	B4_ZT15-18_(Absolute Power)	B4_ZT18-21_(Absolute Power)	B4_ZT21-24_(Absolute Power)	B5_ZT0-3_(Absolute Power)	B5_ZT3-6_(Absolute Power)	B5_ZT6-9_(Absolute Power)	B5_ZT9-12_(Absolute Power)	B5_ZT12-15_(Absolute Power)	B5_ZT15-18_(Absolute Power)	B5_ZT18-21_(Absolute Power)	B5_ZT21-24_(Absolute Power)	B6_ZT0-3_(Absolute Power)	B6_ZT3-6_(Absolute Power)	B6_ZT6-9_(Absolute Power)	B6_ZT9-12_(Absolute Power)	B6_ZT12-15_(Absolute Power)	B6_ZT15-18_(Absolute Power)	B6_ZT18-21_(Absolute Power)	B6_ZT21-24_(Absolute Power)	BL(avg)_ZT0-3_(Absolute Power)	BL(avg)_ZT3-6_(Absolute Power)	BL(avg)_ZT6-9_(Absolute Power)	BL(avg)_ZT9-12_(Absolute Power)	BL(avg)_ZT12-15_(Absolute Power)	BL(avg)_ZT15-18_(Absolute Power)	BL(avg)_ZT18-21_(Absolute Power)	BL(avg)_ZT21-24_(Absolute Power)	W2_ZT0-3_(Absolute Power)	W2_ZT3-6_(Absolute Power)	W2_ZT6-9_(Absolute Power)	W2_ZT9-12_(Absolute Power)	W2_ZT12-15_(Absolute Power)	W2_ZT15-18_(Absolute Power)	W2_ZT18-21_(Absolute Power)	W2_ZT21-24_(Absolute Power)	W8_ZT0-3_(Absolute Power)	W8_ZT3-6_(Absolute Power)	W8_ZT6-9_(Absolute Power)	W8_ZT9-12_(Absolute Power)	W8_ZT12-15_(Absolute Power)	W8_ZT15-18_(Absolute Power)	W8_ZT18-21_(Absolute Power)	W8_ZT21-24_(Absolute Power)
Animal ID
A2	-83.855	-84.1981	-83.9787	-83.7442	-82.4556	-83.0827	-82.6184	-83.3753	-83.6416	-83.9489	-83.9415	-83.7272	-82.7607	-82.6546	-82.9163	-86.9173	-83.8631	-84.3121	-84.4311	-84.3598	-84.1126	-83.7883	-84.1172	-85.352	-83.7866	-84.1531	-84.1171	-83.9437	-83.1096	-83.1752	-83.2173	-85.2149	-86.3463	-86.1144	-86.0597	-85.863	-84.893	-84.9281	-84.9709	-85.3587	-85.2166	-85.2101	-85.1773	-84.9259	-84.0594	-84.1014	-84.3323	-84.2809
A3	-85.4897	-85.5808	-85.4411	-85.0567	-83.4865	-83.5788	-83.26	-84.0085	-85.2522	-85.331	-85.0514	-84.9168	-83.2992	-83.1379	-83.4542	-84.6103	-84.8727	-85.0463	-84.754	-84.7048	-82.8809	-83.3869	-83.1183	-83.9461	-85.2049	-85.3194	-85.0822	-84.8928	-83.2222	-83.3679	-83.2775	-84.1883	-86.8629	-87.0303	-87.1313	-86.5179	-85.7394	-85.604	-85.6514	-85.7389	-85.95	-86.0901	-85.9866	-85.5135	-84.3607	-84.6398	-84.728	-85.5523
A4	-82.757	-82.9596	-82.6921	-82.4609	-80.5933	-80.7312	-80.3381	-80.0612	-82.3889	-82.6911	-82.4857	-82.3646	-81.3728	-81.2044	-81.9235	-85.7833	-82.777	-83.0049	-82.9293	-82.4917	-81.2829	-80.9079	-81.2018	-80.3606	-82.6409	-82.8852	-82.7024	-82.4391	-81.083	-80.9479	-81.1545	-82.0683	-83.8689	-83.2983	-84.1969	-83.1226	-82.1212	-81.9433	-82.5044	-82.7906	-82.989	-83.5009	-83.4512	-83.0759	-81.6882	-81.6318	-81.5451	-81.8549
A36	-83.5917	-83.6448	-83.4701	-83.0953	-82.3372	-82.244	-82.8434	-83.2514	-83.4942	-83.5724	-83.8157	-83.4179	-83.1131	-83.3246	-83.2191	-84.6875	-83.8352	-83.6586	-83.6458	-83.3493	-82.7044	-82.7806	-83.2939	-83.2891	-83.6404	-83.6253	-83.6439	-83.2875	-82.7182	-82.7831	-83.1188	-83.7427	-87.7659	-87.5151	-87.2418	-87.0697	-86.7013	-85.7355	-86.0456	-86.2586	-85.7453	-86.031	-85.8882	-85.7111	-85.8966	-85.6579	-85.7521	-86.1085
A26	-87.0346	-86.9052	-86.9358	-87.1188	-85.9526	-86.5506	-86.2992	-85.926	-86.9237	-87.2759	-87.4322	-87.3008	-87.2651	-86.7709	-86.5664	-86.82	-86.9066	-87.6696	-87.2493	-87.2535	-86.6465	-86.68	-86.9926	-87.096	-86.9549	-87.2836	-87.2058	-87.2243	-86.6214	-86.6672	-86.6194	-86.614	-88.4546	-88.9182	-88.6969	-88.3688	-88.4043	-88.1443	-88.0324	-88.1629	-87.0873	-86.968	-87.0631	-87.2587	-86.5049	-87.2062	-87.1625	-87.1651
A28	-87.4032	-87.2832	-87.393	-87.4249	-86.8101	-86.7196	-87.6263	-86.9654	-87.176	-87.4044	-87.2913	-87.4122	-87.789	-86.4283	-87.0384	-85.5105	-86.9724	-87.6146	-87.9666	-87.874	-87.6754	-87.4782	-88.3623	-88.7996	-87.1839	-87.4341	-87.5503	-87.5704	-87.4248	-86.8754	-87.6757	-87.0918	-91.7319	-91.2031	-89.8149	-89.9697	-89.6573	-89.6082	-89.5403	-89.6352	-87.2483	-88.0702	-87.7546	-87.7238	-86.9785	-87.9208	-88.034	-88.4561
A29	-86.7226	-87.1667	-86.6546	-87.208	-85.9837	-86.6578	-86.065	-88.944	-86.7638	-87.5448	-87.5981	-87.124	-86.7156	-86.0896	-86.5014	-91.1376	-86.832	-87.1756	-87.4097	-87.8471	-87.0252	-86.9588	-86.8538	-89.2521	-86.7728	-87.2957	-87.2208	-87.393	-86.5748	-86.5687	-86.4734	-89.7779	-90.3116	-89.7681	-89.9866	-89.9531	-89.8321	-89.3319	-89.7962	-89.7893	-87.827	-87.9214	-87.5917	-88.1526	-86.8151	-87.5013	-87.7286	-88.5162
A15	-88.7497	-89.2009	-89.4635	-90.0428	-90.0268	-89.4057	-89.2569	-89.1509	-89.1308	-90.2937	-90.2724	-90.8905	-90.1822	-88.2732	-89.1681	-89.0333	-89.5757	-90.0609	-90.0019	-90.4774	-89.9735	-89.7585	-89.4247	-88.5994	-89.1521	-89.8518	-89.9126	-90.4703	-90.0608	-89.1458	-89.2832	-88.9279	-95.1888	-95.3567	-94.5453	-94.7419	-93.6453	-93.7195	-94.3938	-93.1556	-92.9284	-93.188	-93.03	-93.2699	-92.441	-92.5272	-92.5713	-92.8392
Data are the absolute power (in dB) values for NREM Alpha 8-12Hz Power across baseline (average of baseline days 4-6) and withdrawal days 2 and 8

## Sheet: S13D (left) Beta
Row: Treatment Day	Baseline Day 4	Baseline Day 5	Baseline Day 6	Baseline Average (B4-B6)	Withdrawal Day 2	Withdrawal Day 3	Withdrawal Day 4	Withdrawal Day 5	Withdrawal Day 6	Withdrawal Day 7	Withdrawal Day 8
Animal ID	B4	B5	B6	BL(avg)	W2	W3	W4	W5	W6	W7	W8
A2	1.14974	1.27333	0.576921	1	0.635716	0.799692	1.00563	0.856193	1.0186	0.987364	0.972066
A3	0.978317	1.04136	0.980324	1	0.505748	0.691121	0.860454	1.09605	0.991243	1.15566	0.887982
A4	1.091	0.799283	1.10972	1	0.692645	0.965008	0.983624	0.933781	0.865817	0.930968	0.79953
A36	1.11882	0.948887	0.932297	1	1.01059	0.974218	1.42414	0.891478	1.10293	0.900595	0.55631
A26	1.18397	0.853112	0.962922	1	0.32938	0.23421	0.226031	0.337597	0.314143	0.313666	0.208187
A28	0.984792	1.05322	0.96199	1	0.739314	0.407023	0.191753	0.34302	0.526747	0.540812	0.443961
A29	0.974604	1.14478	0.880618	1	0.159898	0.224609	0.229767	0.506648	0.428893	0.385486	0.271677
A15	0.689793	1.33419	0.976018	1	0.767323	0.457227	0.602938	0.676555	0.498184	0.838556	0.842963
	Data are the Diurnal Index for Absolute Beta 12-30Hz Power

[truncated: 5 more sheets: S13D (middle) Beta, S13D (right) Beta, S13E (left) Gamma, S13E (middle) Gamma, S13E (right) Gamma]
