# Supplementary material for: Spontaneous oxycodone withdrawal disrupts sleep, diurnal, and electrophysiological dynamics in rats
Source: PLoS One. 2025 Jan 17;20(1):e0312794. doi: 10.1371/journal.pone.0312794 (PMC11741586; doi:10.1371/journal.pone.0312794)
Supplement: S1 File — (ZIP) [file pone.0312794.s001.zip › All Supplementary Figures and Data 101824/S14_Data.xlsx]

## Sheet: S14 PSD ZT0-12
Frequency	Base(Avg.)	W2	W8
0.549316	-102.541	-102.413	-103.059
0.610352	-102.653	-102.872	-103.488
0.671387	-102.818	-103.339	-103.852
0.732422	-103.07	-103.776	-104.227
0.793457	-103.316	-104.079	-104.535
0.854492	-103.532	-104.387	-104.793
0.915527	-103.746	-104.691	-104.996
0.976562	-103.915	-104.946	-105.175
1.0376	-104.059	-105.141	-105.289
1.09863	-104.184	-105.292	-105.404
1.15967	-104.307	-105.443	-105.48
1.2207	-104.398	-105.583	-105.584
1.28174	-104.451	-105.642	-105.627
1.34277	-104.497	-105.724	-105.667
1.40381	-104.538	-105.785	-105.7
1.46484	-104.568	-105.814	-105.753
1.52588	-104.584	-105.866	-105.799
1.58691	-104.606	-105.919	-105.857
1.64795	-104.623	-105.978	-105.879				Data are spectrogram data from 0.5-50Hz, averaged across N=8 rats for REM during lights on (ZT0-12)
1.70898	-104.652	-106.025	-105.934
1.77002	-104.677	-106.067	-105.979
1.83105	-104.721	-106.116	-106.045
1.89209	-104.764	-106.17	-106.1
1.95312	-104.804	-106.204	-106.142
2.01416	-104.859	-106.311	-106.253
2.0752	-104.903	-106.33	-106.333
2.13623	-104.976	-106.396	-106.402
2.19727	-105.038	-106.41	-106.453
2.2583	-105.112	-106.488	-106.528
2.31934	-105.183	-106.554	-106.569
2.38037	-105.252	-106.608	-106.643
2.44141	-105.304	-106.683	-106.722
2.50244	-105.384	-106.73	-106.779
2.56348	-105.445	-106.762	-106.826
2.62451	-105.524	-106.851	-106.895
2.68555	-105.561	-106.864	-106.917
2.74658	-105.621	-106.901	-106.974
2.80762	-105.651	-106.904	-106.995
2.86865	-105.677	-106.936	-107.031
2.92969	-105.699	-106.954	-107.059
2.99072	-105.734	-106.984	-107.081
3.05176	-105.743	-107.006	-107.093
3.11279	-105.765	-107.034	-107.169
3.17383	-105.79	-107.044	-107.17
3.23486	-105.804	-107.05	-107.165
3.2959	-105.813	-107.106	-107.189
3.35693	-105.838	-107.115	-107.189
3.41797	-105.856	-107.141	-107.214
3.479	-105.855	-107.186	-107.221
3.54004	-105.897	-107.205	-107.214
3.60107	-105.892	-107.247	-107.245
3.66211	-105.909	-107.256	-107.249
3.72314	-105.92	-107.294	-107.278
3.78418	-105.93	-107.293	-107.291
3.84521	-105.953	-107.273	-107.291
3.90625	-105.987	-107.301	-107.357
3.96729	-105.999	-107.278	-107.359
4.02832	-106.013	-107.275	-107.359
4.08936	-106.026	-107.271	-107.368
4.15039	-106.035	-107.271	-107.397
4.21143	-106.045	-107.255	-107.371
4.27246	-106.052	-107.208	-107.361
4.3335	-106.078	-107.171	-107.313
4.39453	-106.079	-107.129	-107.235
4.45557	-106.083	-107.091	-107.217
4.5166	-106.078	-107.012	-107.177
4.57764	-106.052	-106.966	-107.089
4.63867	-106.022	-106.963	-107.07
4.69971	-105.984	-106.846	-107.012
4.76074	-105.953	-106.801	-106.975
4.82178	-105.894	-106.787	-106.93
4.88281	-105.814	-106.738	-106.866
4.94385	-105.749	-106.671	-106.818
5.00488	-105.661	-106.674	-106.782
5.06592	-105.572	-106.627	-106.729
5.12695	-105.497	-106.634	-106.711
5.18799	-105.384	-106.535	-106.698
5.24902	-105.288	-106.539	-106.699
5.31006	-105.178	-106.48	-106.671
5.37109	-105.062	-106.456	-106.64
5.43213	-104.96	-106.373	-106.635
5.49316	-104.841	-106.316	-106.594
5.5542	-104.716	-106.243	-106.549
5.61523	-104.592	-106.178	-106.457
5.67627	-104.447	-106.072	-106.431
5.7373	-104.332	-105.97	-106.334
5.79834	-104.217	-105.853	-106.23
5.85938	-104.086	-105.696	-106.119
5.92041	-103.98	-105.531	-106.003
5.98145	-103.859	-105.374	-105.858
6.04248	-103.771	-105.251	-105.739
6.10352	-103.659	-105.08	-105.598
6.16455	-103.568	-104.938	-105.456
6.22559	-103.465	-104.775	-105.325
6.28662	-103.384	-104.649	-105.19
6.34766	-103.314	-104.565	-105.086
6.40869	-103.261	-104.436	-104.943
6.46973	-103.231	-104.38	-104.856
6.53076	-103.209	-104.316	-104.727
6.5918	-103.199	-104.316	-104.661
6.65283	-103.21	-104.315	-104.605
6.71387	-103.252	-104.331	-104.595
6.7749	-103.307	-104.351	-104.579
6.83594	-103.384	-104.413	-104.619
6.89697	-103.471	-104.514	-104.65
6.95801	-103.583	-104.59	-104.694
7.01904	-103.683	-104.716	-104.789
7.08008	-103.815	-104.871	-104.849
7.14111	-103.964	-105.021	-104.962
7.20215	-104.121	-105.263	-105.093
7.26318	-104.305	-105.483	-105.268
7.32422	-104.504	-105.709	-105.438
7.38525	-104.677	-105.906	-105.646
7.44629	-104.878	-106.169	-105.84
7.50732	-105.088	-106.327	-106.064
7.56836	-105.277	-106.584	-106.272
7.62939	-105.495	-106.757	-106.539
7.69043	-105.702	-107.004	-106.742
7.75146	-105.919	-107.24	-107.008
7.8125	-106.107	-107.494	-107.213
7.87354	-106.282	-107.744	-107.427
7.93457	-106.488	-107.935	-107.617
7.99561	-106.682	-108.103	-107.854
8.05664	-106.868	-108.284	-108.052
8.11768	-107.023	-108.474	-108.24
8.17871	-107.176	-108.687	-108.374
8.23975	-107.323	-108.836	-108.55
8.30078	-107.46	-108.996	-108.703
8.36182	-107.609	-109.124	-108.788
8.42285	-107.715	-109.221	-108.911
8.48389	-107.848	-109.356	-109.051
8.54492	-107.954	-109.456	-109.168
8.60596	-108.066	-109.558	-109.292
8.66699	-108.175	-109.637	-109.384
8.72803	-108.271	-109.743	-109.479
8.78906	-108.364	-109.793	-109.576
8.8501	-108.439	-109.897	-109.657
8.91113	-108.529	-109.958	-109.715
8.97217	-108.613	-109.998	-109.81
9.0332	-108.707	-110.024	-109.894
9.09424	-108.779	-110.101	-109.931
9.15527	-108.856	-110.143	-110.023
9.21631	-108.903	-110.216	-110.041
9.27734	-108.985	-110.27	-110.103
9.33838	-109.043	-110.336	-110.141
9.39941	-109.089	-110.308	-110.172
9.46045	-109.148	-110.397	-110.237
9.52148	-109.199	-110.457	-110.268
9.58252	-109.232	-110.517	-110.323
9.64355	-109.299	-110.578	-110.337
9.70459	-109.315	-110.594	-110.401
9.76562	-109.37	-110.637	-110.439
9.82666	-109.425	-110.638	-110.47
9.8877	-109.452	-110.699	-110.508
9.94873	-109.487	-110.712	-110.509
10.0098	-109.522	-110.75	-110.595
10.0708	-109.548	-110.776	-110.599
10.1318	-109.572	-110.802	-110.642
10.1929	-109.592	-110.804	-110.683
10.2539	-109.618	-110.812	-110.709
10.3149	-109.644	-110.831	-110.756
10.376	-109.678	-110.836	-110.782
10.437	-109.686	-110.881	-110.814
10.498	-109.735	-110.894	-110.861
10.5591	-109.752	-110.94	-110.892
10.6201	-109.759	-110.97	-110.922
10.6812	-109.762	-111.008	-110.978
10.7422	-109.759	-111.042	-110.992
10.8032	-109.764	-111.058	-110.994
10.8643	-109.768	-111.09	-111.062
10.9253	-109.779	-111.118	-111.085
10.9863	-109.783	-111.188	-111.111
11.0474	-109.796	-111.181	-111.164
11.1084	-109.783	-111.21	-111.183
11.1694	-109.804	-111.228	-111.21
11.2305	-109.801	-111.261	-111.232
11.2915	-109.805	-111.265	-111.263
11.3525	-109.796	-111.286	-111.272
11.4136	-109.79	-111.269	-111.279
11.4746	-109.8	-111.324	-111.303
11.5356	-109.788	-111.332	-111.32
11.5967	-109.817	-111.314	-111.326
11.6577	-109.831	-111.366	-111.349
11.7188	-109.837	-111.342	-111.414
11.7798	-109.861	-111.368	-111.457
11.8408	-109.895	-111.391	-111.449
11.9019	-109.929	-111.381	-111.488
11.9629	-109.966	-111.443	-111.5
12.0239	-109.999	-111.475	-111.509
12.085	-110.025	-111.469	-111.518
12.146	-110.072	-111.509	-111.574
12.207	-110.112	-111.519	-111.543
12.2681	-110.141	-111.502	-111.57
12.3291	-110.155	-111.551	-111.582
12.3901	-110.195	-111.546	-111.57
12.4512	-110.215	-111.57	-111.613
12.5122	-110.224	-111.564	-111.565
12.5732	-110.231	-111.612	-111.572
12.6343	-110.262	-111.591	-111.568
12.6953	-110.269	-111.619	-111.57
12.7563	-110.294	-111.627	-111.584
12.8174	-110.305	-111.638	-111.608
12.8784	-110.306	-111.667	-111.591
12.9395	-110.333	-111.614	-111.615
13.0005	-110.326	-111.607	-111.64
13.0615	-110.357	-111.621	-111.637
13.1226	-110.368	-111.608	-111.636
13.1836	-110.379	-111.588	-111.62
13.2446	-110.384	-111.587	-111.595
13.3057	-110.414	-111.621	-111.619
13.3667	-110.411	-111.592	-111.607
13.4277	-110.404	-111.578	-111.597
13.4888	-110.403	-111.562	-111.621
13.5498	-110.439	-111.575	-111.582
13.6108	-110.451	-111.578	-111.62
13.6719	-110.47	-111.589	-111.605
13.7329	-110.473	-111.615	-111.635
13.7939	-110.497	-111.601	-111.62
13.855	-110.507	-111.598	-111.601
13.916	-110.527	-111.581	-111.641
13.9771	-110.526	-111.614	-111.622
14.0381	-110.534	-111.651	-111.609
14.0991	-110.544	-111.653	-111.627
14.1602	-110.539	-111.656	-111.634
14.2212	-110.562	-111.675	-111.655
14.2822	-110.577	-111.621	-111.712
14.3433	-110.588	-111.68	-111.72
14.4043	-110.592	-111.715	-111.726
14.4653	-110.619	-111.71	-111.736
14.5264	-110.632	-111.722	-111.75
14.5874	-110.635	-111.737	-111.77
14.6484	-110.669	-111.754	-111.797
14.7095	-110.704	-111.737	-111.81
14.7705	-110.732	-111.742	-111.801
14.8315	-110.754	-111.753	-111.809
14.8926	-110.765	-111.766	-111.826
14.9536	-110.794	-111.792	-111.828
15.0146	-110.814	-111.763	-111.833
15.0757	-110.851	-111.821	-111.855
15.1367	-110.875	-111.876	-111.888
15.1978	-110.894	-111.881	-111.89
15.2588	-110.896	-111.889	-111.938
15.3198	-110.913	-111.917	-111.946
15.3809	-110.945	-111.959	-111.937
15.4419	-110.963	-111.931	-111.971
15.5029	-110.999	-111.939	-111.998
15.564	-111.007	-111.923	-112.031
15.625	-111.015	-112.01	-112.049
15.686	-111.029	-112.02	-112.082
15.7471	-111.037	-112.08	-112.109
15.8081	-111.056	-112.114	-112.152
15.8691	-111.08	-112.102	-112.164
15.9302	-111.081	-112.156	-112.186
15.9912	-111.118	-112.147	-112.183
16.0522	-111.124	-112.127	-112.196
16.1133	-111.134	-112.131	-112.23
16.1743	-111.143	-112.176	-112.271
16.2354	-111.167	-112.215	-112.293
16.2964	-111.196	-112.234	-112.34
16.3574	-111.215	-112.201	-112.335
16.4185	-111.213	-112.233	-112.358
16.4795	-111.214	-112.222	-112.385
16.5405	-111.242	-112.253	-112.41
16.6016	-111.246	-112.242	-112.453
16.6626	-111.253	-112.25	-112.482
16.7236	-111.264	-112.23	-112.491
16.7847	-111.285	-112.285	-112.513
16.8457	-111.311	-112.257	-112.483
16.9067	-111.31	-112.267	-112.535
16.9678	-111.328	-112.24	-112.537
17.0288	-111.338	-112.242	-112.553
17.0898	-111.361	-112.276	-112.575
17.1509	-111.384	-112.278	-112.608
17.2119	-111.399	-112.32	-112.589
17.2729	-111.408	-112.294	-112.601
17.334	-111.409	-112.28	-112.605
17.395	-111.433	-112.298	-112.62
17.4561	-111.457	-112.297	-112.621
17.5171	-111.48	-112.285	-112.619
17.5781	-111.509	-112.338	-112.645
17.6392	-111.547	-112.3	-112.641
17.7002	-111.549	-112.332	-112.629
17.7612	-111.559	-112.344	-112.657
17.8223	-111.573	-112.382	-112.643
17.8833	-111.616	-112.373	-112.649
17.9443	-111.632	-112.396	-112.673
18.0054	-111.626	-112.408	-112.666
18.0664	-111.648	-112.421	-112.69
18.1274	-111.657	-112.406	-112.665
18.1885	-111.685	-112.426	-112.668
18.2495	-111.703	-112.407	-112.653
18.3105	-111.703	-112.419	-112.65
18.3716	-111.714	-112.401	-112.683
18.4326	-111.747	-112.391	-112.692
18.4937	-111.734	-112.405	-112.701
18.5547	-111.757	-112.38	-112.714
18.6157	-111.775	-112.336	-112.721
18.6768	-111.789	-112.417	-112.683
18.7378	-111.811	-112.447	-112.709
18.7988	-111.809	-112.46	-112.673
18.8599	-111.836	-112.448	-112.681
18.9209	-111.854	-112.465	-112.673
18.9819	-111.876	-112.456	-112.672
19.043	-111.866	-112.462	-112.688
19.104	-111.887	-112.455	-112.674
19.165	-111.888	-112.45	-112.659
19.2261	-111.915	-112.448	-112.685
19.2871	-111.935	-112.421	-112.687
19.3481	-111.945	-112.445	-112.691
19.4092	-111.948	-112.407	-112.673
19.4702	-111.947	-112.404	-112.691
19.5312	-111.962	-112.381	-112.709
19.5923	-111.958	-112.429	-112.727
19.6533	-111.968	-112.437	-112.698
19.7144	-111.974	-112.417	-112.703
19.7754	-111.967	-112.422	-112.71
19.8364	-111.969	-112.37	-112.716
19.8975	-111.972	-112.378	-112.7
19.9585	-111.983	-112.345	-112.716
20.0195	-111.993	-112.366	-112.732
20.0806	-111.992	-112.357	-112.705
20.1416	-112.01	-112.358	-112.725
20.2026	-112.023	-112.382	-112.751
20.2637	-112.042	-112.395	-112.74
20.3247	-112.046	-112.392	-112.745
20.3857	-112.048	-112.407	-112.73
20.4468	-112.07	-112.401	-112.722
20.5078	-112.077	-112.451	-112.727
20.5688	-112.083	-112.49	-112.741
20.6299	-112.076	-112.509	-112.754
20.6909	-112.089	-112.495	-112.745
20.752	-112.096	-112.565	-112.769
20.813	-112.112	-112.588	-112.786
20.874	-112.124	-112.601	-112.764
20.9351	-112.134	-112.623	-112.762
20.9961	-112.15	-112.653	-112.773
21.0571	-112.137	-112.664	-112.792
21.1182	-112.152	-112.668	-112.802
21.1792	-112.138	-112.661	-112.808
21.2402	-112.143	-112.638	-112.798
21.3013	-112.129	-112.648	-112.791
21.3623	-112.142	-112.622	-112.788
21.4233	-112.149	-112.637	-112.791
21.4844	-112.15	-112.632	-112.844
21.5454	-112.156	-112.634	-112.843
21.6064	-112.163	-112.621	-112.866
21.6675	-112.161	-112.625	-112.85
21.7285	-112.172	-112.631	-112.86
21.7896	-112.173	-112.654	-112.882
21.8506	-112.186	-112.672	-112.891
21.9116	-112.193	-112.683	-112.904
21.9727	-112.186	-112.667	-112.907
22.0337	-112.196	-112.662	-112.873
22.0947	-112.198	-112.676	-112.879
22.1558	-112.195	-112.689	-112.897
22.2168	-112.205	-112.703	-112.854
22.2778	-112.214	-112.679	-112.873
22.3389	-112.229	-112.725	-112.876
22.3999	-112.239	-112.69	-112.884
22.4609	-112.241	-112.67	-112.882
22.522	-112.257	-112.696	-112.898
22.583	-112.236	-112.723	-112.88
22.644	-112.247	-112.766	-112.892
22.7051	-112.266	-112.748	-112.87
22.7661	-112.267	-112.773	-112.87
22.8271	-112.265	-112.759	-112.861
22.8882	-112.263	-112.778	-112.862
22.9492	-112.265	-112.749	-112.883
23.0103	-112.271	-112.776	-112.892
23.0713	-112.284	-112.78	-112.915
23.1323	-112.292	-112.778	-112.894
23.1934	-112.315	-112.784	-112.901
23.2544	-112.313	-112.777	-112.893
23.3154	-112.32	-112.78	-112.898
23.3765	-112.324	-112.784	-112.925
23.4375	-112.34	-112.808	-112.929
23.4985	-112.363	-112.812	-112.932
23.5596	-112.366	-112.812	-112.92
23.6206	-112.373	-112.807	-112.947
23.6816	-112.388	-112.77	-112.943
23.7427	-112.404	-112.778	-112.952
23.8037	-112.414	-112.766	-112.944
23.8647	-112.425	-112.82	-112.921
23.9258	-112.428	-112.821	-112.915
23.9868	-112.426	-112.806	-112.895
24.0479	-112.431	-112.784	-112.904
24.1089	-112.44	-112.788	-112.903
24.1699	-112.457	-112.79	-112.885
24.231	-112.468	-112.786	-112.889
24.292	-112.478	-112.817	-112.895
24.353	-112.478	-112.839	-112.908
24.4141	-112.495	-112.817	-112.925
24.4751	-112.501	-112.851	-112.917
24.5361	-112.518	-112.846	-112.913
24.5972	-112.528	-112.833	-112.925
24.6582	-112.532	-112.863	-112.919
24.7192	-112.546	-112.894	-112.922
24.7803	-112.536	-112.868	-112.946
24.8413	-112.542	-112.866	-112.929
24.9023	-112.558	-112.865	-112.961
24.9634	-112.563	-112.849	-112.962
25.0244	-112.574	-112.862	-112.975
25.0854	-112.562	-112.893	-112.979
25.1465	-112.577	-112.898	-112.976
25.2075	-112.576	-112.895	-112.989
25.2686	-112.595	-112.918	-113.016
25.3296	-112.6	-112.901	-113.013
25.3906	-112.611	-112.943	-113.002
25.4517	-112.593	-112.929	-113.004
25.5127	-112.598	-112.916	-112.985
25.5737	-112.605	-112.894	-112.986
25.6348	-112.603	-112.859	-112.97
25.6958	-112.616	-112.857	-113.011
25.7568	-112.641	-112.87	-112.994
25.8179	-112.647	-112.89	-112.986
25.8789	-112.646	-112.87	-113.008
25.9399	-112.662	-112.856	-112.98
26.001	-112.667	-112.838	-113.007
26.062	-112.669	-112.866	-113.012
26.123	-112.668	-112.863	-113.031
26.1841	-112.66	-112.863	-113.051
26.2451	-112.662	-112.869	-113.081
26.3062	-112.67	-112.861	-113.033
26.3672	-112.684	-112.902	-113.062
26.4282	-112.692	-112.945	-113.034
26.4893	-112.696	-112.938	-113.063
26.5503	-112.697	-112.954	-113.044
26.6113	-112.712	-112.977	-113.077
26.6724	-112.718	-112.968	-113.116
26.7334	-112.718	-112.996	-113.094
26.7944	-112.712	-112.982	-113.119
26.8555	-112.73	-112.976	-113.106
26.9165	-112.71	-112.991	-113.119
26.9775	-112.726	-112.97	-113.104
27.0386	-112.732	-112.973	-113.109
27.0996	-112.733	-112.966	-113.095
27.1606	-112.719	-112.933	-113.089
27.2217	-112.733	-112.977	-113.081
27.2827	-112.759	-112.988	-113.084
27.3438	-112.756	-112.989	-113.124
27.4048	-112.769	-113.036	-113.129
27.4658	-112.768	-113.055	-113.159
27.5269	-112.774	-113.079	-113.134
27.5879	-112.776	-113.08	-113.12
27.6489	-112.772	-113.09	-113.127
27.71	-112.777	-113.107	-113.132
27.771	-112.779	-113.12	-113.168
27.832	-112.794	-113.122	-113.18
27.8931	-112.784	-113.102	-113.188
27.9541	-112.799	-113.12	-113.213
28.0151	-112.804	-113.144	-113.189
28.0762	-112.826	-113.152	-113.218
28.1372	-112.825	-113.155	-113.215
28.1982	-112.827	-113.134	-113.229
28.2593	-112.832	-113.16	-113.192
28.3203	-112.837	-113.163	-113.223
28.3813	-112.846	-113.111	-113.226
28.4424	-112.852	-113.102	-113.248
28.5034	-112.859	-113.113	-113.249
28.5645	-112.87	-113.094	-113.252
28.6255	-112.894	-113.135	-113.246
28.6865	-112.89	-113.121	-113.257
28.7476	-112.909	-113.13	-113.241
28.8086	-112.935	-113.129	-113.255
28.8696	-112.946	-113.148	-113.272
28.9307	-112.96	-113.176	-113.265
28.9917	-112.969	-113.178	-113.276
29.0527	-112.959	-113.194	-113.294
29.1138	-112.973	-113.204	-113.307
29.1748	-112.976	-113.194	-113.313
29.2358	-112.988	-113.2	-113.32
29.2969	-112.99	-113.24	-113.339
29.3579	-113.016	-113.249	-113.343
29.4189	-113.014	-113.227	-113.361
29.48	-113.032	-113.269	-113.365
29.541	-113.026	-113.285	-113.371
29.6021	-113.039	-113.301	-113.375
29.6631	-113.054	-113.287	-113.382
29.7241	-113.061	-113.282	-113.38
29.7852	-113.068	-113.281	-113.374
29.8462	-113.085	-113.298	-113.399
29.9072	-113.076	-113.301	-113.378
29.9683	-113.101	-113.294	-113.355
30.0293	-113.099	-113.349	-113.378
30.0903	-113.118	-113.359	-113.38
30.1514	-113.117	-113.368	-113.428
30.2124	-113.124	-113.351	-113.442
30.2734	-113.138	-113.399	-113.438
30.3345	-113.149	-113.352	-113.466
30.3955	-113.155	-113.374	-113.458
30.4565	-113.164	-113.358	-113.477
30.5176	-113.179	-113.391	-113.488
30.5786	-113.183	-113.409	-113.527
30.6396	-113.212	-113.427	-113.513
30.7007	-113.217	-113.45	-113.536
30.7617	-113.22	-113.404	-113.532
30.8228	-113.237	-113.402	-113.542
30.8838	-113.259	-113.429	-113.588
30.9448	-113.273	-113.416	-113.637
31.0059	-113.287	-113.436	-113.651
31.0669	-113.289	-113.464	-113.658
31.1279	-113.29	-113.496	-113.66
31.189	-113.303	-113.498	-113.673
31.25	-113.316	-113.503	-113.691
31.311	-113.331	-113.552	-113.736
31.3721	-113.325	-113.571	-113.706
31.4331	-113.325	-113.587	-113.724
31.4941	-113.345	-113.559	-113.706
31.5552	-113.364	-113.575	-113.728
31.6162	-113.355	-113.563	-113.745
31.6772	-113.366	-113.573	-113.784
31.7383	-113.386	-113.635	-113.79
31.7993	-113.386	-113.651	-113.772
31.8604	-113.382	-113.67	-113.778
31.9214	-113.408	-113.657	-113.785
31.9824	-113.411	-113.694	-113.8
32.0435	-113.426	-113.676	-113.81
32.1045	-113.435	-113.681	-113.834
32.1655	-113.439	-113.727	-113.846
32.2266	-113.459	-113.721	-113.89
32.2876	-113.476	-113.724	-113.917
32.3486	-113.489	-113.713	-113.934
32.4097	-113.499	-113.755	-113.957
32.4707	-113.493	-113.754	-113.938
32.5317	-113.505	-113.764	-113.93
32.5928	-113.528	-113.776	-113.943
32.6538	-113.553	-113.799	-113.95
32.7148	-113.543	-113.758	-113.98
32.7759	-113.562	-113.753	-114.004
32.8369	-113.572	-113.8	-113.993
32.8979	-113.58	-113.835	-114.001
32.959	-113.589	-113.834	-114.009
33.02	-113.591	-113.833	-114.006
33.0811	-113.62	-113.851	-114.006
33.1421	-113.631	-113.89	-114.015
33.2031	-113.643	-113.915	-114.046
33.2642	-113.662	-113.94	-114.053
33.3252	-113.663	-113.94	-114.065
33.3862	-113.672	-113.959	-114.091
33.4473	-113.696	-113.957	-114.103
33.5083	-113.721	-113.933	-114.108
33.5693	-113.71	-113.963	-114.104
33.6304	-113.728	-114	-114.153
33.6914	-113.729	-114.001	-114.15
33.7524	-113.734	-114.008	-114.222
33.8135	-113.732	-114.01	-114.218
33.8745	-113.751	-114.011	-114.219
33.9355	-113.766	-114.045	-114.235
33.9966	-113.788	-114.039	-114.266
34.0576	-113.79	-114.055	-114.283
34.1187	-113.8	-114.052	-114.28
34.1797	-113.82	-114.055	-114.29
34.2407	-113.831	-114.089	-114.303
34.3018	-113.836	-114.119	-114.294
34.3628	-113.852	-114.114	-114.298
34.4238	-113.849	-114.132	-114.331
34.4849	-113.857	-114.161	-114.333
34.5459	-113.864	-114.173	-114.327
34.6069	-113.859	-114.192	-114.346
34.668	-113.879	-114.203	-114.355
34.729	-113.881	-114.208	-114.347
34.79	-113.903	-114.257	-114.376
34.8511	-113.922	-114.265	-114.371
34.9121	-113.939	-114.236	-114.4
34.9731	-113.938	-114.258	-114.433
35.0342	-113.95	-114.283	-114.465
35.0952	-113.963	-114.31	-114.483
35.1562	-113.985	-114.329	-114.486
35.2173	-114	-114.357	-114.496
35.2783	-114.011	-114.391	-114.517
35.3394	-114.036	-114.407	-114.506
35.4004	-114.053	-114.427	-114.527
35.4614	-114.063	-114.418	-114.545
35.5225	-114.082	-114.44	-114.561
35.5835	-114.09	-114.453	-114.579
35.6445	-114.112	-114.475	-114.563
35.7056	-114.121	-114.46	-114.565
35.7666	-114.132	-114.51	-114.599
35.8276	-114.146	-114.526	-114.586
35.8887	-114.16	-114.555	-114.565
35.9497	-114.161	-114.539	-114.599
36.0107	-114.176	-114.562	-114.577
36.0718	-114.188	-114.539	-114.582
36.1328	-114.2	-114.59	-114.6
36.1938	-114.214	-114.567	-114.585
36.2549	-114.208	-114.58	-114.606
36.3159	-114.222	-114.583	-114.606
36.377	-114.246	-114.616	-114.626
36.438	-114.253	-114.622	-114.615
36.499	-114.26	-114.632	-114.638
36.5601	-114.274	-114.631	-114.633
36.6211	-114.292	-114.63	-114.642
36.6821	-114.309	-114.62	-114.664
36.7432	-114.303	-114.654	-114.712
36.8042	-114.327	-114.636	-114.714
36.8652	-114.345	-114.631	-114.75
36.9263	-114.346	-114.639	-114.777
36.9873	-114.357	-114.624	-114.806
37.0483	-114.368	-114.653	-114.793
37.1094	-114.365	-114.681	-114.816
37.1704	-114.371	-114.658	-114.803
37.2314	-114.385	-114.673	-114.802
37.2925	-114.407	-114.682	-114.813
37.3535	-114.4	-114.721	-114.824
37.4146	-114.434	-114.694	-114.814
37.4756	-114.421	-114.698	-114.815
37.5366	-114.439	-114.689	-114.805
37.5977	-114.431	-114.701	-114.804
37.6587	-114.435	-114.725	-114.8
37.7197	-114.447	-114.756	-114.768
37.7808	-114.446	-114.756	-114.796
37.8418	-114.459	-114.781	-114.796
37.9028	-114.466	-114.75	-114.821
37.9639	-114.454	-114.765	-114.845
38.0249	-114.466	-114.78	-114.848
38.0859	-114.482	-114.783	-114.841
38.147	-114.497	-114.822	-114.843
38.208	-114.502	-114.834	-114.857
38.269	-114.5	-114.836	-114.876
38.3301	-114.499	-114.841	-114.884
38.3911	-114.493	-114.847	-114.895
38.4521	-114.487	-114.878	-114.896
38.5132	-114.488	-114.889	-114.937
38.5742	-114.516	-114.875	-114.9
38.6353	-114.514	-114.887	-114.909
38.6963	-114.506	-114.873	-114.916
38.7573	-114.517	-114.896	-114.92
38.8184	-114.53	-114.927	-114.941
38.8794	-114.521	-114.941	-114.931
38.9404	-114.526	-114.956	-114.957
39.0015	-114.535	-114.94	-114.976
39.0625	-114.531	-114.944	-114.99
39.1235	-114.541	-114.947	-115.019
39.1846	-114.548	-114.983	-115.01
39.2456	-114.53	-114.988	-115.027
39.3066	-114.521	-114.973	-114.994
39.3677	-114.525	-115.008	-115.038
39.4287	-114.523	-114.975	-114.993
39.4897	-114.525	-115.015	-115.03
39.5508	-114.529	-115.037	-115.056
39.6118	-114.53	-115.036	-115.077
39.6729	-114.545	-115.067	-115.093
39.7339	-114.54	-115.074	-115.105
39.7949	-114.549	-115.08	-115.102
39.856	-114.544	-115.116	-115.132
39.917	-114.549	-115.13	-115.14
39.978	-114.546	-115.139	-115.13
40.0391	-114.554	-115.147	-115.133
40.1001	-114.558	-115.134	-115.131
40.1611	-114.586	-115.13	-115.125
40.2222	-114.6	-115.134	-115.16
40.2832	-114.609	-115.135	-115.155
40.3442	-114.615	-115.121	-115.161
40.4053	-114.639	-115.148	-115.155
40.4663	-114.635	-115.154	-115.145
40.5273	-114.635	-115.159	-115.135
40.5884	-114.649	-115.181	-115.126
40.6494	-114.656	-115.165	-115.139
40.7104	-114.664	-115.185	-115.129
40.7715	-114.657	-115.198	-115.164
40.8325	-114.669	-115.192	-115.153
40.8936	-114.682	-115.217	-115.171
40.9546	-114.689	-115.229	-115.167
41.0156	-114.703	-115.227	-115.198
41.0767	-114.716	-115.22	-115.159
41.1377	-114.722	-115.265	-115.151
41.1987	-114.723	-115.257	-115.182
41.2598	-114.731	-115.265	-115.166
41.3208	-114.74	-115.276	-115.186
41.3818	-114.757	-115.261	-115.185
41.4429	-114.761	-115.284	-115.217
41.5039	-114.776	-115.298	-115.205
41.5649	-114.797	-115.28	-115.204
41.626	-114.805	-115.344	-115.228
41.687	-114.815	-115.331	-115.207
41.748	-114.835	-115.348	-115.207
41.8091	-114.847	-115.335	-115.218
41.8701	-114.857	-115.323	-115.21
41.9312	-114.867	-115.334	-115.243
41.9922	-114.884	-115.355	-115.25
42.0532	-114.889	-115.348	-115.256
42.1143	-114.9	-115.358	-115.273
42.1753	-114.919	-115.352	-115.284
42.2363	-114.916	-115.324	-115.289
42.2974	-114.922	-115.313	-115.291
42.3584	-114.926	-115.324	-115.297
42.4194	-114.935	-115.357	-115.325
42.4805	-114.942	-115.368	-115.327
42.5415	-114.945	-115.348	-115.356
42.6025	-114.969	-115.364	-115.385
42.6636	-114.976	-115.351	-115.383
42.7246	-114.976	-115.347	-115.393
42.7856	-114.975	-115.367	-115.376
42.8467	-114.993	-115.368	-115.395
42.9077	-115	-115.371	-115.397
42.9688	-115.012	-115.378	-115.39
43.0298	-115.026	-115.395	-115.376
43.0908	-115.032	-115.393	-115.367
43.1519	-115.06	-115.43	-115.403
43.2129	-115.068	-115.463	-115.412
43.2739	-115.086	-115.479	-115.418
43.335	-115.085	-115.475	-115.421
43.396	-115.086	-115.459	-115.391
43.457	-115.101	-115.422	-115.423
43.5181	-115.119	-115.457	-115.411
43.5791	-115.128	-115.46	-115.407
43.6401	-115.129	-115.487	-115.435
43.7012	-115.131	-115.502	-115.421
43.7622	-115.15	-115.51	-115.459
43.8232	-115.148	-115.512	-115.472
43.8843	-115.154	-115.489	-115.498
43.9453	-115.167	-115.498	-115.508
44.0063	-115.182	-115.521	-115.542
44.0674	-115.19	-115.512	-115.56
44.1284	-115.192	-115.521	-115.56
44.1895	-115.218	-115.488	-115.569
44.2505	-115.233	-115.518	-115.592
44.3115	-115.236	-115.511	-115.594
44.3726	-115.246	-115.526	-115.603
44.4336	-115.243	-115.571	-115.607
44.4946	-115.253	-115.573	-115.61
44.5557	-115.251	-115.592	-115.623
44.6167	-115.289	-115.616	-115.63
44.6777	-115.293	-115.598	-115.627
44.7388	-115.301	-115.626	-115.643
44.7998	-115.301	-115.643	-115.639
44.8608	-115.307	-115.666	-115.637
44.9219	-115.321	-115.636	-115.637
44.9829	-115.313	-115.688	-115.618
45.0439	-115.334	-115.68	-115.642
45.105	-115.34	-115.719	-115.664
45.166	-115.364	-115.72	-115.686
45.2271	-115.371	-115.731	-115.69
45.2881	-115.371	-115.754	-115.706
45.3491	-115.382	-115.715	-115.699
45.4102	-115.401	-115.746	-115.706
45.4712	-115.404	-115.758	-115.714
45.5322	-115.405	-115.782	-115.694
45.5933	-115.411	-115.798	-115.712
45.6543	-115.405	-115.82	-115.718
45.7153	-115.429	-115.816	-115.714
45.7764	-115.432	-115.796	-115.725
45.8374	-115.441	-115.834	-115.746
45.8984	-115.454	-115.859	-115.754
45.9595	-115.465	-115.857	-115.796
46.0205	-115.473	-115.863	-115.784
46.0815	-115.464	-115.853	-115.806
46.1426	-115.486	-115.849	-115.79
46.2036	-115.497	-115.897	-115.797
46.2646	-115.521	-115.863	-115.826
46.3257	-115.539	-115.891	-115.824
46.3867	-115.551	-115.873	-115.832
46.4478	-115.564	-115.897	-115.85
46.5088	-115.58	-115.87	-115.826
46.5698	-115.595	-115.889	-115.852
46.6309	-115.617	-115.885	-115.89
46.6919	-115.628	-115.91	-115.87
46.7529	-115.644	-115.931	-115.876
46.814	-115.67	-115.954	-115.897
46.875	-115.677	-115.979	-115.904
46.936	-115.698	-115.998	-115.903
46.9971	-115.714	-116.043	-115.904
47.0581	-115.719	-116.041	-115.912
47.1191	-115.745	-116.055	-115.933
47.1802	-115.746	-116.081	-115.948
47.2412	-115.768	-116.073	-115.932
47.3022	-115.761	-116.112	-115.95
47.3633	-115.784	-116.117	-115.957
47.4243	-115.787	-116.069	-115.973
47.4854	-115.807	-116.095	-115.951
47.5464	-115.809	-116.086	-115.952
47.6074	-115.813	-116.085	-115.96
47.6685	-115.824	-116.102	-115.968
47.7295	-115.841	-116.115	-115.987
47.7905	-115.849	-116.096	-115.988
47.8516	-115.86	-116.116	-115.996
47.9126	-115.877	-116.161	-116.005
47.9736	-115.891	-116.169	-116.05
48.0347	-115.891	-116.188	-116.049
48.0957	-115.89	-116.163	-116.053
48.1567	-115.91	-116.19	-116.039
48.2178	-115.93	-116.195	-116.053
48.2788	-115.952	-116.196	-116.063
48.3398	-115.962	-116.21	-116.098
48.4009	-115.986	-116.252	-116.085
48.4619	-115.999	-116.216	-116.09
48.5229	-116.004	-116.225	-116.097
48.584	-116.024	-116.234	-116.079
48.645	-116.044	-116.263	-116.066
48.7061	-116.066	-116.274	-116.095
48.7671	-116.063	-116.292	-116.118
48.8281	-116.08	-116.289	-116.133
48.8892	-116.103	-116.31	-116.143
48.9502	-116.122	-116.329	-116.19
49.0112	-116.133	-116.323	-116.202
49.0723	-116.142	-116.316	-116.214
49.1333	-116.179	-116.33	-116.215
49.1943	-116.183	-116.325	-116.232
49.2554	-116.196	-116.346	-116.214
49.3164	-116.211	-116.321	-116.238
49.3774	-116.209	-116.327	-116.233
49.4385	-116.218	-116.345	-116.28
49.4995	-116.233	-116.37	-116.289
49.5605	-116.226	-116.369	-116.293
49.6216	-116.239	-116.392	-116.303
49.6826	-116.249	-116.397	-116.328
49.7437	-116.255	-116.406	-116.353
49.8047	-116.264	-116.395	-116.366
49.8657	-116.267	-116.419	-116.348
49.9268	-116.265	-116.421	-116.332
49.9878	-116.292	-116.447	-116.375

## Sheet: S14 PSD ZT12-24
Frequency	Base(Avg.)	W2	W8
0.549316	-102.816	-103.3	-103.695
0.610352	-102.968	-103.684	-104.095
0.671387	-103.173	-104.031	-104.479
0.732422	-103.469	-104.403	-104.842
0.793457	-103.77	-104.705	-105.141
0.854492	-104.031	-105.044	-105.463
0.915527	-104.253	-105.294	-105.701
0.976562	-104.435	-105.478	-105.877
1.0376	-104.609	-105.682	-106.048
1.09863	-104.746	-105.836	-106.154
1.15967	-104.84	-105.951	-106.234
1.2207	-104.913	-106.072	-106.323
1.28174	-104.972	-106.18	-106.352
1.34277	-105.015	-106.23	-106.387
1.40381	-105.035	-106.282	-106.386
1.46484	-105.013	-106.317	-106.407
1.52588	-105.007	-106.386	-106.46
1.58691	-104.998	-106.384	-106.446
1.64795	-104.979	-106.436	-106.479				Data are spectrogram data from 0.5-50Hz, averaged across N=8 rats for REM during lights off (ZT12-24)
1.70898	-104.942	-106.467	-106.499
1.77002	-104.929	-106.512	-106.482
1.83105	-104.936	-106.503	-106.524
1.89209	-104.935	-106.574	-106.594
1.95312	-104.942	-106.534	-106.613
2.01416	-104.945	-106.575	-106.627
2.0752	-104.971	-106.615	-106.716
2.13623	-105	-106.66	-106.773
2.19727	-105.053	-106.685	-106.843
2.2583	-105.122	-106.74	-106.909
2.31934	-105.175	-106.812	-107.004
2.38037	-105.247	-106.851	-107.096
2.44141	-105.309	-106.886	-107.122
2.50244	-105.389	-106.952	-107.177
2.56348	-105.459	-106.954	-107.219
2.62451	-105.532	-107.035	-107.272
2.68555	-105.619	-107.029	-107.29
2.74658	-105.673	-107.106	-107.318
2.80762	-105.73	-107.157	-107.402
2.86865	-105.797	-107.171	-107.418
2.92969	-105.843	-107.246	-107.417
2.99072	-105.868	-107.292	-107.465
3.05176	-105.925	-107.332	-107.482
3.11279	-105.949	-107.357	-107.509
3.17383	-105.963	-107.37	-107.54
3.23486	-105.993	-107.393	-107.564
3.2959	-106.022	-107.395	-107.584
3.35693	-106.053	-107.448	-107.598
3.41797	-106.097	-107.462	-107.611
3.479	-106.129	-107.497	-107.626
3.54004	-106.151	-107.497	-107.668
3.60107	-106.161	-107.534	-107.712
3.66211	-106.218	-107.594	-107.757
3.72314	-106.248	-107.612	-107.765
3.78418	-106.268	-107.652	-107.724
3.84521	-106.287	-107.681	-107.769
3.90625	-106.316	-107.73	-107.819
3.96729	-106.359	-107.735	-107.831
4.02832	-106.401	-107.752	-107.9
4.08936	-106.425	-107.772	-107.92
4.15039	-106.439	-107.776	-107.941
4.21143	-106.45	-107.78	-107.955
4.27246	-106.517	-107.789	-107.995
4.3335	-106.522	-107.772	-108.039
4.39453	-106.542	-107.748	-108.076
4.45557	-106.556	-107.733	-108.059
4.5166	-106.587	-107.693	-108.027
4.57764	-106.589	-107.64	-107.977
4.63867	-106.595	-107.626	-107.955
4.69971	-106.645	-107.618	-107.949
4.76074	-106.64	-107.558	-107.93
4.82178	-106.64	-107.518	-107.855
4.88281	-106.612	-107.489	-107.829
4.94385	-106.595	-107.434	-107.787
5.00488	-106.584	-107.369	-107.721
5.06592	-106.581	-107.327	-107.651
5.12695	-106.592	-107.292	-107.591
5.18799	-106.549	-107.262	-107.546
5.24902	-106.502	-107.253	-107.53
5.31006	-106.428	-107.191	-107.494
5.37109	-106.377	-107.139	-107.456
5.43213	-106.333	-107.085	-107.398
5.49316	-106.28	-107.05	-107.379
5.5542	-106.162	-106.982	-107.324
5.61523	-106.067	-106.89	-107.276
5.67627	-105.944	-106.818	-107.2
5.7373	-105.837	-106.706	-107.136
5.79834	-105.71	-106.584	-107.067
5.85938	-105.557	-106.453	-106.996
5.92041	-105.422	-106.366	-106.911
5.98145	-105.278	-106.163	-106.813
6.04248	-105.117	-106.024	-106.647
6.10352	-104.921	-105.89	-106.525
6.16455	-104.715	-105.654	-106.362
6.22559	-104.53	-105.427	-106.18
6.28662	-104.385	-105.274	-106.065
6.34766	-104.136	-105.073	-105.906
6.40869	-103.95	-104.904	-105.744
6.46973	-103.797	-104.717	-105.562
6.53076	-103.612	-104.585	-105.41
6.5918	-103.442	-104.446	-105.311
6.65283	-103.367	-104.388	-105.131
6.71387	-103.278	-104.347	-105.034
6.7749	-103.218	-104.273	-104.98
6.83594	-103.157	-104.244	-104.929
6.89697	-103.16	-104.26	-104.882
6.95801	-103.147	-104.282	-104.88
7.01904	-103.178	-104.346	-104.893
7.08008	-103.215	-104.445	-104.902
7.14111	-103.307	-104.582	-104.941
7.20215	-103.419	-104.735	-105.023
7.26318	-103.577	-104.9	-105.111
7.32422	-103.748	-105.098	-105.204
7.38525	-103.951	-105.31	-105.354
7.44629	-104.151	-105.521	-105.486
7.50732	-104.389	-105.78	-105.749
7.56836	-104.625	-106.026	-105.988
7.62939	-104.863	-106.275	-106.153
7.69043	-105.094	-106.549	-106.435
7.75146	-105.301	-106.787	-106.647
7.8125	-105.54	-107.035	-106.882
7.87354	-105.782	-107.341	-107.109
7.93457	-106.049	-107.595	-107.293
7.99561	-106.285	-107.824	-107.581
8.05664	-106.51	-108.055	-107.802
8.11768	-106.752	-108.284	-108.007
8.17871	-106.961	-108.531	-108.202
8.23975	-107.157	-108.728	-108.416
8.30078	-107.375	-108.887	-108.642
8.36182	-107.549	-109.073	-108.878
8.42285	-107.734	-109.227	-109.034
8.48389	-107.914	-109.369	-109.201
8.54492	-108.081	-109.534	-109.361
8.60596	-108.215	-109.671	-109.51
8.66699	-108.36	-109.819	-109.634
8.72803	-108.469	-109.908	-109.739
8.78906	-108.628	-110.028	-109.864
8.8501	-108.723	-110.107	-109.949
8.91113	-108.841	-110.192	-110.057
8.97217	-108.941	-110.268	-110.139
9.0332	-109.028	-110.354	-110.196
9.09424	-109.108	-110.428	-110.313
9.15527	-109.184	-110.524	-110.39
9.21631	-109.278	-110.571	-110.436
9.27734	-109.345	-110.646	-110.552
9.33838	-109.444	-110.691	-110.603
9.39941	-109.528	-110.719	-110.675
9.46045	-109.562	-110.813	-110.741
9.52148	-109.603	-110.868	-110.741
9.58252	-109.65	-110.939	-110.784
9.64355	-109.703	-110.979	-110.868
9.70459	-109.752	-111.038	-110.938
9.76562	-109.792	-111.07	-110.97
9.82666	-109.851	-111.127	-110.968
9.8877	-109.91	-111.148	-111.017
9.94873	-109.948	-111.177	-111.087
10.0098	-110.016	-111.225	-111.089
10.0708	-110.041	-111.263	-111.107
10.1318	-110.087	-111.329	-111.14
10.1929	-110.146	-111.366	-111.142
10.2539	-110.198	-111.417	-111.153
10.3149	-110.202	-111.447	-111.169
10.376	-110.247	-111.451	-111.201
10.437	-110.254	-111.484	-111.184
10.498	-110.297	-111.507	-111.172
10.5591	-110.317	-111.528	-111.217
10.6201	-110.357	-111.54	-111.23
10.6812	-110.389	-111.566	-111.218
10.7422	-110.41	-111.572	-111.255
10.8032	-110.416	-111.602	-111.273
10.8643	-110.451	-111.639	-111.305
10.9253	-110.488	-111.634	-111.346
10.9863	-110.504	-111.67	-111.316
11.0474	-110.51	-111.667	-111.392
11.1084	-110.498	-111.704	-111.42
11.1694	-110.514	-111.687	-111.422
11.2305	-110.516	-111.73	-111.446
11.2915	-110.533	-111.775	-111.503
11.3525	-110.539	-111.815	-111.494
11.4136	-110.542	-111.843	-111.527
11.4746	-110.575	-111.867	-111.545
11.5356	-110.592	-111.878	-111.564
11.5967	-110.613	-111.883	-111.573
11.6577	-110.602	-111.904	-111.577
11.7188	-110.619	-111.939	-111.638
11.7798	-110.614	-111.957	-111.664
11.8408	-110.616	-111.973	-111.666
11.9019	-110.604	-111.996	-111.693
11.9629	-110.619	-112.009	-111.692
12.0239	-110.651	-112.019	-111.694
12.085	-110.669	-112.018	-111.709
12.146	-110.657	-112.073	-111.759
12.207	-110.678	-112.095	-111.76
12.2681	-110.687	-112.077	-111.816
12.3291	-110.708	-112.054	-111.848
12.3901	-110.724	-112.065	-111.877
12.4512	-110.75	-112.079	-111.9
12.5122	-110.785	-112.123	-111.923
12.5732	-110.782	-112.127	-111.945
12.6343	-110.825	-112.148	-112.028
12.6953	-110.845	-112.18	-112.056
12.7563	-110.852	-112.199	-112.008
12.8174	-110.847	-112.201	-112.059
12.8784	-110.877	-112.213	-112.074
12.9395	-110.884	-112.22	-112.081
13.0005	-110.899	-112.234	-112.07
13.0615	-110.942	-112.232	-112.061
13.1226	-110.943	-112.232	-112.123
13.1836	-110.944	-112.221	-112.083
13.2446	-110.931	-112.247	-112.12
13.3057	-110.953	-112.223	-112.162
13.3667	-110.946	-112.193	-112.124
13.4277	-111.002	-112.23	-112.167
13.4888	-111.001	-112.205	-112.134
13.5498	-111.028	-112.205	-112.158
13.6108	-111.015	-112.198	-112.167
13.6719	-111.033	-112.178	-112.16
13.7329	-111.036	-112.183	-112.164
13.7939	-111.038	-112.193	-112.194
13.855	-111.049	-112.19	-112.125
13.916	-111.078	-112.226	-112.154
13.9771	-111.124	-112.244	-112.159
14.0381	-111.081	-112.219	-112.228
14.0991	-111.095	-112.199	-112.276
14.1602	-111.126	-112.193	-112.282
14.2212	-111.117	-112.19	-112.338
14.2822	-111.107	-112.211	-112.297
14.3433	-111.098	-112.204	-112.294
14.4043	-111.128	-112.219	-112.295
14.4653	-111.135	-112.239	-112.262
14.5264	-111.109	-112.237	-112.292
14.5874	-111.135	-112.202	-112.311
14.6484	-111.128	-112.242	-112.351
14.7095	-111.138	-112.248	-112.318
14.7705	-111.13	-112.281	-112.414
14.8315	-111.189	-112.285	-112.405
14.8926	-111.187	-112.324	-112.405
14.9536	-111.178	-112.325	-112.395
15.0146	-111.21	-112.326	-112.43
15.0757	-111.236	-112.363	-112.426
15.1367	-111.252	-112.432	-112.427
15.1978	-111.274	-112.453	-112.462
15.2588	-111.32	-112.473	-112.432
15.3198	-111.361	-112.54	-112.483
15.3809	-111.383	-112.535	-112.434
15.4419	-111.408	-112.559	-112.461
15.5029	-111.444	-112.544	-112.438
15.564	-111.439	-112.586	-112.44
15.625	-111.503	-112.613	-112.416
15.686	-111.516	-112.632	-112.459
15.7471	-111.538	-112.655	-112.473
15.8081	-111.561	-112.686	-112.517
15.8691	-111.552	-112.703	-112.526
15.9302	-111.587	-112.752	-112.514
15.9912	-111.583	-112.753	-112.523
16.0522	-111.609	-112.765	-112.567
16.1133	-111.654	-112.776	-112.623
16.1743	-111.673	-112.758	-112.606
16.2354	-111.699	-112.776	-112.678
16.2964	-111.715	-112.788	-112.646
16.3574	-111.726	-112.791	-112.659
16.4185	-111.732	-112.769	-112.711
16.4795	-111.746	-112.772	-112.763
16.5405	-111.751	-112.783	-112.813
16.6016	-111.77	-112.784	-112.851
16.6626	-111.8	-112.789	-112.848
16.7236	-111.802	-112.802	-112.886
16.7847	-111.828	-112.818	-112.885
16.8457	-111.843	-112.817	-112.922
16.9067	-111.864	-112.862	-112.878
16.9678	-111.865	-112.847	-112.91
17.0288	-111.848	-112.878	-112.919
17.0898	-111.862	-112.88	-112.964
17.1509	-111.862	-112.906	-112.996
17.2119	-111.891	-112.895	-112.971
17.2729	-111.888	-112.94	-112.973
17.334	-111.934	-112.936	-112.985
17.395	-111.917	-112.942	-112.992
17.4561	-111.935	-112.951	-113.017
17.5171	-111.964	-112.998	-113.018
17.5781	-111.98	-112.988	-113.099
17.6392	-111.998	-113.006	-113.101
17.7002	-111.994	-113.006	-113.118
17.7612	-112.025	-112.986	-113.107
17.8223	-112.027	-113.001	-113.156
17.8833	-112.026	-112.974	-113.189
17.9443	-112.033	-112.982	-113.201
18.0054	-112.023	-112.967	-113.189
18.0664	-112.081	-112.983	-113.212
18.1274	-112.079	-112.977	-113.226
18.1885	-112.057	-112.932	-113.157
18.2495	-112.083	-112.959	-113.175
18.3105	-112.095	-112.998	-113.128
18.3716	-112.063	-112.975	-113.191
18.4326	-112.063	-112.965	-113.232
18.4937	-112.053	-112.946	-113.203
18.5547	-112.044	-112.972	-113.23
18.6157	-112.085	-112.966	-113.196
18.6768	-112.079	-112.986	-113.229
18.7378	-112.099	-112.95	-113.231
18.7988	-112.079	-112.957	-113.202
18.8599	-112.093	-112.987	-113.206
18.9209	-112.124	-112.968	-113.161
18.9819	-112.15	-112.942	-113.189
19.043	-112.163	-112.936	-113.246
19.104	-112.186	-112.929	-113.28
19.165	-112.162	-112.909	-113.287
19.2261	-112.162	-112.928	-113.277
19.2871	-112.159	-112.909	-113.247
19.3481	-112.183	-112.93	-113.256
19.4092	-112.203	-112.954	-113.218
19.4702	-112.219	-112.95	-113.258
19.5312	-112.203	-112.923	-113.215
19.5923	-112.212	-112.915	-113.207
19.6533	-112.235	-112.922	-113.182
19.7144	-112.27	-112.889	-113.174
19.7754	-112.279	-112.926	-113.201
19.8364	-112.259	-112.926	-113.219
19.8975	-112.248	-112.919	-113.2
19.9585	-112.257	-112.967	-113.164
20.0195	-112.252	-112.939	-113.152
20.0806	-112.245	-112.955	-113.127
20.1416	-112.26	-112.937	-113.159
20.2026	-112.274	-112.952	-113.121
20.2637	-112.288	-112.927	-113.094
20.3247	-112.327	-112.932	-113.08
20.3857	-112.344	-112.921	-113.08
20.4468	-112.334	-112.933	-113.089
20.5078	-112.344	-112.928	-113.115
20.5688	-112.345	-112.92	-113.046
20.6299	-112.37	-112.928	-113.041
20.6909	-112.341	-112.909	-113.053
20.752	-112.352	-112.913	-113.036
20.813	-112.35	-112.896	-113.006
20.874	-112.393	-112.883	-112.979
20.9351	-112.391	-112.873	-113.011
20.9961	-112.393	-112.86	-113.02
21.0571	-112.409	-112.849	-113.061
21.1182	-112.404	-112.846	-113.047
21.1792	-112.374	-112.853	-113.058
21.2402	-112.371	-112.839	-113.038
21.3013	-112.383	-112.869	-113.095
21.3623	-112.38	-112.84	-113.046
21.4233	-112.371	-112.825	-113.04
21.4844	-112.39	-112.847	-113.032
21.5454	-112.377	-112.866	-113.094
21.6064	-112.363	-112.855	-113.102
21.6675	-112.379	-112.885	-113.109
21.7285	-112.362	-112.887	-113.115
21.7896	-112.365	-112.88	-113.127
21.8506	-112.36	-112.879	-113.109
21.9116	-112.375	-112.875	-113.069
21.9727	-112.367	-112.914	-113.028
22.0337	-112.359	-112.896	-113.038
22.0947	-112.36	-112.903	-112.993
22.1558	-112.39	-112.914	-112.985
22.2168	-112.408	-112.913	-113.037
22.2778	-112.379	-112.931	-113.04
22.3389	-112.393	-112.941	-113.055
22.3999	-112.403	-112.935	-113.079
22.4609	-112.394	-112.964	-113.088
22.522	-112.402	-112.968	-113.087
22.583	-112.369	-112.958	-113.055
22.644	-112.405	-112.94	-113.047
22.7051	-112.374	-112.969	-113.063
22.7661	-112.37	-112.993	-113.04
22.8271	-112.402	-112.982	-113.104
22.8882	-112.379	-113.004	-113.102
22.9492	-112.393	-113.027	-113.098
23.0103	-112.426	-113.042	-113.095
23.0713	-112.419	-113.038	-113.076
23.1323	-112.399	-113.052	-113.083
23.1934	-112.428	-113.054	-113.088
23.2544	-112.424	-113.036	-113.11
23.3154	-112.441	-113.013	-113.117
23.3765	-112.451	-113.026	-113.143
23.4375	-112.462	-113.032	-113.123
23.4985	-112.435	-113.018	-113.154
23.5596	-112.466	-113.004	-113.138
23.6206	-112.456	-113.015	-113.145
23.6816	-112.476	-113.033	-113.157
23.7427	-112.487	-113.004	-113.157
23.8037	-112.486	-113.001	-113.193
23.8647	-112.486	-113.003	-113.201
23.9258	-112.49	-112.983	-113.239
23.9868	-112.483	-112.984	-113.209
24.0479	-112.5	-113.001	-113.167
24.1089	-112.48	-112.986	-113.156
24.1699	-112.461	-113.015	-113.1
24.231	-112.472	-113.016	-113.134
24.292	-112.47	-113.046	-113.148
24.353	-112.474	-113.041	-113.161
24.4141	-112.482	-113.025	-113.172
24.4751	-112.536	-113.01	-113.169
24.5361	-112.532	-112.993	-113.171
24.5972	-112.538	-113.022	-113.118
24.6582	-112.53	-113.067	-113.204
24.7192	-112.506	-113.06	-113.158
24.7803	-112.527	-113.103	-113.173
24.8413	-112.528	-113.095	-113.193
24.9023	-112.527	-113.061	-113.234
24.9634	-112.522	-113.083	-113.224
25.0244	-112.507	-113.061	-113.185
25.0854	-112.513	-113.042	-113.173
25.1465	-112.516	-113.013	-113.156
25.2075	-112.553	-113.026	-113.126
25.2686	-112.533	-113.023	-113.118
25.3296	-112.526	-113.003	-113.101
25.3906	-112.566	-113.044	-113.119
25.4517	-112.551	-113.039	-113.106
25.5127	-112.543	-113.042	-113.126
25.5737	-112.543	-113.037	-113.125
25.6348	-112.526	-113.011	-113.13
25.6958	-112.545	-113.018	-113.128
25.7568	-112.544	-112.993	-113.124
25.8179	-112.555	-112.98	-113.118
25.8789	-112.581	-113.007	-113.119
25.9399	-112.594	-112.999	-113.146
26.001	-112.606	-113.005	-113.141
26.062	-112.614	-113.031	-113.133
26.123	-112.602	-113.033	-113.144
26.1841	-112.638	-113.023	-113.121
26.2451	-112.614	-113.031	-113.077
26.3062	-112.647	-113.039	-113.064
26.3672	-112.636	-113.026	-113.107
26.4282	-112.648	-113.046	-113.06
26.4893	-112.652	-113.021	-113.068
26.5503	-112.671	-113.035	-113.085
26.6113	-112.669	-113.026	-113.085
26.6724	-112.693	-113.024	-113.067
26.7334	-112.671	-113.015	-113.084
26.7944	-112.643	-113.03	-113.06
26.8555	-112.662	-113.011	-113.06
26.9165	-112.658	-113.006	-113.066
26.9775	-112.647	-113	-113.05
27.0386	-112.616	-112.989	-113.016
27.0996	-112.596	-112.993	-113.008
27.1606	-112.594	-112.995	-113.011
27.2217	-112.591	-112.992	-113.042
27.2827	-112.601	-112.991	-113.055
27.3438	-112.591	-112.951	-113.047
27.4048	-112.583	-112.924	-113.056
27.4658	-112.583	-112.915	-113.049
27.5269	-112.575	-112.944	-113.045
27.5879	-112.606	-112.972	-113.057
27.6489	-112.621	-112.985	-113.048
27.71	-112.606	-112.983	-113.109
27.771	-112.603	-113.021	-113.08
27.832	-112.587	-113.025	-113.09
27.8931	-112.572	-113.018	-113.091
27.9541	-112.587	-113.065	-113.083
28.0151	-112.61	-113.057	-113.103
28.0762	-112.597	-113.101	-113.083
28.1372	-112.612	-113.081	-113.078
28.1982	-112.633	-113.068	-113.046
28.2593	-112.629	-113.078	-113.028
28.3203	-112.632	-113.081	-113.018
28.3813	-112.631	-113.138	-113.042
28.4424	-112.638	-113.123	-113.065
28.5034	-112.648	-113.12	-113.006
28.5645	-112.609	-113.137	-112.962
28.6255	-112.587	-113.124	-112.991
28.6865	-112.6	-113.144	-112.958
28.7476	-112.592	-113.116	-112.991
28.8086	-112.587	-113.117	-112.998
28.8696	-112.563	-113.126	-112.997
28.9307	-112.589	-113.08	-113.021
28.9917	-112.567	-113.094	-113.009
29.0527	-112.605	-113.047	-113.045
29.1138	-112.612	-113.072	-112.996
29.1748	-112.622	-113.083	-113.013
29.2358	-112.627	-113.03	-113.024
29.2969	-112.638	-113.022	-113.039
29.3579	-112.629	-113.025	-113.043
29.4189	-112.623	-113.045	-113.1
29.48	-112.648	-113.047	-113.118
29.541	-112.644	-113.071	-113.13
29.6021	-112.664	-113.073	-113.073
29.6631	-112.689	-113.1	-113.101
29.7241	-112.709	-113.066	-113.109
29.7852	-112.699	-113.07	-113.102
29.8462	-112.685	-113.079	-113.126
29.9072	-112.694	-113.067	-113.157
29.9683	-112.691	-113.069	-113.122
30.0293	-112.669	-113.062	-113.097
30.0903	-112.669	-113.082	-113.104
30.1514	-112.683	-113.065	-113.095
30.2124	-112.688	-113.033	-113.091
30.2734	-112.697	-113.068	-113.119
30.3345	-112.713	-113.087	-113.123
30.3955	-112.696	-113.073	-113.159
30.4565	-112.705	-113.097	-113.185
30.5176	-112.681	-113.096	-113.19
30.5786	-112.685	-113.11	-113.236
30.6396	-112.705	-113.09	-113.178
30.7007	-112.71	-113.071	-113.213
30.7617	-112.689	-113.089	-113.197
30.8228	-112.663	-113.107	-113.184
30.8838	-112.683	-113.064	-113.202
30.9448	-112.674	-113.059	-113.237
31.0059	-112.654	-113.07	-113.208
31.0669	-112.623	-113.106	-113.245
31.1279	-112.64	-113.146	-113.255
31.189	-112.652	-113.178	-113.267
31.25	-112.643	-113.166	-113.23
31.311	-112.651	-113.14	-113.199
31.3721	-112.657	-113.143	-113.225
31.4331	-112.637	-113.135	-113.214
31.4941	-112.627	-113.181	-113.238
31.5552	-112.632	-113.127	-113.296
31.6162	-112.638	-113.145	-113.295
31.6772	-112.664	-113.167	-113.279
31.7383	-112.661	-113.187	-113.318
31.7993	-112.678	-113.229	-113.31
31.8604	-112.681	-113.225	-113.294
31.9214	-112.698	-113.228	-113.297
31.9824	-112.701	-113.243	-113.279
32.0435	-112.702	-113.236	-113.331
32.1045	-112.719	-113.237	-113.338
32.1655	-112.703	-113.261	-113.382
32.2266	-112.735	-113.246	-113.404
32.2876	-112.725	-113.292	-113.449
32.3486	-112.724	-113.289	-113.417
32.4097	-112.722	-113.298	-113.436
32.4707	-112.748	-113.3	-113.438
32.5317	-112.789	-113.329	-113.422
32.5928	-112.801	-113.343	-113.415
32.6538	-112.827	-113.351	-113.45
32.7148	-112.841	-113.369	-113.474
32.7759	-112.858	-113.39	-113.478
32.8369	-112.854	-113.377	-113.505
32.8979	-112.816	-113.365	-113.532
32.959	-112.858	-113.391	-113.56
33.02	-112.856	-113.401	-113.542
33.0811	-112.852	-113.431	-113.598
33.1421	-112.864	-113.454	-113.556
33.2031	-112.887	-113.47	-113.581
33.2642	-112.945	-113.476	-113.571
33.3252	-112.982	-113.478	-113.631
33.3862	-112.989	-113.509	-113.631
33.4473	-113.013	-113.523	-113.649
33.5083	-113.019	-113.553	-113.676
33.5693	-113.026	-113.551	-113.693
33.6304	-113.032	-113.564	-113.681
33.6914	-113.037	-113.571	-113.741
33.7524	-113.065	-113.577	-113.785
33.8135	-113.104	-113.62	-113.761
33.8745	-113.116	-113.633	-113.797
33.9355	-113.132	-113.663	-113.811
33.9966	-113.146	-113.665	-113.823
34.0576	-113.165	-113.691	-113.835
34.1187	-113.179	-113.71	-113.86
34.1797	-113.181	-113.744	-113.841
34.2407	-113.181	-113.719	-113.903
34.3018	-113.177	-113.7	-113.862
34.3628	-113.196	-113.725	-113.911
34.4238	-113.216	-113.744	-113.948
34.4849	-113.198	-113.754	-113.978
34.5459	-113.214	-113.751	-113.95
34.6069	-113.194	-113.796	-113.989
34.668	-113.216	-113.806	-113.992
34.729	-113.235	-113.807	-114.005
34.79	-113.255	-113.817	-114.024
34.8511	-113.249	-113.826	-114.046
34.9121	-113.264	-113.83	-114.043
34.9731	-113.291	-113.823	-114.066
35.0342	-113.319	-113.827	-114.11
35.0952	-113.336	-113.833	-114.153
35.1562	-113.333	-113.858	-114.17
35.2173	-113.391	-113.857	-114.174
35.2783	-113.386	-113.88	-114.175
35.3394	-113.399	-113.863	-114.185
35.4004	-113.398	-113.868	-114.2
35.4614	-113.43	-113.878	-114.219
35.5225	-113.425	-113.901	-114.28
35.5835	-113.46	-113.905	-114.299
35.6445	-113.455	-113.898	-114.315
35.7056	-113.469	-113.951	-114.345
35.7666	-113.485	-113.977	-114.353
35.8276	-113.527	-113.97	-114.366
35.8887	-113.535	-113.99	-114.386
35.9497	-113.582	-114.008	-114.363
36.0107	-113.594	-114.031	-114.371
36.0718	-113.606	-114.072	-114.376
36.1328	-113.619	-114.089	-114.369
36.1938	-113.632	-114.091	-114.373
36.2549	-113.658	-114.096	-114.394
36.3159	-113.689	-114.128	-114.404
36.377	-113.711	-114.161	-114.44
36.438	-113.711	-114.168	-114.444
36.499	-113.703	-114.174	-114.441
36.5601	-113.702	-114.196	-114.444
36.6211	-113.73	-114.234	-114.427
36.6821	-113.753	-114.22	-114.441
36.7432	-113.768	-114.23	-114.452
36.8042	-113.785	-114.244	-114.432
36.8652	-113.814	-114.265	-114.401
36.9263	-113.823	-114.253	-114.446
36.9873	-113.856	-114.244	-114.426
37.0483	-113.861	-114.276	-114.436
37.1094	-113.851	-114.278	-114.466
37.1704	-113.87	-114.267	-114.503
37.2314	-113.847	-114.256	-114.494
37.2925	-113.864	-114.283	-114.487
37.3535	-113.878	-114.289	-114.492
37.4146	-113.887	-114.302	-114.479
37.4756	-113.922	-114.308	-114.52
37.5366	-113.904	-114.366	-114.513
37.5977	-113.909	-114.342	-114.622
37.6587	-113.954	-114.393	-114.625
37.7197	-113.95	-114.417	-114.631
37.7808	-113.961	-114.438	-114.674
37.8418	-113.964	-114.46	-114.652
37.9028	-113.972	-114.435	-114.647
37.9639	-113.986	-114.408	-114.695
38.0249	-113.996	-114.424	-114.694
38.0859	-114.007	-114.414	-114.68
38.147	-114.026	-114.476	-114.66
38.208	-114.041	-114.466	-114.727
38.269	-114.059	-114.513	-114.737
38.3301	-114.075	-114.508	-114.754
38.3911	-114.105	-114.525	-114.77
38.4521	-114.1	-114.533	-114.748
38.5132	-114.135	-114.533	-114.73
38.5742	-114.122	-114.534	-114.775
38.6353	-114.171	-114.539	-114.774
38.6963	-114.18	-114.551	-114.804
38.7573	-114.179	-114.571	-114.792
38.8184	-114.184	-114.573	-114.781
38.8794	-114.198	-114.626	-114.767
38.9404	-114.218	-114.624	-114.807
39.0015	-114.196	-114.655	-114.833
39.0625	-114.204	-114.663	-114.82
39.1235	-114.234	-114.686	-114.863
39.1846	-114.259	-114.672	-114.84
39.2456	-114.251	-114.694	-114.838
39.3066	-114.242	-114.707	-114.869
39.3677	-114.263	-114.692	-114.913
39.4287	-114.256	-114.704	-114.913
39.4897	-114.253	-114.716	-114.961
39.5508	-114.294	-114.738	-114.978
39.6118	-114.292	-114.755	-114.961
39.6729	-114.305	-114.764	-114.968
39.7339	-114.3	-114.76	-115.028
39.7949	-114.325	-114.752	-115.045
39.856	-114.36	-114.763	-115.055
39.917	-114.368	-114.787	-115.071
39.978	-114.402	-114.806	-115.059
40.0391	-114.396	-114.82	-115.042
40.1001	-114.376	-114.832	-115.08
40.1611	-114.401	-114.845	-115.098
40.2222	-114.446	-114.863	-115.073
40.2832	-114.441	-114.847	-115.058
40.3442	-114.461	-114.872	-115.086
40.4053	-114.455	-114.871	-115.076
40.4663	-114.506	-114.904	-115.091
40.5273	-114.485	-114.891	-115.11
40.5884	-114.487	-114.883	-115.144
40.6494	-114.493	-114.894	-115.124
40.7104	-114.513	-114.918	-115.111
40.7715	-114.53	-114.95	-115.128
40.8325	-114.521	-114.95	-115.104
40.8936	-114.524	-114.972	-115.075
40.9546	-114.525	-114.958	-115.07
41.0156	-114.532	-115.003	-115.101
41.0767	-114.519	-115.016	-115.104
41.1377	-114.516	-115.065	-115.095
41.1987	-114.521	-115.042	-115.127
41.2598	-114.523	-115.075	-115.089
41.3208	-114.547	-115.041	-115.116
41.3818	-114.553	-115.038	-115.126
41.4429	-114.555	-115.058	-115.154
41.5039	-114.552	-115.091	-115.123
41.5649	-114.535	-115.074	-115.143
41.626	-114.55	-115.053	-115.114
41.687	-114.615	-115.064	-115.138
41.748	-114.581	-115.082	-115.148
41.8091	-114.592	-115.075	-115.169
41.8701	-114.6	-115.098	-115.225
41.9312	-114.617	-115.097	-115.226
41.9922	-114.616	-115.102	-115.219
42.0532	-114.634	-115.107	-115.215
42.1143	-114.613	-115.122	-115.241
42.1753	-114.623	-115.126	-115.208
42.2363	-114.645	-115.125	-115.239
42.2974	-114.662	-115.118	-115.264
42.3584	-114.68	-115.115	-115.274
42.4194	-114.654	-115.144	-115.313
42.4805	-114.648	-115.162	-115.311
42.5415	-114.662	-115.187	-115.278
42.6025	-114.67	-115.176	-115.311
42.6636	-114.692	-115.182	-115.307
42.7246	-114.704	-115.209	-115.352
42.7856	-114.689	-115.202	-115.373
42.8467	-114.72	-115.18	-115.367
42.9077	-114.727	-115.178	-115.36
42.9688	-114.722	-115.179	-115.394
43.0298	-114.72	-115.187	-115.432
43.0908	-114.727	-115.183	-115.47
43.1519	-114.743	-115.191	-115.455
43.2129	-114.762	-115.204	-115.464
43.2739	-114.751	-115.205	-115.482
43.335	-114.765	-115.218	-115.472
43.396	-114.805	-115.204	-115.47
43.457	-114.798	-115.249	-115.484
43.5181	-114.847	-115.246	-115.447
43.5791	-114.83	-115.232	-115.409
43.6401	-114.864	-115.247	-115.426
43.7012	-114.865	-115.258	-115.421
43.7622	-114.851	-115.24	-115.426
43.8232	-114.856	-115.228	-115.393
43.8843	-114.855	-115.235	-115.379
43.9453	-114.848	-115.261	-115.387
44.0063	-114.848	-115.277	-115.399
44.0674	-114.826	-115.3	-115.373
44.1284	-114.824	-115.279	-115.385
44.1895	-114.846	-115.288	-115.374
44.2505	-114.844	-115.28	-115.378
44.3115	-114.864	-115.301	-115.396
44.3726	-114.886	-115.292	-115.441
44.4336	-114.865	-115.312	-115.45
44.4946	-114.875	-115.295	-115.466
44.5557	-114.869	-115.332	-115.495
44.6167	-114.883	-115.339	-115.495
44.6777	-114.87	-115.357	-115.506
44.7388	-114.922	-115.344	-115.532
44.7998	-114.929	-115.375	-115.553
44.8608	-114.94	-115.393	-115.569
44.9219	-114.973	-115.381	-115.586
44.9829	-114.973	-115.369	-115.565
45.0439	-114.975	-115.382	-115.629
45.105	-114.966	-115.354	-115.591
45.166	-114.964	-115.368	-115.602
45.2271	-114.964	-115.366	-115.579
45.2881	-114.968	-115.403	-115.571
45.3491	-114.956	-115.421	-115.553
45.4102	-114.983	-115.428	-115.525
45.4712	-114.982	-115.453	-115.54
45.5322	-114.996	-115.467	-115.538
45.5933	-114.982	-115.471	-115.571
45.6543	-115.002	-115.488	-115.554
45.7153	-115.018	-115.485	-115.592
45.7764	-115.03	-115.509	-115.605
45.8374	-115.031	-115.484	-115.616
45.8984	-115.04	-115.504	-115.593
45.9595	-115.021	-115.508	-115.623
46.0205	-115.033	-115.484	-115.615
46.0815	-115.07	-115.518	-115.64
46.1426	-115.087	-115.53	-115.65
46.2036	-115.088	-115.52	-115.683
46.2646	-115.131	-115.556	-115.663
46.3257	-115.09	-115.582	-115.726
46.3867	-115.097	-115.597	-115.659
46.4478	-115.107	-115.624	-115.734
46.5088	-115.135	-115.602	-115.713
46.5698	-115.149	-115.608	-115.725
46.6309	-115.154	-115.593	-115.692
46.6919	-115.163	-115.606	-115.75
46.7529	-115.193	-115.6	-115.718
46.814	-115.207	-115.624	-115.716
46.875	-115.222	-115.618	-115.744
46.936	-115.228	-115.646	-115.783
46.9971	-115.241	-115.675	-115.776
47.0581	-115.235	-115.661	-115.79
47.1191	-115.226	-115.665	-115.759
47.1802	-115.219	-115.683	-115.762
47.2412	-115.202	-115.705	-115.783
47.3022	-115.232	-115.687	-115.836
47.3633	-115.215	-115.739	-115.823
47.4243	-115.226	-115.737	-115.859
47.4854	-115.24	-115.74	-115.853
47.5464	-115.225	-115.742	-115.848
47.6074	-115.247	-115.774	-115.864
47.6685	-115.284	-115.767	-115.914
47.7295	-115.26	-115.784	-115.942
47.7905	-115.26	-115.81	-115.917
47.8516	-115.28	-115.816	-115.931
47.9126	-115.283	-115.826	-115.963
47.9736	-115.273	-115.803	-115.979
48.0347	-115.295	-115.812	-115.991
48.0957	-115.307	-115.82	-115.992
48.1567	-115.317	-115.852	-116.013
48.2178	-115.33	-115.849	-115.988
48.2788	-115.335	-115.88	-116.019
48.3398	-115.321	-115.867	-116.029
48.4009	-115.366	-115.87	-116.027
48.4619	-115.384	-115.872	-116.03
48.5229	-115.37	-115.881	-116.019
48.584	-115.395	-115.878	-115.988
48.645	-115.399	-115.889	-116.001
48.7061	-115.412	-115.887	-115.998
48.7671	-115.418	-115.865	-116.009
48.8281	-115.426	-115.891	-115.986
48.8892	-115.459	-115.897	-116.017
48.9502	-115.431	-115.906	-116.034
49.0112	-115.453	-115.896	-116.061
49.0723	-115.471	-115.895	-116.037
49.1333	-115.48	-115.949	-116.058
49.1943	-115.488	-115.943	-116.09
49.2554	-115.529	-115.951	-116.101
49.3164	-115.529	-115.971	-116.1
49.3774	-115.546	-115.978	-116.088
49.4385	-115.563	-115.982	-116.177
49.4995	-115.582	-115.992	-116.174
49.5605	-115.571	-116.011	-116.153
49.6216	-115.588	-116.044	-116.144
49.6826	-115.597	-116.069	-116.164
49.7437	-115.604	-116.074	-116.168
49.8047	-115.631	-116.095	-116.178
49.8657	-115.66	-116.102	-116.223
49.9268	-115.682	-116.111	-116.204
49.9878	-115.698	-116.145	-116.205
