# Supplementary material for: Spontaneous oxycodone withdrawal disrupts sleep, diurnal, and electrophysiological dynamics in rats
Source: PLoS One. 2025 Jan 17;20(1):e0312794. doi: 10.1371/journal.pone.0312794 (PMC11741586; doi:10.1371/journal.pone.0312794)
Supplement: S1 File — (ZIP) [file pone.0312794.s001.zip › All Supplementary Figures and Data 101824/S15_Data.xlsx]

## Sheet: S15 PSD ZT0-12
Frequency	Base(Avg.)	W2	W8
0.549316	-99.2336	-99.3696	-98.9555
0.610352	-99.4381	-99.8468	-99.4064
0.671387	-99.6854	-100.329	-99.8598
0.732422	-100.018	-100.768	-100.33
0.793457	-100.303	-101.119	-100.708
0.854492	-100.612	-101.419	-101.04
0.915527	-100.888	-101.759	-101.335
0.976562	-101.14	-102.023	-101.608
1.0376	-101.374	-102.279	-101.877
1.09863	-101.592	-102.503	-102.097
1.15967	-101.798	-102.676	-102.323
1.2207	-101.978	-102.853	-102.489
1.28174	-102.132	-102.988	-102.685
1.34277	-102.274	-103.135	-102.804
1.40381	-102.401	-103.244	-102.95
1.46484	-102.501	-103.337	-103.047
1.52588	-102.584	-103.428	-103.152
1.58691	-102.64	-103.526	-103.258
1.64795	-102.705	-103.604	-103.348				Data are spectrogram data from 0.5-50Hz, averaged across N=8 rats for Wake during lights on (ZT0-12)
1.70898	-102.749	-103.664	-103.443
1.77002	-102.806	-103.747	-103.509
1.83105	-102.845	-103.835	-103.576
1.89209	-102.892	-103.922	-103.665
1.95312	-102.947	-104.016	-103.744
2.01416	-102.98	-104.116	-103.824
2.0752	-103.034	-104.21	-103.895
2.13623	-103.083	-104.333	-103.981
2.19727	-103.15	-104.42	-104.049
2.2583	-103.245	-104.536	-104.151
2.31934	-103.322	-104.672	-104.247
2.38037	-103.403	-104.786	-104.33
2.44141	-103.493	-104.913	-104.459
2.50244	-103.598	-105.02	-104.55
2.56348	-103.705	-105.123	-104.656
2.62451	-103.813	-105.252	-104.776
2.68555	-103.925	-105.349	-104.845
2.74658	-104.028	-105.451	-104.93
2.80762	-104.147	-105.556	-105.018
2.86865	-104.259	-105.639	-105.116
2.92969	-104.364	-105.726	-105.208
2.99072	-104.468	-105.821	-105.298
3.05176	-104.567	-105.887	-105.373
3.11279	-104.646	-105.974	-105.432
3.17383	-104.745	-106.035	-105.49
3.23486	-104.812	-106.105	-105.555
3.2959	-104.874	-106.155	-105.607
3.35693	-104.951	-106.202	-105.661
3.41797	-105.024	-106.265	-105.696
3.479	-105.073	-106.314	-105.752
3.54004	-105.126	-106.363	-105.787
3.60107	-105.171	-106.402	-105.814
3.66211	-105.228	-106.45	-105.863
3.72314	-105.261	-106.502	-105.875
3.78418	-105.31	-106.54	-105.899
3.84521	-105.336	-106.574	-105.929
3.90625	-105.378	-106.597	-105.974
3.96729	-105.426	-106.646	-106.006
4.02832	-105.454	-106.669	-106.055
4.08936	-105.476	-106.682	-106.093
4.15039	-105.503	-106.697	-106.142
4.21143	-105.549	-106.716	-106.205
4.27246	-105.585	-106.729	-106.257
4.3335	-105.62	-106.722	-106.317
4.39453	-105.641	-106.729	-106.37
4.45557	-105.662	-106.735	-106.424
4.5166	-105.678	-106.717	-106.439
4.57764	-105.691	-106.701	-106.483
4.63867	-105.695	-106.687	-106.501
4.69971	-105.696	-106.659	-106.531
4.76074	-105.692	-106.633	-106.55
4.82178	-105.69	-106.584	-106.545
4.88281	-105.67	-106.52	-106.562
4.94385	-105.646	-106.458	-106.554
5.00488	-105.611	-106.405	-106.546
5.06592	-105.578	-106.347	-106.528
5.12695	-105.534	-106.279	-106.514
5.18799	-105.488	-106.227	-106.499
5.24902	-105.427	-106.199	-106.45
5.31006	-105.376	-106.136	-106.437
5.37109	-105.317	-106.082	-106.408
5.43213	-105.253	-106.042	-106.374
5.49316	-105.19	-106.018	-106.361
5.5542	-105.141	-106.013	-106.327
5.61523	-105.106	-105.992	-106.315
5.67627	-105.071	-105.991	-106.291
5.7373	-105.034	-106.001	-106.277
5.79834	-105.013	-106.053	-106.269
5.85938	-104.994	-106.083	-106.27
5.92041	-104.988	-106.117	-106.307
5.98145	-104.992	-106.218	-106.306
6.04248	-105.027	-106.279	-106.34
6.10352	-105.047	-106.365	-106.39
6.16455	-105.09	-106.429	-106.424
6.22559	-105.147	-106.523	-106.479
6.28662	-105.225	-106.624	-106.543
6.34766	-105.303	-106.742	-106.622
6.40869	-105.393	-106.851	-106.696
6.46973	-105.495	-106.975	-106.782
6.53076	-105.6	-107.116	-106.876
6.5918	-105.729	-107.24	-106.973
6.65283	-105.842	-107.384	-107.08
6.71387	-105.98	-107.53	-107.162
6.7749	-106.105	-107.659	-107.255
6.83594	-106.262	-107.835	-107.387
6.89697	-106.417	-107.981	-107.482
6.95801	-106.545	-108.106	-107.6
7.01904	-106.694	-108.256	-107.717
7.08008	-106.867	-108.411	-107.858
7.14111	-107.022	-108.533	-107.988
7.20215	-107.166	-108.66	-108.102
7.26318	-107.319	-108.788	-108.23
7.32422	-107.468	-108.912	-108.346
7.38525	-107.609	-109.021	-108.477
7.44629	-107.753	-109.14	-108.611
7.50732	-107.89	-109.262	-108.741
7.56836	-108.017	-109.368	-108.862
7.62939	-108.133	-109.48	-108.98
7.69043	-108.266	-109.615	-109.094
7.75146	-108.378	-109.734	-109.224
7.8125	-108.497	-109.852	-109.334
7.87354	-108.595	-109.966	-109.447
7.93457	-108.694	-110.071	-109.536
7.99561	-108.808	-110.166	-109.635
8.05664	-108.904	-110.277	-109.738
8.11768	-108.996	-110.356	-109.854
8.17871	-109.084	-110.452	-109.967
8.23975	-109.188	-110.546	-110.031
8.30078	-109.259	-110.637	-110.135
8.36182	-109.35	-110.733	-110.212
8.42285	-109.433	-110.801	-110.301
8.48389	-109.507	-110.873	-110.373
8.54492	-109.593	-110.953	-110.446
8.60596	-109.654	-111.021	-110.552
8.66699	-109.718	-111.097	-110.637
8.72803	-109.782	-111.161	-110.72
8.78906	-109.852	-111.229	-110.777
8.8501	-109.911	-111.273	-110.858
8.91113	-109.962	-111.316	-110.915
8.97217	-110.022	-111.369	-111
9.0332	-110.095	-111.418	-111.067
9.09424	-110.135	-111.48	-111.126
9.15527	-110.189	-111.528	-111.205
9.21631	-110.249	-111.59	-111.261
9.27734	-110.29	-111.634	-111.316
9.33838	-110.34	-111.684	-111.358
9.39941	-110.399	-111.718	-111.442
9.46045	-110.456	-111.765	-111.504
9.52148	-110.512	-111.791	-111.563
9.58252	-110.562	-111.866	-111.569
9.64355	-110.607	-111.891	-111.636
9.70459	-110.652	-111.946	-111.676
9.76562	-110.695	-111.978	-111.721
9.82666	-110.761	-112.019	-111.769
9.8877	-110.79	-112.071	-111.816
9.94873	-110.848	-112.105	-111.846
10.0098	-110.897	-112.129	-111.897
10.0708	-110.943	-112.168	-111.958
10.1318	-110.988	-112.2	-111.997
10.1929	-111.027	-112.222	-112.02
10.2539	-111.072	-112.261	-112.081
10.3149	-111.118	-112.27	-112.101
10.376	-111.149	-112.304	-112.134
10.437	-111.188	-112.317	-112.181
10.498	-111.222	-112.355	-112.198
10.5591	-111.257	-112.38	-112.241
10.6201	-111.279	-112.404	-112.24
10.6812	-111.308	-112.424	-112.274
10.7422	-111.345	-112.452	-112.293
10.8032	-111.368	-112.483	-112.303
10.8643	-111.399	-112.509	-112.314
10.9253	-111.422	-112.538	-112.314
10.9863	-111.445	-112.541	-112.351
11.0474	-111.46	-112.556	-112.379
11.1084	-111.491	-112.574	-112.373
11.1694	-111.507	-112.592	-112.392
11.2305	-111.522	-112.614	-112.388
11.2915	-111.533	-112.642	-112.403
11.3525	-111.545	-112.672	-112.421
11.4136	-111.553	-112.682	-112.414
11.4746	-111.558	-112.685	-112.428
11.5356	-111.57	-112.706	-112.441
11.5967	-111.574	-112.72	-112.449
11.6577	-111.587	-112.748	-112.465
11.7188	-111.592	-112.756	-112.482
11.7798	-111.6	-112.8	-112.494
11.8408	-111.617	-112.804	-112.495
11.9019	-111.621	-112.821	-112.511
11.9629	-111.629	-112.825	-112.532
12.0239	-111.64	-112.846	-112.553
12.085	-111.641	-112.868	-112.56
12.146	-111.666	-112.875	-112.587
12.207	-111.66	-112.903	-112.613
12.2681	-111.685	-112.909	-112.649
12.3291	-111.69	-112.935	-112.659
12.3901	-111.709	-112.967	-112.68
12.4512	-111.719	-112.963	-112.68
12.5122	-111.737	-112.999	-112.716
12.5732	-111.751	-112.993	-112.724
12.6343	-111.77	-113.012	-112.722
12.6953	-111.792	-113.024	-112.77
12.7563	-111.788	-113.045	-112.789
12.8174	-111.787	-113.06	-112.806
12.8784	-111.82	-113.075	-112.823
12.9395	-111.836	-113.084	-112.807
13.0005	-111.853	-113.117	-112.813
13.0615	-111.883	-113.13	-112.826
13.1226	-111.897	-113.11	-112.839
13.1836	-111.939	-113.134	-112.858
13.2446	-111.961	-113.163	-112.87
13.3057	-111.979	-113.174	-112.908
13.3667	-112.005	-113.186	-112.921
13.4277	-112.021	-113.208	-112.969
13.4888	-112.036	-113.227	-112.994
13.5498	-112.055	-113.256	-113.019
13.6108	-112.063	-113.279	-113.026
13.6719	-112.112	-113.29	-113.059
13.7329	-112.124	-113.317	-113.07
13.7939	-112.148	-113.318	-113.092
13.855	-112.164	-113.329	-113.101
13.916	-112.186	-113.35	-113.136
13.9771	-112.198	-113.352	-113.157
14.0381	-112.216	-113.369	-113.179
14.0991	-112.231	-113.37	-113.219
14.1602	-112.268	-113.374	-113.232
14.2212	-112.277	-113.388	-113.269
14.2822	-112.303	-113.409	-113.273
14.3433	-112.32	-113.412	-113.273
14.4043	-112.337	-113.422	-113.312
14.4653	-112.363	-113.419	-113.306
14.5264	-112.389	-113.439	-113.339
14.5874	-112.422	-113.429	-113.352
14.6484	-112.443	-113.456	-113.377
14.7095	-112.46	-113.45	-113.365
14.7705	-112.502	-113.458	-113.389
14.8315	-112.523	-113.487	-113.425
14.8926	-112.543	-113.481	-113.436
14.9536	-112.565	-113.502	-113.464
15.0146	-112.577	-113.49	-113.482
15.0757	-112.601	-113.528	-113.505
15.1367	-112.635	-113.541	-113.516
15.1978	-112.641	-113.542	-113.532
15.2588	-112.667	-113.544	-113.564
15.3198	-112.681	-113.554	-113.589
15.3809	-112.702	-113.559	-113.58
15.4419	-112.731	-113.566	-113.593
15.5029	-112.749	-113.574	-113.616
15.564	-112.769	-113.582	-113.638
15.625	-112.792	-113.597	-113.655
15.686	-112.816	-113.63	-113.647
15.7471	-112.838	-113.638	-113.664
15.8081	-112.875	-113.642	-113.645
15.8691	-112.884	-113.657	-113.649
15.9302	-112.903	-113.683	-113.682
15.9912	-112.926	-113.684	-113.689
16.0522	-112.941	-113.71	-113.7
16.1133	-112.961	-113.698	-113.725
16.1743	-112.988	-113.706	-113.716
16.2354	-113.002	-113.73	-113.716
16.2964	-113.009	-113.734	-113.724
16.3574	-113.015	-113.732	-113.749
16.4185	-113.032	-113.742	-113.742
16.4795	-113.048	-113.739	-113.757
16.5405	-113.056	-113.762	-113.77
16.6016	-113.09	-113.772	-113.79
16.6626	-113.097	-113.789	-113.818
16.7236	-113.097	-113.781	-113.833
16.7847	-113.096	-113.797	-113.831
16.8457	-113.107	-113.809	-113.825
16.9067	-113.111	-113.815	-113.836
16.9678	-113.145	-113.785	-113.84
17.0288	-113.152	-113.791	-113.828
17.0898	-113.169	-113.801	-113.819
17.1509	-113.177	-113.791	-113.836
17.2119	-113.183	-113.792	-113.84
17.2729	-113.187	-113.795	-113.845
17.334	-113.189	-113.802	-113.867
17.395	-113.189	-113.818	-113.89
17.4561	-113.194	-113.819	-113.932
17.5171	-113.221	-113.825	-113.924
17.5781	-113.219	-113.847	-113.925
17.6392	-113.22	-113.845	-113.917
17.7002	-113.228	-113.87	-113.939
17.7612	-113.232	-113.856	-113.955
17.8223	-113.254	-113.854	-113.963
17.8833	-113.263	-113.876	-114.008
17.9443	-113.267	-113.881	-114.011
18.0054	-113.277	-113.872	-114.006
18.0664	-113.27	-113.889	-114.008
18.1274	-113.281	-113.903	-114.019
18.1885	-113.277	-113.907	-114.022
18.2495	-113.295	-113.904	-114.015
18.3105	-113.314	-113.913	-114.03
18.3716	-113.314	-113.911	-114.046
18.4326	-113.309	-113.925	-114.047
18.4937	-113.311	-113.916	-114.046
18.5547	-113.322	-113.921	-114.063
18.6157	-113.326	-113.92	-114.051
18.6768	-113.327	-113.932	-114.061
18.7378	-113.33	-113.941	-114.071
18.7988	-113.337	-113.933	-114.075
18.8599	-113.338	-113.932	-114.091
18.9209	-113.335	-113.954	-114.093
18.9819	-113.35	-113.956	-114.091
19.043	-113.355	-113.974	-114.083
19.104	-113.366	-113.98	-114.072
19.165	-113.368	-114.002	-114.102
19.2261	-113.388	-113.999	-114.094
19.2871	-113.388	-113.994	-114.101
19.3481	-113.395	-114.005	-114.122
19.4092	-113.392	-114.018	-114.125
19.4702	-113.422	-114.015	-114.131
19.5312	-113.423	-114.008	-114.144
19.5923	-113.426	-114.012	-114.169
19.6533	-113.435	-113.99	-114.146
19.7144	-113.436	-113.987	-114.157
19.7754	-113.431	-113.983	-114.159
19.8364	-113.448	-113.992	-114.154
19.8975	-113.451	-114.006	-114.177
19.9585	-113.437	-114.007	-114.215
20.0195	-113.44	-114.022	-114.227
20.0806	-113.452	-114.022	-114.209
20.1416	-113.467	-114.027	-114.218
20.2026	-113.466	-114.058	-114.235
20.2637	-113.474	-114.078	-114.236
20.3247	-113.488	-114.076	-114.233
20.3857	-113.491	-114.075	-114.242
20.4468	-113.486	-114.091	-114.267
20.5078	-113.503	-114.083	-114.256
20.5688	-113.511	-114.088	-114.244
20.6299	-113.514	-114.107	-114.265
20.6909	-113.535	-114.077	-114.266
20.752	-113.546	-114.096	-114.277
20.813	-113.542	-114.096	-114.26
20.874	-113.555	-114.086	-114.274
20.9351	-113.56	-114.102	-114.262
20.9961	-113.566	-114.097	-114.25
21.0571	-113.577	-114.095	-114.255
21.1182	-113.584	-114.108	-114.269
21.1792	-113.597	-114.109	-114.266
21.2402	-113.595	-114.108	-114.272
21.3013	-113.585	-114.106	-114.272
21.3623	-113.604	-114.112	-114.28
21.4233	-113.609	-114.108	-114.283
21.4844	-113.624	-114.139	-114.282
21.5454	-113.636	-114.13	-114.258
21.6064	-113.634	-114.131	-114.296
21.6675	-113.64	-114.14	-114.29
21.7285	-113.641	-114.146	-114.288
21.7896	-113.657	-114.17	-114.305
21.8506	-113.672	-114.175	-114.311
21.9116	-113.681	-114.183	-114.335
21.9727	-113.694	-114.199	-114.351
22.0337	-113.706	-114.187	-114.386
22.0947	-113.708	-114.208	-114.392
22.1558	-113.719	-114.208	-114.384
22.2168	-113.735	-114.219	-114.391
22.2778	-113.745	-114.228	-114.407
22.3389	-113.758	-114.235	-114.42
22.3999	-113.772	-114.233	-114.418
22.4609	-113.776	-114.226	-114.419
22.522	-113.777	-114.238	-114.453
22.583	-113.783	-114.24	-114.435
22.644	-113.796	-114.252	-114.43
22.7051	-113.802	-114.254	-114.46
22.7661	-113.808	-114.244	-114.446
22.8271	-113.807	-114.236	-114.464
22.8882	-113.81	-114.251	-114.458
22.9492	-113.815	-114.26	-114.431
23.0103	-113.818	-114.268	-114.429
23.0713	-113.83	-114.266	-114.44
23.1323	-113.836	-114.259	-114.467
23.1934	-113.842	-114.252	-114.466
23.2544	-113.851	-114.254	-114.458
23.3154	-113.866	-114.259	-114.457
23.3765	-113.872	-114.275	-114.485
23.4375	-113.88	-114.278	-114.477
23.4985	-113.889	-114.27	-114.482
23.5596	-113.907	-114.276	-114.464
23.6206	-113.908	-114.276	-114.445
23.6816	-113.912	-114.281	-114.448
23.7427	-113.909	-114.299	-114.464
23.8037	-113.91	-114.309	-114.473
23.8647	-113.918	-114.302	-114.488
23.9258	-113.938	-114.309	-114.489
23.9868	-113.952	-114.307	-114.47
24.0479	-113.958	-114.325	-114.494
24.1089	-113.96	-114.313	-114.49
24.1699	-113.959	-114.314	-114.492
24.231	-113.957	-114.318	-114.487
24.292	-113.974	-114.344	-114.492
24.353	-113.981	-114.349	-114.504
24.4141	-113.985	-114.362	-114.508
24.4751	-113.982	-114.37	-114.51
24.5361	-113.974	-114.371	-114.499
24.5972	-113.994	-114.358	-114.511
24.6582	-113.987	-114.368	-114.512
24.7192	-114.001	-114.361	-114.526
24.7803	-114.011	-114.365	-114.517
24.8413	-114.012	-114.366	-114.528
24.9023	-114.009	-114.383	-114.527
24.9634	-114.011	-114.375	-114.521
25.0244	-114.015	-114.376	-114.536
25.0854	-114.025	-114.371	-114.543
25.1465	-114.019	-114.365	-114.561
25.2075	-114.027	-114.361	-114.556
25.2686	-114.034	-114.375	-114.572
25.3296	-114.047	-114.373	-114.576
25.3906	-114.042	-114.376	-114.571
25.4517	-114.047	-114.378	-114.591
25.5127	-114.046	-114.377	-114.584
25.5737	-114.045	-114.366	-114.614
25.6348	-114.056	-114.382	-114.618
25.6958	-114.068	-114.383	-114.615
25.7568	-114.062	-114.391	-114.641
25.8179	-114.073	-114.416	-114.653
25.8789	-114.079	-114.409	-114.659
25.9399	-114.094	-114.43	-114.67
26.001	-114.093	-114.441	-114.67
26.062	-114.101	-114.437	-114.687
26.123	-114.095	-114.463	-114.677
26.1841	-114.103	-114.45	-114.689
26.2451	-114.096	-114.464	-114.692
26.3062	-114.105	-114.448	-114.69
26.3672	-114.114	-114.458	-114.712
26.4282	-114.124	-114.472	-114.708
26.4893	-114.129	-114.477	-114.717
26.5503	-114.133	-114.481	-114.716
26.6113	-114.14	-114.485	-114.74
26.6724	-114.153	-114.472	-114.731
26.7334	-114.15	-114.482	-114.725
26.7944	-114.15	-114.489	-114.735
26.8555	-114.146	-114.477	-114.724
26.9165	-114.148	-114.479	-114.731
26.9775	-114.148	-114.465	-114.74
27.0386	-114.147	-114.481	-114.761
27.0996	-114.149	-114.499	-114.739
27.1606	-114.175	-114.49	-114.752
27.2217	-114.185	-114.488	-114.768
27.2827	-114.19	-114.504	-114.776
27.3438	-114.2	-114.505	-114.778
27.4048	-114.204	-114.504	-114.778
27.4658	-114.204	-114.515	-114.77
27.5269	-114.221	-114.525	-114.782
27.5879	-114.219	-114.524	-114.796
27.6489	-114.227	-114.526	-114.777
27.71	-114.242	-114.543	-114.784
27.771	-114.26	-114.564	-114.786
27.832	-114.267	-114.558	-114.788
27.8931	-114.274	-114.555	-114.807
27.9541	-114.275	-114.57	-114.821
28.0151	-114.278	-114.577	-114.82
28.0762	-114.269	-114.575	-114.839
28.1372	-114.278	-114.562	-114.844
28.1982	-114.273	-114.575	-114.857
28.2593	-114.292	-114.577	-114.848
28.3203	-114.293	-114.593	-114.877
28.3813	-114.299	-114.588	-114.881
28.4424	-114.303	-114.576	-114.872
28.5034	-114.305	-114.571	-114.884
28.5645	-114.3	-114.569	-114.897
28.6255	-114.309	-114.6	-114.901
28.6865	-114.337	-114.584	-114.921
28.7476	-114.339	-114.579	-114.915
28.8086	-114.357	-114.605	-114.92
28.8696	-114.363	-114.621	-114.905
28.9307	-114.379	-114.615	-114.93
28.9917	-114.373	-114.619	-114.946
29.0527	-114.377	-114.632	-114.942
29.1138	-114.37	-114.632	-114.946
29.1748	-114.381	-114.638	-114.95
29.2358	-114.369	-114.653	-114.958
29.2969	-114.384	-114.66	-114.956
29.3579	-114.398	-114.669	-114.966
29.4189	-114.409	-114.654	-114.991
29.48	-114.414	-114.683	-114.978
29.541	-114.424	-114.681	-114.987
29.6021	-114.422	-114.688	-114.982
29.6631	-114.41	-114.706	-115.006
29.7241	-114.412	-114.701	-114.997
29.7852	-114.421	-114.712	-115.01
29.8462	-114.424	-114.705	-115.001
29.9072	-114.439	-114.723	-115.002
29.9683	-114.447	-114.717	-115.013
30.0293	-114.461	-114.733	-115.015
30.0903	-114.463	-114.747	-115.018
30.1514	-114.477	-114.741	-115.029
30.2124	-114.476	-114.752	-115.028
30.2734	-114.482	-114.741	-115.029
30.3345	-114.492	-114.745	-115.031
30.3955	-114.495	-114.756	-115.018
30.4565	-114.503	-114.768	-115.04
30.5176	-114.507	-114.779	-115.066
30.5786	-114.514	-114.782	-115.037
30.6396	-114.542	-114.797	-115.055
30.7007	-114.531	-114.787	-115.061
30.7617	-114.545	-114.798	-115.071
30.8228	-114.553	-114.794	-115.062
30.8838	-114.553	-114.805	-115.069
30.9448	-114.557	-114.804	-115.085
31.0059	-114.567	-114.817	-115.066
31.0669	-114.565	-114.806	-115.084
31.1279	-114.582	-114.818	-115.073
31.189	-114.592	-114.825	-115.064
31.25	-114.602	-114.833	-115.095
31.311	-114.606	-114.824	-115.106
31.3721	-114.613	-114.832	-115.121
31.4331	-114.618	-114.815	-115.092
31.4941	-114.614	-114.812	-115.098
31.5552	-114.611	-114.812	-115.102
31.6162	-114.627	-114.817	-115.091
31.6772	-114.632	-114.829	-115.091
31.7383	-114.641	-114.838	-115.078
31.7993	-114.662	-114.831	-115.09
31.8604	-114.658	-114.838	-115.094
31.9214	-114.664	-114.838	-115.114
31.9824	-114.668	-114.837	-115.116
32.0435	-114.682	-114.84	-115.129
32.1045	-114.674	-114.866	-115.145
32.1655	-114.69	-114.868	-115.155
32.2266	-114.678	-114.869	-115.157
32.2876	-114.689	-114.878	-115.161
32.3486	-114.686	-114.875	-115.175
32.4097	-114.691	-114.887	-115.169
32.4707	-114.691	-114.904	-115.161
32.5317	-114.695	-114.91	-115.155
32.5928	-114.698	-114.908	-115.162
32.6538	-114.7	-114.928	-115.155
32.7148	-114.701	-114.93	-115.174
32.7759	-114.707	-114.93	-115.183
32.8369	-114.724	-114.923	-115.197
32.8979	-114.719	-114.946	-115.201
32.959	-114.72	-114.944	-115.202
33.02	-114.741	-114.957	-115.212
33.0811	-114.745	-114.952	-115.217
33.1421	-114.755	-114.969	-115.209
33.2031	-114.761	-114.967	-115.217
33.2642	-114.752	-114.963	-115.201
33.3252	-114.762	-114.972	-115.215
33.3862	-114.764	-114.97	-115.222
33.4473	-114.777	-114.981	-115.219
33.5083	-114.778	-114.996	-115.231
33.5693	-114.783	-115.012	-115.245
33.6304	-114.784	-115.002	-115.232
33.6914	-114.781	-114.996	-115.226
33.7524	-114.781	-114.996	-115.236
33.8135	-114.777	-114.981	-115.224
33.8745	-114.779	-114.998	-115.249
33.9355	-114.784	-114.99	-115.242
33.9966	-114.778	-114.997	-115.249
34.0576	-114.793	-114.99	-115.249
34.1187	-114.788	-114.988	-115.245
34.1797	-114.801	-114.98	-115.251
34.2407	-114.785	-114.99	-115.259
34.3018	-114.79	-114.983	-115.261
34.3628	-114.789	-115.006	-115.269
34.4238	-114.803	-115.007	-115.27
34.4849	-114.802	-115.009	-115.271
34.5459	-114.814	-115.023	-115.295
34.6069	-114.819	-115.034	-115.273
34.668	-114.809	-115.033	-115.288
34.729	-114.82	-115.032	-115.299
34.79	-114.833	-115.018	-115.313
34.8511	-114.835	-115.02	-115.307
34.9121	-114.84	-115.064	-115.304
34.9731	-114.852	-115.059	-115.334
35.0342	-114.864	-115.071	-115.331
35.0952	-114.862	-115.087	-115.334
35.1562	-114.873	-115.09	-115.305
35.2173	-114.868	-115.077	-115.302
35.2783	-114.869	-115.078	-115.315
35.3394	-114.874	-115.086	-115.331
35.4004	-114.881	-115.108	-115.315
35.4614	-114.876	-115.113	-115.34
35.5225	-114.889	-115.13	-115.344
35.5835	-114.899	-115.101	-115.354
35.6445	-114.899	-115.109	-115.372
35.7056	-114.902	-115.108	-115.376
35.7666	-114.912	-115.129	-115.365
35.8276	-114.914	-115.125	-115.362
35.8887	-114.928	-115.14	-115.378
35.9497	-114.916	-115.149	-115.372
36.0107	-114.932	-115.155	-115.385
36.0718	-114.929	-115.149	-115.384
36.1328	-114.937	-115.151	-115.4
36.1938	-114.939	-115.155	-115.391
36.2549	-114.943	-115.158	-115.393
36.3159	-114.945	-115.156	-115.394
36.377	-114.948	-115.145	-115.397
36.438	-114.956	-115.161	-115.4
36.499	-114.962	-115.168	-115.433
36.5601	-114.973	-115.176	-115.414
36.6211	-114.965	-115.19	-115.425
36.6821	-114.966	-115.177	-115.422
36.7432	-114.963	-115.191	-115.442
36.8042	-114.966	-115.178	-115.432
36.8652	-114.989	-115.168	-115.432
36.9263	-114.977	-115.17	-115.417
36.9873	-114.982	-115.188	-115.424
37.0483	-114.985	-115.205	-115.443
37.1094	-114.988	-115.222	-115.469
37.1704	-114.995	-115.227	-115.471
37.2314	-114.98	-115.229	-115.502
37.2925	-114.978	-115.237	-115.478
37.3535	-114.99	-115.242	-115.473
37.4146	-114.986	-115.241	-115.478
37.4756	-114.996	-115.253	-115.488
37.5366	-114.988	-115.264	-115.489
37.5977	-115	-115.264	-115.488
37.6587	-115.006	-115.255	-115.525
37.7197	-115.01	-115.265	-115.518
37.7808	-115.002	-115.296	-115.504
37.8418	-115.011	-115.306	-115.506
37.9028	-115.01	-115.314	-115.519
37.9639	-115.019	-115.31	-115.515
38.0249	-115.02	-115.292	-115.529
38.0859	-115.034	-115.296	-115.523
38.147	-115.037	-115.289	-115.524
38.208	-115.053	-115.294	-115.524
38.269	-115.059	-115.291	-115.529
38.3301	-115.061	-115.318	-115.532
38.3911	-115.063	-115.328	-115.518
38.4521	-115.057	-115.328	-115.527
38.5132	-115.056	-115.32	-115.503
38.5742	-115.066	-115.322	-115.513
38.6353	-115.08	-115.319	-115.515
38.6963	-115.08	-115.343	-115.527
38.7573	-115.092	-115.343	-115.534
38.8184	-115.097	-115.34	-115.52
38.8794	-115.1	-115.354	-115.524
38.9404	-115.109	-115.36	-115.558
39.0015	-115.105	-115.36	-115.563
39.0625	-115.107	-115.369	-115.571
39.1235	-115.109	-115.39	-115.565
39.1846	-115.119	-115.388	-115.587
39.2456	-115.119	-115.381	-115.592
39.3066	-115.113	-115.387	-115.604
39.3677	-115.118	-115.399	-115.598
39.4287	-115.121	-115.412	-115.609
39.4897	-115.128	-115.41	-115.633
39.5508	-115.13	-115.433	-115.652
39.6118	-115.124	-115.434	-115.674
39.6729	-115.121	-115.433	-115.67
39.7339	-115.126	-115.439	-115.682
39.7949	-115.124	-115.455	-115.693
39.856	-115.125	-115.45	-115.679
39.917	-115.129	-115.466	-115.677
39.978	-115.133	-115.477	-115.658
40.0391	-115.148	-115.476	-115.657
40.1001	-115.151	-115.48	-115.668
40.1611	-115.136	-115.489	-115.676
40.2222	-115.141	-115.469	-115.658
40.2832	-115.157	-115.489	-115.673
40.3442	-115.16	-115.484	-115.682
40.4053	-115.168	-115.505	-115.676
40.4663	-115.162	-115.501	-115.688
40.5273	-115.168	-115.491	-115.666
40.5884	-115.165	-115.508	-115.675
40.6494	-115.168	-115.527	-115.685
40.7104	-115.17	-115.509	-115.683
40.7715	-115.168	-115.52	-115.676
40.8325	-115.17	-115.523	-115.663
40.8936	-115.171	-115.529	-115.695
40.9546	-115.18	-115.559	-115.694
41.0156	-115.188	-115.554	-115.692
41.0767	-115.192	-115.556	-115.698
41.1377	-115.208	-115.57	-115.713
41.1987	-115.211	-115.573	-115.716
41.2598	-115.222	-115.589	-115.729
41.3208	-115.222	-115.598	-115.725
41.3818	-115.227	-115.587	-115.736
41.4429	-115.236	-115.613	-115.763
41.5039	-115.238	-115.616	-115.774
41.5649	-115.251	-115.614	-115.769
41.626	-115.254	-115.632	-115.773
41.687	-115.264	-115.642	-115.772
41.748	-115.257	-115.646	-115.79
41.8091	-115.258	-115.652	-115.805
41.8701	-115.253	-115.652	-115.8
41.9312	-115.274	-115.665	-115.789
41.9922	-115.286	-115.64	-115.805
42.0532	-115.285	-115.669	-115.823
42.1143	-115.291	-115.673	-115.851
42.1753	-115.296	-115.675	-115.851
42.2363	-115.295	-115.676	-115.866
42.2974	-115.289	-115.696	-115.875
42.3584	-115.292	-115.697	-115.878
42.4194	-115.306	-115.698	-115.872
42.4805	-115.297	-115.717	-115.876
42.5415	-115.309	-115.707	-115.885
42.6025	-115.298	-115.719	-115.896
42.6636	-115.318	-115.734	-115.892
42.7246	-115.325	-115.743	-115.907
42.7856	-115.341	-115.726	-115.91
42.8467	-115.344	-115.747	-115.909
42.9077	-115.354	-115.764	-115.905
42.9688	-115.358	-115.774	-115.894
43.0298	-115.363	-115.769	-115.906
43.0908	-115.364	-115.778	-115.899
43.1519	-115.372	-115.756	-115.911
43.2129	-115.38	-115.762	-115.913
43.2739	-115.396	-115.762	-115.927
43.335	-115.401	-115.764	-115.937
43.396	-115.411	-115.78	-115.949
43.457	-115.438	-115.788	-115.963
43.5181	-115.459	-115.784	-115.977
43.5791	-115.456	-115.783	-115.994
43.6401	-115.476	-115.794	-116
43.7012	-115.474	-115.796	-115.996
43.7622	-115.481	-115.804	-116.007
43.8232	-115.495	-115.793	-116.019
43.8843	-115.516	-115.792	-116.028
43.9453	-115.533	-115.795	-116.023
44.0063	-115.547	-115.78	-116.017
44.0674	-115.552	-115.773	-116.039
44.1284	-115.554	-115.782	-116.05
44.1895	-115.559	-115.789	-116.046
44.2505	-115.564	-115.782	-116.052
44.3115	-115.564	-115.76	-116.05
44.3726	-115.578	-115.782	-116.025
44.4336	-115.59	-115.794	-116.056
44.4946	-115.602	-115.811	-116.076
44.5557	-115.6	-115.816	-116.077
44.6167	-115.607	-115.828	-116.071
44.6777	-115.615	-115.824	-116.079
44.7388	-115.63	-115.848	-116.064
44.7998	-115.621	-115.847	-116.078
44.8608	-115.633	-115.858	-116.087
44.9219	-115.63	-115.847	-116.096
44.9829	-115.642	-115.863	-116.119
45.0439	-115.652	-115.858	-116.1
45.105	-115.664	-115.875	-116.113
45.166	-115.65	-115.855	-116.109
45.2271	-115.661	-115.862	-116.121
45.2881	-115.663	-115.883	-116.123
45.3491	-115.674	-115.877	-116.131
45.4102	-115.67	-115.887	-116.133
45.4712	-115.672	-115.872	-116.143
45.5322	-115.69	-115.881	-116.145
45.5933	-115.705	-115.893	-116.153
45.6543	-115.7	-115.891	-116.148
45.7153	-115.716	-115.888	-116.151
45.7764	-115.721	-115.886	-116.142
45.8374	-115.716	-115.893	-116.153
45.8984	-115.725	-115.889	-116.172
45.9595	-115.735	-115.898	-116.183
46.0205	-115.733	-115.9	-116.188
46.0815	-115.742	-115.931	-116.19
46.1426	-115.755	-115.91	-116.197
46.2036	-115.773	-115.935	-116.221
46.2646	-115.777	-115.928	-116.225
46.3257	-115.792	-115.932	-116.241
46.3867	-115.799	-115.941	-116.26
46.4478	-115.816	-115.946	-116.252
46.5088	-115.828	-115.927	-116.246
46.5698	-115.829	-115.942	-116.232
46.6309	-115.838	-115.935	-116.243
46.6919	-115.842	-115.946	-116.239
46.7529	-115.839	-115.957	-116.216
46.814	-115.84	-115.94	-116.231
46.875	-115.846	-115.939	-116.218
46.936	-115.845	-115.932	-116.221
46.9971	-115.857	-115.935	-116.217
47.0581	-115.874	-115.93	-116.213
47.1191	-115.878	-115.945	-116.229
47.1802	-115.878	-115.958	-116.233
47.2412	-115.876	-115.957	-116.225
47.3022	-115.874	-115.952	-116.214
47.3633	-115.882	-115.966	-116.222
47.4243	-115.906	-115.973	-116.234
47.4854	-115.896	-115.973	-116.25
47.5464	-115.909	-115.99	-116.238
47.6074	-115.906	-116.001	-116.261
47.6685	-115.923	-115.981	-116.252
47.7295	-115.946	-115.985	-116.244
47.7905	-115.968	-115.994	-116.265
47.8516	-115.976	-116.013	-116.274
47.9126	-115.967	-116.014	-116.271
47.9736	-115.972	-116.013	-116.279
48.0347	-115.995	-116.016	-116.281
48.0957	-116.014	-116.03	-116.28
48.1567	-116.017	-116.032	-116.301
48.2178	-116.043	-116.035	-116.304
48.2788	-116.041	-116.046	-116.314
48.3398	-116.053	-116.034	-116.33
48.4009	-116.048	-116.032	-116.334
48.4619	-116.052	-116.044	-116.344
48.5229	-116.056	-116.048	-116.351
48.584	-116.069	-116.052	-116.356
48.645	-116.066	-116.056	-116.357
48.7061	-116.083	-116.068	-116.371
48.7671	-116.092	-116.066	-116.376
48.8281	-116.089	-116.07	-116.376
48.8892	-116.107	-116.078	-116.383
48.9502	-116.108	-116.096	-116.381
49.0112	-116.109	-116.091	-116.376
49.0723	-116.125	-116.097	-116.395
49.1333	-116.134	-116.091	-116.382
49.1943	-116.128	-116.092	-116.399
49.2554	-116.136	-116.097	-116.401
49.3164	-116.14	-116.086	-116.391
49.3774	-116.149	-116.107	-116.418
49.4385	-116.16	-116.131	-116.406
49.4995	-116.178	-116.112	-116.428
49.5605	-116.19	-116.119	-116.441
49.6216	-116.205	-116.105	-116.442
49.6826	-116.207	-116.112	-116.447
49.7437	-116.216	-116.105	-116.442
49.8047	-116.23	-116.106	-116.448
49.8657	-116.226	-116.094	-116.45
49.9268	-116.233	-116.129	-116.442
49.9878	-116.235	-116.128	-116.469

## Sheet: S15 PSD ZT12-24
Frequency	Base(Avg.)	W2	W8
0.549316	-99.0921	-98.9183	-98.7111
0.610352	-99.2554	-99.3198	-99.1544
0.671387	-99.4947	-99.7444	-99.5816
0.732422	-99.7962	-100.166	-100.005
0.793457	-100.093	-100.535	-100.394
0.854492	-100.375	-100.888	-100.734
0.915527	-100.654	-101.216	-101.057
0.976562	-100.901	-101.525	-101.34
1.0376	-101.129	-101.803	-101.591
1.09863	-101.351	-102.059	-101.845
1.15967	-101.546	-102.264	-102.062
1.2207	-101.728	-102.46	-102.278
1.28174	-101.891	-102.625	-102.454
1.34277	-102.036	-102.757	-102.617
1.40381	-102.166	-102.881	-102.773
1.46484	-102.267	-102.97	-102.883
1.52588	-102.366	-103.047	-102.978
1.58691	-102.428	-103.109	-103.074
1.64795	-102.485	-103.15	-103.158				Data are spectrogram data from 0.5-50Hz, averaged across N=8 rats for Wake during lights off (ZT12-24)
1.70898	-102.525	-103.202	-103.213
1.77002	-102.551	-103.249	-103.262
1.83105	-102.565	-103.275	-103.292
1.89209	-102.575	-103.32	-103.343
1.95312	-102.565	-103.37	-103.369
2.01416	-102.566	-103.414	-103.402
2.0752	-102.559	-103.474	-103.427
2.13623	-102.563	-103.542	-103.443
2.19727	-102.568	-103.614	-103.502
2.2583	-102.572	-103.696	-103.56
2.31934	-102.591	-103.802	-103.604
2.38037	-102.62	-103.897	-103.666
2.44141	-102.66	-104.009	-103.744
2.50244	-102.707	-104.145	-103.82
2.56348	-102.771	-104.267	-103.924
2.62451	-102.849	-104.391	-104.045
2.68555	-102.929	-104.528	-104.167
2.74658	-103.027	-104.665	-104.274
2.80762	-103.139	-104.786	-104.401
2.86865	-103.254	-104.901	-104.536
2.92969	-103.366	-105.008	-104.652
2.99072	-103.484	-105.102	-104.755
3.05176	-103.602	-105.195	-104.857
3.11279	-103.722	-105.272	-104.949
3.17383	-103.84	-105.343	-105.053
3.23486	-103.944	-105.403	-105.144
3.2959	-104.051	-105.471	-105.234
3.35693	-104.149	-105.542	-105.301
3.41797	-104.253	-105.602	-105.365
3.479	-104.343	-105.665	-105.437
3.54004	-104.439	-105.712	-105.481
3.60107	-104.516	-105.751	-105.542
3.66211	-104.594	-105.789	-105.597
3.72314	-104.661	-105.833	-105.653
3.78418	-104.731	-105.875	-105.699
3.84521	-104.799	-105.925	-105.755
3.90625	-104.859	-105.945	-105.797
3.96729	-104.916	-105.97	-105.842
4.02832	-104.973	-106.001	-105.88
4.08936	-105.018	-106.049	-105.916
4.15039	-105.059	-106.071	-105.961
4.21143	-105.1	-106.105	-105.994
4.27246	-105.136	-106.133	-106.026
4.3335	-105.174	-106.143	-106.08
4.39453	-105.215	-106.182	-106.128
4.45557	-105.251	-106.207	-106.191
4.5166	-105.282	-106.244	-106.221
4.57764	-105.315	-106.272	-106.259
4.63867	-105.347	-106.314	-106.298
4.69971	-105.38	-106.347	-106.325
4.76074	-105.418	-106.366	-106.367
4.82178	-105.449	-106.398	-106.414
4.88281	-105.489	-106.435	-106.448
4.94385	-105.519	-106.451	-106.473
5.00488	-105.554	-106.45	-106.513
5.06592	-105.581	-106.447	-106.543
5.12695	-105.606	-106.445	-106.571
5.18799	-105.63	-106.417	-106.598
5.24902	-105.646	-106.38	-106.609
5.31006	-105.655	-106.357	-106.634
5.37109	-105.665	-106.325	-106.63
5.43213	-105.677	-106.292	-106.637
5.49316	-105.681	-106.265	-106.636
5.5542	-105.681	-106.211	-106.624
5.61523	-105.67	-106.173	-106.613
5.67627	-105.663	-106.137	-106.597
5.7373	-105.633	-106.112	-106.579
5.79834	-105.604	-106.082	-106.565
5.85938	-105.572	-106.074	-106.55
5.92041	-105.548	-106.046	-106.528
5.98145	-105.517	-106.038	-106.507
6.04248	-105.479	-106.06	-106.485
6.10352	-105.453	-106.077	-106.469
6.16455	-105.422	-106.11	-106.464
6.22559	-105.397	-106.156	-106.461
6.28662	-105.364	-106.231	-106.463
6.34766	-105.351	-106.307	-106.474
6.40869	-105.339	-106.378	-106.485
6.46973	-105.34	-106.459	-106.501
6.53076	-105.363	-106.556	-106.554
6.5918	-105.386	-106.683	-106.594
6.65283	-105.417	-106.796	-106.645
6.71387	-105.461	-106.922	-106.713
6.7749	-105.509	-107.049	-106.771
6.83594	-105.571	-107.182	-106.848
6.89697	-105.645	-107.325	-106.916
6.95801	-105.727	-107.463	-107.021
7.01904	-105.824	-107.611	-107.114
7.08008	-105.918	-107.756	-107.241
7.14111	-106.028	-107.885	-107.352
7.20215	-106.145	-108.001	-107.468
7.26318	-106.271	-108.126	-107.58
7.32422	-106.398	-108.275	-107.702
7.38525	-106.528	-108.383	-107.812
7.44629	-106.659	-108.511	-107.945
7.50732	-106.796	-108.634	-108.049
7.56836	-106.927	-108.752	-108.167
7.62939	-107.055	-108.871	-108.291
7.69043	-107.192	-108.981	-108.395
7.75146	-107.318	-109.101	-108.506
7.8125	-107.445	-109.206	-108.642
7.87354	-107.566	-109.318	-108.753
7.93457	-107.683	-109.416	-108.88
7.99561	-107.798	-109.502	-108.987
8.05664	-107.916	-109.602	-109.081
8.11768	-108.027	-109.711	-109.186
8.17871	-108.139	-109.809	-109.298
8.23975	-108.251	-109.921	-109.402
8.30078	-108.357	-110.009	-109.502
8.36182	-108.455	-110.088	-109.593
8.42285	-108.554	-110.178	-109.69
8.48389	-108.654	-110.266	-109.784
8.54492	-108.744	-110.346	-109.9
8.60596	-108.838	-110.422	-110.004
8.66699	-108.923	-110.501	-110.107
8.72803	-109.011	-110.595	-110.185
8.78906	-109.093	-110.675	-110.279
8.8501	-109.175	-110.748	-110.366
8.91113	-109.249	-110.822	-110.453
8.97217	-109.332	-110.885	-110.53
9.0332	-109.405	-110.946	-110.601
9.09424	-109.479	-111.019	-110.675
9.15527	-109.542	-111.08	-110.747
9.21631	-109.616	-111.158	-110.829
9.27734	-109.687	-111.234	-110.896
9.33838	-109.753	-111.3	-110.974
9.39941	-109.818	-111.363	-111.03
9.46045	-109.875	-111.429	-111.095
9.52148	-109.938	-111.483	-111.145
9.58252	-110.003	-111.518	-111.219
9.64355	-110.06	-111.59	-111.272
9.70459	-110.12	-111.637	-111.345
9.76562	-110.181	-111.7	-111.407
9.82666	-110.242	-111.765	-111.466
9.8877	-110.296	-111.817	-111.525
9.94873	-110.356	-111.886	-111.583
10.0098	-110.413	-111.93	-111.65
10.0708	-110.47	-111.968	-111.687
10.1318	-110.52	-112.013	-111.739
10.1929	-110.577	-112.046	-111.804
10.2539	-110.625	-112.096	-111.851
10.3149	-110.682	-112.136	-111.898
10.376	-110.73	-112.147	-111.934
10.437	-110.785	-112.188	-111.982
10.498	-110.839	-112.24	-112.037
10.5591	-110.894	-112.272	-112.082
10.6201	-110.947	-112.296	-112.122
10.6812	-111.001	-112.335	-112.171
10.7422	-111.04	-112.359	-112.208
10.8032	-111.08	-112.38	-112.266
10.8643	-111.12	-112.414	-112.303
10.9253	-111.166	-112.447	-112.334
10.9863	-111.212	-112.482	-112.373
11.0474	-111.264	-112.49	-112.397
11.1084	-111.309	-112.506	-112.428
11.1694	-111.349	-112.531	-112.448
11.2305	-111.381	-112.555	-112.467
11.2915	-111.412	-112.581	-112.498
11.3525	-111.447	-112.595	-112.518
11.4136	-111.485	-112.613	-112.542
11.4746	-111.513	-112.626	-112.586
11.5356	-111.545	-112.645	-112.603
11.5967	-111.571	-112.658	-112.632
11.6577	-111.6	-112.678	-112.641
11.7188	-111.622	-112.708	-112.661
11.7798	-111.642	-112.738	-112.673
11.8408	-111.668	-112.726	-112.697
11.9019	-111.679	-112.747	-112.721
11.9629	-111.699	-112.755	-112.737
12.0239	-111.717	-112.777	-112.746
12.085	-111.729	-112.795	-112.765
12.146	-111.749	-112.793	-112.79
12.207	-111.763	-112.806	-112.797
12.2681	-111.774	-112.834	-112.822
12.3291	-111.785	-112.85	-112.832
12.3901	-111.799	-112.866	-112.862
12.4512	-111.806	-112.906	-112.881
12.5122	-111.81	-112.908	-112.901
12.5732	-111.826	-112.924	-112.912
12.6343	-111.826	-112.942	-112.921
12.6953	-111.83	-112.947	-112.936
12.7563	-111.84	-112.966	-112.949
12.8174	-111.843	-112.984	-112.963
12.8784	-111.851	-112.99	-112.971
12.9395	-111.857	-113.024	-112.991
13.0005	-111.86	-113.031	-113.004
13.0615	-111.863	-113.046	-113.02
13.1226	-111.874	-113.05	-113.021
13.1836	-111.889	-113.074	-113.028
13.2446	-111.901	-113.083	-113.055
13.3057	-111.914	-113.096	-113.061
13.3667	-111.923	-113.107	-113.077
13.4277	-111.933	-113.118	-113.091
13.4888	-111.94	-113.136	-113.1
13.5498	-111.95	-113.152	-113.112
13.6108	-111.955	-113.15	-113.138
13.6719	-111.971	-113.164	-113.157
13.7329	-111.987	-113.175	-113.176
13.7939	-112.005	-113.179	-113.186
13.855	-112.027	-113.178	-113.204
13.916	-112.047	-113.18	-113.214
13.9771	-112.066	-113.19	-113.245
14.0381	-112.08	-113.215	-113.256
14.0991	-112.093	-113.219	-113.275
14.1602	-112.11	-113.238	-113.288
14.2212	-112.129	-113.242	-113.31
14.2822	-112.143	-113.253	-113.335
14.3433	-112.159	-113.287	-113.362
14.4043	-112.183	-113.314	-113.371
14.4653	-112.203	-113.321	-113.38
14.5264	-112.226	-113.327	-113.392
14.5874	-112.243	-113.346	-113.398
14.6484	-112.264	-113.366	-113.423
14.7095	-112.28	-113.363	-113.431
14.7705	-112.303	-113.389	-113.455
14.8315	-112.329	-113.378	-113.466
14.8926	-112.355	-113.393	-113.496
14.9536	-112.38	-113.407	-113.513
15.0146	-112.406	-113.43	-113.525
15.0757	-112.429	-113.453	-113.529
15.1367	-112.441	-113.449	-113.557
15.1978	-112.459	-113.459	-113.566
15.2588	-112.477	-113.471	-113.592
15.3198	-112.503	-113.479	-113.62
15.3809	-112.531	-113.494	-113.633
15.4419	-112.551	-113.518	-113.66
15.5029	-112.569	-113.536	-113.672
15.564	-112.588	-113.546	-113.691
15.625	-112.612	-113.554	-113.702
15.686	-112.625	-113.576	-113.726
15.7471	-112.639	-113.592	-113.739
15.8081	-112.663	-113.589	-113.75
15.8691	-112.675	-113.608	-113.751
15.9302	-112.698	-113.616	-113.766
15.9912	-112.718	-113.634	-113.786
16.0522	-112.734	-113.644	-113.794
16.1133	-112.751	-113.643	-113.813
16.1743	-112.774	-113.652	-113.823
16.2354	-112.792	-113.661	-113.833
16.2964	-112.805	-113.667	-113.846
16.3574	-112.818	-113.673	-113.853
16.4185	-112.842	-113.681	-113.861
16.4795	-112.864	-113.677	-113.864
16.5405	-112.873	-113.695	-113.874
16.6016	-112.901	-113.708	-113.891
16.6626	-112.917	-113.716	-113.903
16.7236	-112.93	-113.731	-113.91
16.7847	-112.955	-113.752	-113.923
16.8457	-112.959	-113.759	-113.93
16.9067	-112.971	-113.745	-113.932
16.9678	-112.986	-113.758	-113.943
17.0288	-112.998	-113.76	-113.945
17.0898	-113.017	-113.786	-113.96
17.1509	-113.032	-113.8	-113.967
17.2119	-113.046	-113.802	-113.986
17.2729	-113.053	-113.799	-113.979
17.334	-113.067	-113.81	-113.987
17.395	-113.079	-113.828	-113.988
17.4561	-113.093	-113.844	-113.998
17.5171	-113.107	-113.841	-114.004
17.5781	-113.116	-113.853	-113.996
17.6392	-113.123	-113.865	-113.999
17.7002	-113.138	-113.871	-113.999
17.7612	-113.139	-113.882	-114.02
17.8223	-113.16	-113.896	-114.014
17.8833	-113.17	-113.893	-114.029
17.9443	-113.181	-113.883	-114.015
18.0054	-113.179	-113.886	-114.031
18.0664	-113.187	-113.899	-114.039
18.1274	-113.201	-113.902	-114.05
18.1885	-113.208	-113.911	-114.064
18.2495	-113.217	-113.912	-114.074
18.3105	-113.222	-113.92	-114.066
18.3716	-113.228	-113.934	-114.081
18.4326	-113.238	-113.94	-114.085
18.4937	-113.25	-113.943	-114.095
18.5547	-113.257	-113.949	-114.096
18.6157	-113.268	-113.958	-114.11
18.6768	-113.271	-113.962	-114.132
18.7378	-113.284	-113.953	-114.134
18.7988	-113.288	-113.951	-114.144
18.8599	-113.299	-113.955	-114.155
18.9209	-113.31	-113.972	-114.158
18.9819	-113.319	-113.974	-114.158
19.043	-113.318	-113.995	-114.173
19.104	-113.329	-113.992	-114.167
19.165	-113.342	-114.015	-114.176
19.2261	-113.348	-114.025	-114.19
19.2871	-113.347	-114.013	-114.204
19.3481	-113.359	-114.016	-114.203
19.4092	-113.363	-114.035	-114.204
19.4702	-113.366	-114.039	-114.216
19.5312	-113.368	-114.037	-114.214
19.5923	-113.38	-114.066	-114.238
19.6533	-113.384	-114.079	-114.242
19.7144	-113.393	-114.089	-114.242
19.7754	-113.401	-114.109	-114.252
19.8364	-113.404	-114.112	-114.267
19.8975	-113.404	-114.138	-114.266
19.9585	-113.417	-114.159	-114.275
20.0195	-113.426	-114.174	-114.284
20.0806	-113.432	-114.173	-114.274
20.1416	-113.444	-114.183	-114.297
20.2026	-113.45	-114.199	-114.293
20.2637	-113.456	-114.214	-114.307
20.3247	-113.468	-114.228	-114.312
20.3857	-113.476	-114.231	-114.316
20.4468	-113.487	-114.23	-114.332
20.5078	-113.502	-114.245	-114.339
20.5688	-113.514	-114.237	-114.344
20.6299	-113.522	-114.242	-114.359
20.6909	-113.529	-114.25	-114.358
20.752	-113.544	-114.264	-114.364
20.813	-113.552	-114.281	-114.383
20.874	-113.563	-114.288	-114.389
20.9351	-113.576	-114.291	-114.392
20.9961	-113.589	-114.297	-114.406
21.0571	-113.598	-114.307	-114.415
21.1182	-113.61	-114.313	-114.43
21.1792	-113.617	-114.321	-114.425
21.2402	-113.629	-114.309	-114.429
21.3013	-113.644	-114.32	-114.431
21.3623	-113.658	-114.339	-114.446
21.4233	-113.668	-114.342	-114.465
21.4844	-113.685	-114.351	-114.478
21.5454	-113.698	-114.352	-114.475
21.6064	-113.712	-114.357	-114.495
21.6675	-113.718	-114.36	-114.489
21.7285	-113.734	-114.379	-114.491
21.7896	-113.746	-114.379	-114.504
21.8506	-113.756	-114.381	-114.526
21.9116	-113.771	-114.385	-114.528
21.9727	-113.781	-114.401	-114.536
22.0337	-113.794	-114.422	-114.533
22.0947	-113.797	-114.434	-114.539
22.1558	-113.805	-114.444	-114.541
22.2168	-113.826	-114.463	-114.544
22.2778	-113.83	-114.464	-114.546
22.3389	-113.838	-114.473	-114.556
22.3999	-113.858	-114.463	-114.555
22.4609	-113.86	-114.485	-114.554
22.522	-113.87	-114.498	-114.559
22.583	-113.879	-114.502	-114.58
22.644	-113.888	-114.512	-114.593
22.7051	-113.903	-114.54	-114.588
22.7661	-113.908	-114.531	-114.591
22.8271	-113.919	-114.532	-114.579
22.8882	-113.925	-114.552	-114.587
22.9492	-113.934	-114.553	-114.597
23.0103	-113.943	-114.567	-114.604
23.0713	-113.956	-114.575	-114.607
23.1323	-113.97	-114.575	-114.635
23.1934	-113.978	-114.569	-114.631
23.2544	-113.983	-114.569	-114.635
23.3154	-113.991	-114.586	-114.65
23.3765	-114.002	-114.591	-114.653
23.4375	-114.006	-114.597	-114.665
23.4985	-114.012	-114.604	-114.661
23.5596	-114.016	-114.607	-114.675
23.6206	-114.028	-114.592	-114.665
23.6816	-114.034	-114.588	-114.674
23.7427	-114.042	-114.594	-114.665
23.8037	-114.042	-114.61	-114.684
23.8647	-114.044	-114.604	-114.69
23.9258	-114.054	-114.609	-114.693
23.9868	-114.056	-114.602	-114.686
24.0479	-114.063	-114.614	-114.689
24.1089	-114.062	-114.617	-114.678
24.1699	-114.069	-114.615	-114.674
24.231	-114.07	-114.621	-114.693
24.292	-114.076	-114.628	-114.697
24.353	-114.08	-114.642	-114.71
24.4141	-114.089	-114.643	-114.716
24.4751	-114.091	-114.649	-114.72
24.5361	-114.093	-114.655	-114.719
24.5972	-114.093	-114.663	-114.732
24.6582	-114.096	-114.655	-114.736
24.7192	-114.091	-114.671	-114.744
24.7803	-114.097	-114.668	-114.747
24.8413	-114.1	-114.67	-114.767
24.9023	-114.108	-114.663	-114.764
24.9634	-114.103	-114.685	-114.771
25.0244	-114.111	-114.691	-114.783
25.0854	-114.106	-114.68	-114.785
25.1465	-114.108	-114.685	-114.772
25.2075	-114.114	-114.694	-114.779
25.2686	-114.118	-114.705	-114.76
25.3296	-114.122	-114.694	-114.771
25.3906	-114.117	-114.693	-114.779
25.4517	-114.121	-114.704	-114.786
25.5127	-114.129	-114.713	-114.794
25.5737	-114.132	-114.715	-114.795
25.6348	-114.124	-114.717	-114.797
25.6958	-114.124	-114.723	-114.808
25.7568	-114.126	-114.711	-114.813
25.8179	-114.123	-114.717	-114.811
25.8789	-114.124	-114.7	-114.808
25.9399	-114.129	-114.7	-114.818
26.001	-114.125	-114.705	-114.831
26.062	-114.131	-114.697	-114.847
26.123	-114.135	-114.701	-114.841
26.1841	-114.138	-114.699	-114.841
26.2451	-114.14	-114.707	-114.845
26.3062	-114.143	-114.692	-114.849
26.3672	-114.145	-114.706	-114.859
26.4282	-114.144	-114.683	-114.849
26.4893	-114.156	-114.675	-114.861
26.5503	-114.154	-114.683	-114.87
26.6113	-114.157	-114.685	-114.88
26.6724	-114.165	-114.688	-114.876
26.7334	-114.167	-114.694	-114.871
26.7944	-114.17	-114.708	-114.872
26.8555	-114.174	-114.703	-114.868
26.9165	-114.178	-114.718	-114.874
26.9775	-114.194	-114.733	-114.867
27.0386	-114.195	-114.723	-114.865
27.0996	-114.204	-114.739	-114.862
27.1606	-114.207	-114.717	-114.863
27.2217	-114.207	-114.714	-114.88
27.2827	-114.213	-114.72	-114.887
27.3438	-114.212	-114.73	-114.897
27.4048	-114.218	-114.734	-114.905
27.4658	-114.225	-114.741	-114.906
27.5269	-114.234	-114.728	-114.908
27.5879	-114.241	-114.725	-114.921
27.6489	-114.247	-114.736	-114.93
27.71	-114.253	-114.731	-114.946
27.771	-114.26	-114.741	-114.96
27.832	-114.265	-114.744	-114.957
27.8931	-114.271	-114.75	-114.971
27.9541	-114.273	-114.751	-114.971
28.0151	-114.278	-114.767	-114.974
28.0762	-114.281	-114.772	-114.991
28.1372	-114.291	-114.786	-114.999
28.1982	-114.297	-114.773	-115.006
28.2593	-114.3	-114.77	-115.01
28.3203	-114.308	-114.778	-115.009
28.3813	-114.318	-114.774	-115.004
28.4424	-114.323	-114.79	-115.003
28.5034	-114.33	-114.795	-115.01
28.5645	-114.338	-114.795	-115.025
28.6255	-114.346	-114.809	-115.036
28.6865	-114.35	-114.804	-115.037
28.7476	-114.359	-114.821	-115.026
28.8086	-114.361	-114.823	-115.023
28.8696	-114.369	-114.839	-115.021
28.9307	-114.379	-114.839	-115.01
28.9917	-114.385	-114.836	-115.022
29.0527	-114.389	-114.841	-115.027
29.1138	-114.397	-114.839	-115.029
29.1748	-114.402	-114.849	-115.028
29.2358	-114.415	-114.85	-115.035
29.2969	-114.416	-114.84	-115.024
29.3579	-114.422	-114.843	-115.035
29.4189	-114.429	-114.854	-115.032
29.48	-114.43	-114.847	-115.035
29.541	-114.441	-114.851	-115.036
29.6021	-114.444	-114.84	-115.036
29.6631	-114.451	-114.837	-115.045
29.7241	-114.454	-114.847	-115.052
29.7852	-114.461	-114.848	-115.058
29.8462	-114.466	-114.846	-115.053
29.9072	-114.471	-114.86	-115.058
29.9683	-114.475	-114.866	-115.063
30.0293	-114.483	-114.866	-115.06
30.0903	-114.49	-114.858	-115.065
30.1514	-114.495	-114.866	-115.068
30.2124	-114.498	-114.872	-115.071
30.2734	-114.5	-114.879	-115.07
30.3345	-114.513	-114.881	-115.081
30.3955	-114.516	-114.886	-115.093
30.4565	-114.525	-114.878	-115.097
30.5176	-114.526	-114.889	-115.109
30.5786	-114.537	-114.907	-115.103
30.6396	-114.537	-114.904	-115.102
30.7007	-114.548	-114.913	-115.109
30.7617	-114.553	-114.922	-115.117
30.8228	-114.557	-114.917	-115.118
30.8838	-114.553	-114.909	-115.117
30.9448	-114.563	-114.919	-115.11
31.0059	-114.565	-114.919	-115.112
31.0669	-114.572	-114.938	-115.125
31.1279	-114.58	-114.93	-115.12
31.189	-114.572	-114.931	-115.118
31.25	-114.573	-114.935	-115.132
31.311	-114.577	-114.931	-115.134
31.3721	-114.583	-114.949	-115.123
31.4331	-114.59	-114.94	-115.131
31.4941	-114.594	-114.931	-115.134
31.5552	-114.592	-114.927	-115.134
31.6162	-114.596	-114.942	-115.143
31.6772	-114.595	-114.947	-115.143
31.7383	-114.599	-114.95	-115.149
31.7993	-114.614	-114.947	-115.155
31.8604	-114.616	-114.959	-115.151
31.9214	-114.622	-114.964	-115.152
31.9824	-114.622	-114.974	-115.152
32.0435	-114.618	-114.976	-115.154
32.1045	-114.62	-114.977	-115.171
32.1655	-114.623	-114.985	-115.159
32.2266	-114.623	-114.999	-115.167
32.2876	-114.625	-115.006	-115.172
32.3486	-114.631	-115.008	-115.169
32.4097	-114.631	-115.01	-115.171
32.4707	-114.63	-115.018	-115.184
32.5317	-114.638	-115.012	-115.193
32.5928	-114.64	-115.017	-115.195
32.6538	-114.649	-115.021	-115.198
32.7148	-114.648	-115.029	-115.191
32.7759	-114.656	-115.03	-115.198
32.8369	-114.653	-115.023	-115.206
32.8979	-114.659	-115.016	-115.205
32.959	-114.661	-115.008	-115.21
33.02	-114.662	-115.012	-115.222
33.0811	-114.666	-115.014	-115.234
33.1421	-114.667	-115.011	-115.249
33.2031	-114.674	-115.004	-115.249
33.2642	-114.68	-115.017	-115.257
33.3252	-114.681	-115.036	-115.257
33.3862	-114.686	-115.032	-115.248
33.4473	-114.686	-115.036	-115.244
33.5083	-114.681	-115.037	-115.243
33.5693	-114.687	-115.043	-115.231
33.6304	-114.689	-115.035	-115.24
33.6914	-114.697	-115.03	-115.23
33.7524	-114.7	-115.049	-115.231
33.8135	-114.696	-115.054	-115.231
33.8745	-114.701	-115.051	-115.228
33.9355	-114.705	-115.058	-115.228
33.9966	-114.711	-115.043	-115.233
34.0576	-114.713	-115.057	-115.232
34.1187	-114.718	-115.04	-115.232
34.1797	-114.725	-115.062	-115.224
34.2407	-114.723	-115.065	-115.23
34.3018	-114.728	-115.073	-115.234
34.3628	-114.727	-115.074	-115.254
34.4238	-114.735	-115.079	-115.259
34.4849	-114.73	-115.078	-115.262
34.5459	-114.734	-115.09	-115.256
34.6069	-114.737	-115.088	-115.252
34.668	-114.741	-115.084	-115.257
34.729	-114.739	-115.068	-115.264
34.79	-114.74	-115.078	-115.272
34.8511	-114.739	-115.074	-115.281
34.9121	-114.738	-115.071	-115.282
34.9731	-114.744	-115.08	-115.277
35.0342	-114.742	-115.085	-115.283
35.0952	-114.745	-115.095	-115.285
35.1562	-114.749	-115.092	-115.293
35.2173	-114.749	-115.109	-115.289
35.2783	-114.758	-115.117	-115.29
35.3394	-114.76	-115.108	-115.286
35.4004	-114.767	-115.122	-115.288
35.4614	-114.771	-115.125	-115.289
35.5225	-114.765	-115.137	-115.289
35.5835	-114.769	-115.15	-115.288
35.6445	-114.776	-115.149	-115.293
35.7056	-114.779	-115.146	-115.292
35.7666	-114.784	-115.145	-115.304
35.8276	-114.785	-115.15	-115.298
35.8887	-114.785	-115.14	-115.299
35.9497	-114.79	-115.151	-115.295
36.0107	-114.79	-115.144	-115.295
36.0718	-114.796	-115.153	-115.304
36.1328	-114.801	-115.157	-115.303
36.1938	-114.803	-115.155	-115.308
36.2549	-114.804	-115.149	-115.316
36.3159	-114.805	-115.168	-115.325
36.377	-114.811	-115.184	-115.329
36.438	-114.813	-115.183	-115.339
36.499	-114.82	-115.172	-115.346
36.5601	-114.821	-115.161	-115.351
36.6211	-114.825	-115.164	-115.357
36.6821	-114.829	-115.165	-115.36
36.7432	-114.835	-115.159	-115.366
36.8042	-114.844	-115.17	-115.375
36.8652	-114.846	-115.181	-115.366
36.9263	-114.854	-115.186	-115.366
36.9873	-114.85	-115.195	-115.359
37.0483	-114.857	-115.187	-115.366
37.1094	-114.858	-115.191	-115.358
37.1704	-114.862	-115.199	-115.373
37.2314	-114.859	-115.212	-115.364
37.2925	-114.864	-115.203	-115.37
37.3535	-114.864	-115.205	-115.389
37.4146	-114.864	-115.214	-115.385
37.4756	-114.869	-115.22	-115.382
37.5366	-114.874	-115.22	-115.386
37.5977	-114.882	-115.22	-115.38
37.6587	-114.879	-115.233	-115.383
37.7197	-114.88	-115.239	-115.385
37.7808	-114.889	-115.244	-115.394
37.8418	-114.884	-115.264	-115.405
37.9028	-114.887	-115.245	-115.406
37.9639	-114.885	-115.257	-115.414
38.0249	-114.889	-115.253	-115.427
38.0859	-114.888	-115.271	-115.437
38.147	-114.894	-115.268	-115.435
38.208	-114.892	-115.284	-115.441
38.269	-114.901	-115.288	-115.431
38.3301	-114.907	-115.292	-115.445
38.3911	-114.908	-115.293	-115.448
38.4521	-114.903	-115.302	-115.451
38.5132	-114.905	-115.305	-115.463
38.5742	-114.907	-115.324	-115.466
38.6353	-114.914	-115.32	-115.477
38.6963	-114.92	-115.315	-115.455
38.7573	-114.926	-115.306	-115.443
38.8184	-114.928	-115.319	-115.434
38.8794	-114.94	-115.301	-115.447
38.9404	-114.94	-115.307	-115.461
39.0015	-114.948	-115.304	-115.46
39.0625	-114.955	-115.314	-115.445
39.1235	-114.959	-115.317	-115.468
39.1846	-114.963	-115.326	-115.475
39.2456	-114.97	-115.342	-115.475
39.3066	-114.972	-115.34	-115.469
39.3677	-114.977	-115.338	-115.474
39.4287	-114.98	-115.347	-115.476
39.4897	-114.983	-115.357	-115.479
39.5508	-114.991	-115.358	-115.484
39.6118	-114.988	-115.356	-115.498
39.6729	-114.989	-115.364	-115.515
39.7339	-115	-115.357	-115.528
39.7949	-115.002	-115.378	-115.532
39.856	-115.009	-115.378	-115.541
39.917	-115.006	-115.397	-115.545
39.978	-115.019	-115.393	-115.545
40.0391	-115.029	-115.392	-115.54
40.1001	-115.029	-115.403	-115.566
40.1611	-115.032	-115.399	-115.564
40.2222	-115.038	-115.403	-115.578
40.2832	-115.042	-115.407	-115.573
40.3442	-115.051	-115.405	-115.585
40.4053	-115.06	-115.419	-115.605
40.4663	-115.069	-115.411	-115.608
40.5273	-115.071	-115.418	-115.619
40.5884	-115.075	-115.435	-115.625
40.6494	-115.08	-115.437	-115.635
40.7104	-115.085	-115.45	-115.642
40.7715	-115.093	-115.468	-115.648
40.8325	-115.095	-115.468	-115.652
40.8936	-115.106	-115.477	-115.661
40.9546	-115.106	-115.507	-115.665
41.0156	-115.109	-115.503	-115.67
41.0767	-115.115	-115.508	-115.679
41.1377	-115.111	-115.506	-115.691
41.1987	-115.125	-115.502	-115.683
41.2598	-115.128	-115.526	-115.681
41.3208	-115.138	-115.525	-115.694
41.3818	-115.142	-115.524	-115.696
41.4429	-115.151	-115.537	-115.71
41.5039	-115.159	-115.534	-115.712
41.5649	-115.169	-115.523	-115.707
41.626	-115.171	-115.514	-115.712
41.687	-115.18	-115.517	-115.72
41.748	-115.187	-115.537	-115.723
41.8091	-115.193	-115.541	-115.723
41.8701	-115.196	-115.55	-115.736
41.9312	-115.206	-115.563	-115.735
41.9922	-115.213	-115.577	-115.741
42.0532	-115.212	-115.583	-115.753
42.1143	-115.218	-115.585	-115.757
42.1753	-115.228	-115.582	-115.754
42.2363	-115.231	-115.593	-115.78
42.2974	-115.237	-115.581	-115.779
42.3584	-115.249	-115.597	-115.789
42.4194	-115.25	-115.612	-115.784
42.4805	-115.258	-115.619	-115.797
42.5415	-115.267	-115.628	-115.806
42.6025	-115.275	-115.639	-115.804
42.6636	-115.279	-115.65	-115.816
42.7246	-115.286	-115.642	-115.822
42.7856	-115.294	-115.668	-115.83
42.8467	-115.298	-115.674	-115.831
42.9077	-115.308	-115.686	-115.836
42.9688	-115.316	-115.696	-115.833
43.0298	-115.326	-115.702	-115.851
43.0908	-115.331	-115.706	-115.846
43.1519	-115.335	-115.708	-115.858
43.2129	-115.337	-115.715	-115.869
43.2739	-115.343	-115.729	-115.883
43.335	-115.354	-115.728	-115.881
43.396	-115.358	-115.726	-115.891
43.457	-115.368	-115.733	-115.902
43.5181	-115.373	-115.751	-115.886
43.5791	-115.385	-115.768	-115.907
43.6401	-115.395	-115.768	-115.896
43.7012	-115.398	-115.778	-115.903
43.7622	-115.398	-115.767	-115.909
43.8232	-115.41	-115.773	-115.91
43.8843	-115.424	-115.759	-115.918
43.9453	-115.429	-115.749	-115.92
44.0063	-115.432	-115.76	-115.927
44.0674	-115.435	-115.758	-115.931
44.1284	-115.44	-115.778	-115.941
44.1895	-115.453	-115.778	-115.945
44.2505	-115.46	-115.784	-115.947
44.3115	-115.471	-115.784	-115.952
44.3726	-115.472	-115.791	-115.964
44.4336	-115.477	-115.785	-115.95
44.4946	-115.484	-115.776	-115.972
44.5557	-115.486	-115.792	-115.967
44.6167	-115.493	-115.81	-115.989
44.6777	-115.496	-115.811	-115.997
44.7388	-115.502	-115.807	-116.015
44.7998	-115.506	-115.804	-116.022
44.8608	-115.513	-115.835	-116.025
44.9219	-115.519	-115.839	-116.032
44.9829	-115.53	-115.857	-116.037
45.0439	-115.535	-115.862	-116.054
45.105	-115.539	-115.85	-116.058
45.166	-115.544	-115.843	-116.06
45.2271	-115.546	-115.86	-116.059
45.2881	-115.551	-115.864	-116.066
45.3491	-115.556	-115.859	-116.072
45.4102	-115.561	-115.868	-116.093
45.4712	-115.56	-115.876	-116.101
45.5322	-115.564	-115.868	-116.113
45.5933	-115.568	-115.893	-116.123
45.6543	-115.575	-115.893	-116.134
45.7153	-115.582	-115.901	-116.127
45.7764	-115.588	-115.909	-116.13
45.8374	-115.589	-115.916	-116.125
45.8984	-115.598	-115.92	-116.132
45.9595	-115.594	-115.935	-116.147
46.0205	-115.604	-115.938	-116.148
46.0815	-115.605	-115.949	-116.149
46.1426	-115.609	-115.957	-116.157
46.2036	-115.612	-115.96	-116.147
46.2646	-115.619	-115.972	-116.155
46.3257	-115.624	-115.955	-116.157
46.3867	-115.627	-115.969	-116.158
46.4478	-115.638	-115.978	-116.155
46.5088	-115.642	-115.981	-116.156
46.5698	-115.643	-115.975	-116.155
46.6309	-115.649	-115.984	-116.179
46.6919	-115.644	-115.993	-116.172
46.7529	-115.652	-115.969	-116.178
46.814	-115.657	-115.971	-116.19
46.875	-115.659	-115.964	-116.195
46.936	-115.659	-115.965	-116.189
46.9971	-115.659	-115.966	-116.185
47.0581	-115.672	-115.981	-116.19
47.1191	-115.674	-115.979	-116.199
47.1802	-115.68	-115.997	-116.207
47.2412	-115.683	-116.007	-116.208
47.3022	-115.687	-116.012	-116.209
47.3633	-115.689	-116.012	-116.215
47.4243	-115.696	-116.014	-116.229
47.4854	-115.706	-116.02	-116.238
47.5464	-115.718	-116.014	-116.238
47.6074	-115.719	-116.017	-116.245
47.6685	-115.718	-116.012	-116.238
47.7295	-115.724	-116.013	-116.258
47.7905	-115.733	-116.021	-116.252
47.8516	-115.742	-116.025	-116.259
47.9126	-115.753	-116.019	-116.272
47.9736	-115.745	-116.009	-116.266
48.0347	-115.755	-116.026	-116.29
48.0957	-115.765	-116.018	-116.286
48.1567	-115.764	-116.013	-116.3
48.2178	-115.769	-116.017	-116.301
48.2788	-115.766	-116.004	-116.313
48.3398	-115.772	-115.999	-116.317
48.4009	-115.782	-116.01	-116.323
48.4619	-115.785	-115.999	-116.338
48.5229	-115.788	-116.002	-116.338
48.584	-115.794	-116.004	-116.326
48.645	-115.797	-115.997	-116.336
48.7061	-115.801	-115.994	-116.33
48.7671	-115.811	-115.997	-116.339
48.8281	-115.813	-115.993	-116.333
48.8892	-115.813	-115.989	-116.341
48.9502	-115.819	-115.998	-116.339
49.0112	-115.825	-115.977	-116.342
49.0723	-115.827	-115.996	-116.347
49.1333	-115.84	-116.003	-116.353
49.1943	-115.842	-116.001	-116.353
49.2554	-115.842	-116.006	-116.354
49.3164	-115.849	-116.014	-116.367
49.3774	-115.853	-115.999	-116.36
49.4385	-115.858	-116.012	-116.371
49.4995	-115.861	-116.018	-116.375
49.5605	-115.864	-116.019	-116.38
49.6216	-115.865	-116.03	-116.385
49.6826	-115.872	-116.028	-116.381
49.7437	-115.881	-116.029	-116.393
49.8047	-115.881	-116.035	-116.402
49.8657	-115.887	-116.036	-116.404
49.9268	-115.893	-116.033	-116.406
49.9878	-115.893	-116.045	-116.413
