# Supplementary material for: Spontaneous oxycodone withdrawal disrupts sleep, diurnal, and electrophysiological dynamics in rats
Source: PLoS One. 2025 Jan 17;20(1):e0312794. doi: 10.1371/journal.pone.0312794 (PMC11741586; doi:10.1371/journal.pone.0312794)
Supplement: S1 File — (ZIP) [file pone.0312794.s001.zip › All Supplementary Figures and Data 101824/S16_Data.xlsx]

## Sheet: S16 PSD ZT0-12
Frequency	Base(Avg.)	W2	W8
0.549316	-2.15828	-2.05448	-2.10269
0.610352	-2.16974	-2.09281	-2.13721
0.671387	-2.187	-2.13521	-2.17037
0.732422	-2.21203	-2.17856	-2.20593
0.793457	-2.23639	-2.21258	-2.23925
0.854492	-2.25802	-2.24591	-2.26655
0.915527	-2.27931	-2.2754	-2.28809
0.976562	-2.29614	-2.30221	-2.30646
1.0376	-2.31047	-2.32228	-2.32068
1.09863	-2.32248	-2.33575	-2.33295
1.15967	-2.3341	-2.35088	-2.34128
1.2207	-2.34319	-2.36335	-2.35192
1.28174	-2.34882	-2.36645	-2.35651
1.34277	-2.35337	-2.37211	-2.35984
1.40381	-2.35797	-2.37735	-2.36349
1.46484	-2.36212	-2.37976	-2.36959
1.52588	-2.36393	-2.38555	-2.37403
1.58691	-2.36654	-2.38859	-2.37987
1.64795	-2.36875	-2.39393	-2.38184				Spectrogram data from 0.5-50Hz, averaged across N=8 rats for REM during lights on (ZT0-12) (relative power)
1.70898	-2.37137	-2.39796	-2.38774
1.77002	-2.37477	-2.40248	-2.39296
1.83105	-2.37911	-2.40874	-2.39842
1.89209	-2.38342	-2.41489	-2.40501
1.95312	-2.38792	-2.41836	-2.41034
2.01416	-2.39397	-2.42711	-2.42238
2.0752	-2.39905	-2.43238	-2.43111
2.13623	-2.40672	-2.44182	-2.43857
2.19727	-2.41332	-2.44569	-2.44407
2.2583	-2.42052	-2.45577	-2.45192
2.31934	-2.42801	-2.46343	-2.45724
2.38037	-2.43532	-2.46931	-2.46548
2.44141	-2.44123	-2.47643	-2.47437
2.50244	-2.4489	-2.48285	-2.4801
2.56348	-2.45409	-2.48753	-2.48535
2.62451	-2.4613	-2.49631	-2.49158
2.68555	-2.46497	-2.49824	-2.49498
2.74658	-2.47108	-2.50135	-2.50036
2.80762	-2.47363	-2.50297	-2.50315
2.86865	-2.4767	-2.506	-2.50685
2.92969	-2.47887	-2.50716	-2.5099
2.99072	-2.48276	-2.50959	-2.51138
3.05176	-2.48321	-2.51153	-2.51251
3.11279	-2.48602	-2.51479	-2.51971
3.17383	-2.48798	-2.51647	-2.52048
3.23486	-2.48964	-2.51792	-2.52007
3.2959	-2.49028	-2.52303	-2.52241
3.35693	-2.49223	-2.52405	-2.52203
3.41797	-2.49393	-2.52789	-2.52525
3.479	-2.49426	-2.53222	-2.52558
3.54004	-2.49832	-2.53278	-2.52454
3.60107	-2.49738	-2.53715	-2.52771
3.66211	-2.49947	-2.53722	-2.52846
3.72314	-2.50097	-2.53993	-2.53134
3.78418	-2.50158	-2.53948	-2.53358
3.84521	-2.50377	-2.53683	-2.53321
3.90625	-2.50652	-2.53879	-2.53945
3.96729	-2.50783	-2.5382	-2.5403
4.02832	-2.50865	-2.53692	-2.54041
4.08936	-2.50966	-2.53657	-2.54276
4.15039	-2.51026	-2.53668	-2.54621
4.21143	-2.5108	-2.53193	-2.54389
4.27246	-2.51169	-2.52876	-2.54294
4.3335	-2.51328	-2.52589	-2.5389
4.39453	-2.51308	-2.52111	-2.53298
4.45557	-2.51238	-2.51863	-2.53003
4.5166	-2.51127	-2.51164	-2.525
4.57764	-2.508	-2.50614	-2.51644
4.63867	-2.50421	-2.50481	-2.51362
4.69971	-2.50053	-2.49338	-2.50667
4.76074	-2.49682	-2.48931	-2.50255
4.82178	-2.48969	-2.48644	-2.49736
4.88281	-2.48172	-2.48198	-2.48973
4.94385	-2.47419	-2.47644	-2.48476
5.00488	-2.46539	-2.47566	-2.47971
5.06592	-2.45635	-2.47273	-2.47309
5.12695	-2.44799	-2.47122	-2.4703
5.18799	-2.43691	-2.4619	-2.4686
5.24902	-2.42617	-2.46159	-2.46705
5.31006	-2.41501	-2.45536	-2.46477
5.37109	-2.40274	-2.45207	-2.46067
5.43213	-2.39177	-2.44413	-2.46085
5.49316	-2.37987	-2.43768	-2.45613
5.5542	-2.36688	-2.42992	-2.44999
5.61523	-2.35357	-2.42316	-2.44213
5.67627	-2.33914	-2.4117	-2.4384
5.7373	-2.32663	-2.40276	-2.4287
5.79834	-2.3153	-2.39049	-2.4185
5.85938	-2.30156	-2.37503	-2.40609
5.92041	-2.29046	-2.35969	-2.39376
5.98145	-2.27771	-2.34291	-2.37868
6.04248	-2.26775	-2.32912	-2.36659
6.10352	-2.25609	-2.31171	-2.35206
6.16455	-2.2466	-2.29747	-2.33824
6.22559	-2.23652	-2.28259	-2.32332
6.28662	-2.22829	-2.26956	-2.3068
6.34766	-2.22147	-2.26017	-2.29558
6.40869	-2.21529	-2.24548	-2.27995
6.46973	-2.21135	-2.239	-2.26976
6.53076	-2.20919	-2.23148	-2.25496
6.5918	-2.2079	-2.23151	-2.24708
6.65283	-2.20857	-2.22904	-2.24065
6.71387	-2.21274	-2.22967	-2.23613
6.7749	-2.21801	-2.22972	-2.23222
6.83594	-2.22516	-2.23393	-2.23464
6.89697	-2.23315	-2.24118	-2.23465
6.95801	-2.24429	-2.24805	-2.23883
7.01904	-2.25433	-2.25936	-2.24626
7.08008	-2.26675	-2.27327	-2.25092
7.14111	-2.28144	-2.28539	-2.26146
7.20215	-2.29703	-2.30529	-2.27315
7.26318	-2.31461	-2.32429	-2.28856
7.32422	-2.33427	-2.34469	-2.30455
7.38525	-2.35122	-2.36377	-2.32469
7.44629	-2.37111	-2.38917	-2.34324
7.50732	-2.39177	-2.40435	-2.36655
7.56836	-2.41133	-2.42994	-2.38628
7.62939	-2.43286	-2.44712	-2.41435
7.69043	-2.45349	-2.47348	-2.43536
7.75146	-2.47528	-2.49836	-2.46223
7.8125	-2.49443	-2.52703	-2.48353
7.87354	-2.51282	-2.55182	-2.50613
7.93457	-2.53431	-2.57271	-2.52756
7.99561	-2.55264	-2.59065	-2.55129
8.05664	-2.5725	-2.6113	-2.57327
8.11768	-2.58874	-2.63264	-2.59381
8.17871	-2.60519	-2.65582	-2.60755
8.23975	-2.62106	-2.67373	-2.6263
8.30078	-2.6357	-2.69144	-2.64332
8.36182	-2.65095	-2.70675	-2.65603
8.42285	-2.66261	-2.71916	-2.67103
8.48389	-2.67701	-2.73235	-2.68512
8.54492	-2.68885	-2.74249	-2.69982
8.60596	-2.70136	-2.75372	-2.713
8.66699	-2.71202	-2.76278	-2.72478
8.72803	-2.72271	-2.77509	-2.73556
8.78906	-2.73295	-2.78232	-2.74715
8.8501	-2.74101	-2.79339	-2.7549
8.91113	-2.74992	-2.80002	-2.76305
8.97217	-2.75908	-2.8063	-2.77261
9.0332	-2.76921	-2.80859	-2.78125
9.09424	-2.77702	-2.81737	-2.78808
9.15527	-2.78481	-2.82258	-2.79691
9.21631	-2.79003	-2.83057	-2.80115
9.27734	-2.79827	-2.83578	-2.80881
9.33838	-2.80534	-2.84239	-2.81235
9.39941	-2.81037	-2.84087	-2.81657
9.46045	-2.81597	-2.85285	-2.82214
9.52148	-2.82174	-2.85901	-2.82563
9.58252	-2.82489	-2.86617	-2.83008
9.64355	-2.83274	-2.87152	-2.83362
9.70459	-2.8352	-2.87424	-2.83879
9.76562	-2.84073	-2.87977	-2.84273
9.82666	-2.84617	-2.8829	-2.84549
9.8877	-2.8483	-2.888	-2.84887
9.94873	-2.85291	-2.88895	-2.85053
10.0098	-2.8562	-2.89203	-2.85729
10.0708	-2.85935	-2.89405	-2.85923
10.1318	-2.8622	-2.89723	-2.86264
10.1929	-2.86437	-2.89686	-2.86629
10.2539	-2.86662	-2.89871	-2.86939
10.3149	-2.86958	-2.90027	-2.87366
10.376	-2.87323	-2.90083	-2.87736
10.437	-2.87486	-2.90641	-2.88064
10.498	-2.87959	-2.90733	-2.88567
10.5591	-2.88127	-2.91267	-2.89153
10.6201	-2.8821	-2.91482	-2.89416
10.6812	-2.88238	-2.91832	-2.8991
10.7422	-2.88256	-2.92185	-2.89974
10.8032	-2.88296	-2.92388	-2.90319
10.8643	-2.88343	-2.92746	-2.90885
10.9253	-2.8845	-2.93036	-2.91313
10.9863	-2.8845	-2.9371	-2.91642
11.0474	-2.88577	-2.93759	-2.92361
11.1084	-2.88466	-2.94031	-2.92449
11.1694	-2.88612	-2.94085	-2.92747
11.2305	-2.88563	-2.94523	-2.93108
11.2915	-2.88603	-2.94509	-2.93444
11.3525	-2.88612	-2.94878	-2.9357
11.4136	-2.88556	-2.9487	-2.93722
11.4746	-2.88658	-2.954	-2.93933
11.5356	-2.88635	-2.95389	-2.94083
11.5967	-2.88883	-2.95303	-2.94301
11.6577	-2.8905	-2.95829	-2.9468
11.7188	-2.8921	-2.9566	-2.95334
11.7798	-2.8946	-2.95955	-2.95718
11.8408	-2.89789	-2.96149	-2.95733
11.9019	-2.90139	-2.96129	-2.96019
11.9629	-2.90528	-2.96878	-2.96127
12.0239	-2.90888	-2.97117	-2.96338
12.085	-2.91185	-2.96947	-2.96469
12.146	-2.91688	-2.97506	-2.96886
12.207	-2.92065	-2.97535	-2.9669
12.2681	-2.92366	-2.97461	-2.97008
12.3291	-2.92582	-2.97749	-2.97267
12.3901	-2.92949	-2.97768	-2.97058
12.4512	-2.93213	-2.98117	-2.9751
12.5122	-2.9329	-2.98045	-2.9728
12.5732	-2.93524	-2.98327	-2.97375
12.6343	-2.93853	-2.97995	-2.97328
12.6953	-2.94001	-2.98284	-2.97258
12.7563	-2.94298	-2.9835	-2.97375
12.8174	-2.94431	-2.9832	-2.97442
12.8784	-2.94538	-2.9854	-2.97531
12.9395	-2.94762	-2.98051	-2.97852
13.0005	-2.94822	-2.98072	-2.97996
13.0615	-2.95187	-2.98004	-2.98159
13.1226	-2.9534	-2.9798	-2.98264
13.1836	-2.95493	-2.97586	-2.98135
13.2446	-2.95602	-2.97699	-2.97907
13.3057	-2.95876	-2.97959	-2.98119
13.3667	-2.95872	-2.97779	-2.98036
13.4277	-2.9584	-2.9756	-2.97938
13.4888	-2.95786	-2.97449	-2.98027
13.5498	-2.96177	-2.97566	-2.97814
13.6108	-2.96277	-2.97528	-2.98094
13.6719	-2.96492	-2.977	-2.97914
13.7329	-2.96485	-2.98043	-2.98045
13.7939	-2.9671	-2.97902	-2.97963
13.855	-2.96865	-2.9799	-2.97881
13.916	-2.97004	-2.97793	-2.97999
13.9771	-2.9712	-2.98163	-2.97979
14.0381	-2.97177	-2.98418	-2.97811
14.0991	-2.97223	-2.98446	-2.97847
14.1602	-2.97221	-2.98702	-2.97965
14.2212	-2.97439	-2.98886	-2.9809
14.2822	-2.97608	-2.98396	-2.98608
14.3433	-2.97686	-2.98887	-2.98663
14.4043	-2.97755	-2.99233	-2.98723
14.4653	-2.98031	-2.99142	-2.98705
14.5264	-2.98193	-2.99319	-2.98799
14.5874	-2.98222	-2.99526	-2.98984
14.6484	-2.9849	-2.99523	-2.9917
14.7095	-2.98826	-2.99473	-2.99273
14.7705	-2.99015	-2.9937	-2.99071
14.8315	-2.99208	-2.99272	-2.9912
14.8926	-2.9932	-2.99637	-2.9933
14.9536	-2.99563	-2.99857	-2.9937
15.0146	-2.99792	-2.99591	-2.99507
15.0757	-3.00135	-3.00075	-2.99615
15.1367	-3.00315	-3.00612	-3.00041
15.1978	-3.00547	-3.00757	-3.00009
15.2588	-3.00588	-3.00919	-3.00391
15.3198	-3.00772	-3.01205	-3.00471
15.3809	-3.0109	-3.01444	-3.00312
15.4419	-3.01151	-3.01334	-3.00716
15.5029	-3.01514	-3.01452	-3.01055
15.564	-3.01597	-3.01473	-3.01214
15.625	-3.0171	-3.0224	-3.01378
15.686	-3.01813	-3.02273	-3.01621
15.7471	-3.01907	-3.02804	-3.01792
15.8081	-3.02043	-3.03085	-3.02158
15.8691	-3.0223	-3.03013	-3.02298
15.9302	-3.02305	-3.03639	-3.02458
15.9912	-3.02594	-3.03527	-3.02551
16.0522	-3.02636	-3.03419	-3.02738
16.1133	-3.02684	-3.03378	-3.02982
16.1743	-3.02769	-3.03891	-3.03344
16.2354	-3.02958	-3.04183	-3.03621
16.2964	-3.03194	-3.04373	-3.04065
16.3574	-3.03377	-3.04153	-3.04096
16.4185	-3.03455	-3.04354	-3.04346
16.4795	-3.03456	-3.04146	-3.04573
16.5405	-3.03651	-3.04299	-3.05004
16.6016	-3.0363	-3.04193	-3.0542
16.6626	-3.03637	-3.04262	-3.05692
16.7236	-3.03716	-3.04207	-3.05844
16.7847	-3.03796	-3.04795	-3.06083
16.8457	-3.0404	-3.04515	-3.05912
16.9067	-3.0401	-3.04798	-3.06287
16.9678	-3.0415	-3.04497	-3.06269
17.0288	-3.04215	-3.0451	-3.06478
17.0898	-3.04415	-3.04769	-3.06854
17.1509	-3.04628	-3.04735	-3.07239
17.2119	-3.04759	-3.05188	-3.07205
17.2729	-3.04867	-3.0489	-3.07325
17.334	-3.04869	-3.04855	-3.07258
17.395	-3.05121	-3.04916	-3.07367
17.4561	-3.05297	-3.04965	-3.0742
17.5171	-3.05535	-3.04974	-3.07381
17.5781	-3.05856	-3.05375	-3.0764
17.6392	-3.06256	-3.05047	-3.07686
17.7002	-3.06239	-3.05213	-3.077
17.7612	-3.06312	-3.05401	-3.07965
17.8223	-3.06465	-3.05599	-3.07819
17.8833	-3.06875	-3.05524	-3.079
17.9443	-3.07017	-3.05765	-3.08035
18.0054	-3.07058	-3.05922	-3.07973
18.0664	-3.07243	-3.06122	-3.08095
18.1274	-3.07369	-3.05978	-3.07916
18.1885	-3.07681	-3.06315	-3.07955
18.2495	-3.07863	-3.06204	-3.0788
18.3105	-3.07943	-3.06274	-3.07815
18.3716	-3.08047	-3.06171	-3.08203
18.4326	-3.08418	-3.06134	-3.08364
18.4937	-3.08349	-3.06188	-3.08462
18.5547	-3.08627	-3.05941	-3.08543
18.6157	-3.08804	-3.0563	-3.0869
18.6768	-3.08966	-3.06321	-3.08317
18.7378	-3.09227	-3.06505	-3.08553
18.7988	-3.09209	-3.06632	-3.08336
18.8599	-3.09567	-3.06572	-3.08472
18.9209	-3.09706	-3.06682	-3.08194
18.9819	-3.09902	-3.06739	-3.08161
19.043	-3.09822	-3.06753	-3.08285
19.104	-3.10016	-3.06591	-3.08245
19.165	-3.10083	-3.06593	-3.08069
19.2261	-3.10316	-3.06723	-3.08219
19.2871	-3.10516	-3.06601	-3.08291
19.3481	-3.10613	-3.06725	-3.08341
19.4092	-3.10628	-3.06484	-3.08074
19.4702	-3.10658	-3.06542	-3.08087
19.5312	-3.10794	-3.06314	-3.08167
19.5923	-3.1072	-3.06673	-3.08326
19.6533	-3.10869	-3.06611	-3.081
19.7144	-3.10973	-3.06516	-3.08129
19.7754	-3.10921	-3.06557	-3.08062
19.8364	-3.10969	-3.06257	-3.08134
19.8975	-3.11021	-3.06104	-3.07969
19.9585	-3.11079	-3.05902	-3.08083
20.0195	-3.11157	-3.05998	-3.08216
20.0806	-3.11197	-3.05986	-3.08046
20.1416	-3.11296	-3.06043	-3.08137
20.2026	-3.11402	-3.06171	-3.08287
20.2637	-3.11604	-3.06374	-3.08195
20.3247	-3.11705	-3.06414	-3.08195
20.3857	-3.11742	-3.0647	-3.0805
20.4468	-3.11902	-3.06299	-3.08026
20.5078	-3.11995	-3.06764	-3.08107
20.5688	-3.12057	-3.07153	-3.08232
20.6299	-3.12004	-3.0758	-3.08436
20.6909	-3.12155	-3.07394	-3.08304
20.752	-3.12215	-3.07977	-3.08601
20.813	-3.124	-3.08109	-3.08819
20.874	-3.12523	-3.08262	-3.08521
20.9351	-3.12553	-3.08479	-3.08524
20.9961	-3.1269	-3.08709	-3.08673
21.0571	-3.12576	-3.08713	-3.08871
21.1182	-3.12798	-3.08689	-3.09013
21.1792	-3.12608	-3.08559	-3.09171
21.2402	-3.12665	-3.08539	-3.09092
21.3013	-3.12587	-3.08614	-3.09082
21.3623	-3.12707	-3.08446	-3.09037
21.4233	-3.12844	-3.08459	-3.09079
21.4844	-3.12854	-3.08486	-3.09568
21.5454	-3.12899	-3.08489	-3.09549
21.6064	-3.129	-3.08362	-3.09752
21.6675	-3.12913	-3.08519	-3.09633
21.7285	-3.13014	-3.08504	-3.09679
21.7896	-3.13039	-3.08804	-3.09754
21.8506	-3.13151	-3.08874	-3.09903
21.9116	-3.13191	-3.0897	-3.10135
21.9727	-3.13174	-3.08959	-3.10035
22.0337	-3.13261	-3.08882	-3.09826
22.0947	-3.1326	-3.08929	-3.09889
22.1558	-3.13324	-3.09109	-3.09998
22.2168	-3.13353	-3.09319	-3.09656
22.2778	-3.13393	-3.09118	-3.09844
22.3389	-3.13561	-3.0954	-3.09934
22.3999	-3.13625	-3.09229	-3.10033
22.4609	-3.13684	-3.09061	-3.10118
22.522	-3.13845	-3.09143	-3.1022
22.583	-3.13664	-3.09507	-3.10188
22.644	-3.13805	-3.09936	-3.10363
22.7051	-3.13898	-3.09729	-3.10132
22.7661	-3.13962	-3.10063	-3.10144
22.8271	-3.13896	-3.0982	-3.10109
22.8882	-3.13877	-3.09959	-3.10158
22.9492	-3.13825	-3.09922	-3.10255
23.0103	-3.13967	-3.10077	-3.10439
23.0713	-3.14077	-3.10222	-3.10704
23.1323	-3.14138	-3.10171	-3.10563
23.1934	-3.14341	-3.10208	-3.106
23.2544	-3.14364	-3.10233	-3.10519
23.3154	-3.14462	-3.10288	-3.10607
23.3765	-3.14446	-3.10336	-3.10802
23.4375	-3.14591	-3.10663	-3.10788
23.4985	-3.14746	-3.10698	-3.1082
23.5596	-3.14752	-3.10726	-3.10766
23.6206	-3.14793	-3.1077	-3.10985
23.6816	-3.14994	-3.10432	-3.11034
23.7427	-3.15191	-3.10606	-3.11099
23.8037	-3.15166	-3.1039	-3.10985
23.8647	-3.15346	-3.10824	-3.10836
23.9258	-3.15373	-3.10898	-3.10729
23.9868	-3.15374	-3.10764	-3.10532
24.0479	-3.15446	-3.10687	-3.10655
24.1089	-3.15536	-3.10714	-3.10677
24.1699	-3.15729	-3.10639	-3.10552
24.231	-3.15863	-3.1062	-3.10607
24.292	-3.15969	-3.10792	-3.1061
24.353	-3.16006	-3.11044	-3.10693
24.4141	-3.16168	-3.10832	-3.10815
24.4751	-3.1635	-3.1127	-3.10707
24.5361	-3.16494	-3.11186	-3.10745
24.5972	-3.1656	-3.11051	-3.10784
24.6582	-3.16609	-3.1133	-3.10864
24.7192	-3.1673	-3.11529	-3.10875
24.7803	-3.16687	-3.11454	-3.11086
24.8413	-3.16778	-3.11402	-3.10931
24.9023	-3.16965	-3.11472	-3.11247
24.9634	-3.17037	-3.11302	-3.11196
25.0244	-3.1715	-3.11444	-3.11302
25.0854	-3.17065	-3.11716	-3.11368
25.1465	-3.17243	-3.11704	-3.11361
25.2075	-3.17261	-3.11632	-3.11515
25.2686	-3.17436	-3.11773	-3.11833
25.3296	-3.17467	-3.11653	-3.11877
25.3906	-3.17523	-3.12057	-3.11777
25.4517	-3.17418	-3.11991	-3.11794
25.5127	-3.17476	-3.11901	-3.11572
25.5737	-3.17546	-3.11648	-3.11585
25.6348	-3.17529	-3.11506	-3.11395
25.6958	-3.17724	-3.11432	-3.11761
25.7568	-3.1797	-3.11496	-3.11626
25.8179	-3.18022	-3.11627	-3.11588
25.8789	-3.18039	-3.11298	-3.11761
25.9399	-3.18256	-3.11305	-3.11686
26.001	-3.18255	-3.1111	-3.11885
26.062	-3.18245	-3.1146	-3.11851
26.123	-3.18268	-3.1129	-3.12112
26.1841	-3.18179	-3.11402	-3.12232
26.2451	-3.18246	-3.11435	-3.12482
26.3062	-3.18313	-3.11356	-3.12097
26.3672	-3.1844	-3.1169	-3.12271
26.4282	-3.18473	-3.11951	-3.12
26.4893	-3.18528	-3.11909	-3.12298
26.5503	-3.18572	-3.11989	-3.12138
26.6113	-3.18718	-3.12155	-3.12466
26.6724	-3.18748	-3.12096	-3.12832
26.7334	-3.18778	-3.12334	-3.12637
26.7944	-3.18744	-3.12296	-3.12849
26.8555	-3.18889	-3.12258	-3.1262
26.9165	-3.18741	-3.12372	-3.12829
26.9775	-3.18925	-3.12347	-3.12625
27.0386	-3.18987	-3.12371	-3.12805
27.0996	-3.19026	-3.12446	-3.12712
27.1606	-3.18895	-3.12118	-3.12596
27.2217	-3.18996	-3.12482	-3.12608
27.2827	-3.19275	-3.12558	-3.12583
27.3438	-3.19234	-3.1263	-3.12932
27.4048	-3.19342	-3.13033	-3.12978
27.4658	-3.19292	-3.13158	-3.13261
27.5269	-3.19385	-3.13436	-3.13042
27.5879	-3.19469	-3.13419	-3.12951
27.6489	-3.19469	-3.13465	-3.12983
27.71	-3.19545	-3.13687	-3.13005
27.771	-3.19534	-3.13702	-3.1331
27.832	-3.19648	-3.13787	-3.13464
27.8931	-3.19527	-3.13569	-3.13562
27.9541	-3.19689	-3.1393	-3.13722
28.0151	-3.19722	-3.14076	-3.1364
28.0762	-3.19911	-3.14139	-3.13932
28.1372	-3.19861	-3.14138	-3.13971
28.1982	-3.19877	-3.13793	-3.14073
28.2593	-3.19963	-3.14068	-3.13888
28.3203	-3.20001	-3.13959	-3.14195
28.3813	-3.20034	-3.13648	-3.14183
28.4424	-3.20132	-3.13625	-3.14434
28.5034	-3.20194	-3.13773	-3.14349
28.5645	-3.20335	-3.13651	-3.14405
28.6255	-3.20521	-3.14012	-3.14398
28.6865	-3.20524	-3.13888	-3.14558
28.7476	-3.20674	-3.13845	-3.14358
28.8086	-3.20888	-3.13922	-3.14497
28.8696	-3.20999	-3.14085	-3.14617
28.9307	-3.21132	-3.14261	-3.14649
28.9917	-3.21176	-3.14354	-3.14731
29.0527	-3.21056	-3.14575	-3.14861
29.1138	-3.21226	-3.14776	-3.14939
29.1748	-3.21268	-3.14639	-3.15072
29.2358	-3.21433	-3.14661	-3.14995
29.2969	-3.21491	-3.15048	-3.15104
29.3579	-3.2168	-3.15154	-3.15225
29.4189	-3.21704	-3.14951	-3.15353
29.48	-3.21789	-3.15258	-3.15465
29.541	-3.21801	-3.1535	-3.15586
29.6021	-3.21885	-3.15611	-3.15582
29.6631	-3.22065	-3.15444	-3.15682
29.7241	-3.22145	-3.15413	-3.15608
29.7852	-3.22283	-3.15416	-3.15562
29.8462	-3.22419	-3.15713	-3.15645
29.9072	-3.22344	-3.15732	-3.15503
29.9683	-3.22615	-3.15534	-3.15361
30.0293	-3.22661	-3.16124	-3.15592
30.0903	-3.22808	-3.16155	-3.15673
30.1514	-3.22846	-3.16238	-3.15948
30.2124	-3.22952	-3.16142	-3.16187
30.2734	-3.22984	-3.16483	-3.16066
30.3345	-3.23104	-3.16149	-3.16285
30.3955	-3.23206	-3.16195	-3.16233
30.4565	-3.2327	-3.16059	-3.16323
30.5176	-3.23449	-3.16339	-3.16409
30.5786	-3.23443	-3.16573	-3.16728
30.6396	-3.23674	-3.16642	-3.16631
30.7007	-3.23743	-3.16776	-3.16764
30.7617	-3.23749	-3.1639	-3.16655
30.8228	-3.23929	-3.16365	-3.16816
30.8838	-3.24057	-3.16689	-3.17212
30.9448	-3.24214	-3.16613	-3.17673
31.0059	-3.24355	-3.1662	-3.17827
31.0669	-3.24351	-3.16966	-3.17928
31.1279	-3.24364	-3.17232	-3.17876
31.189	-3.24522	-3.17227	-3.18126
31.25	-3.24609	-3.17266	-3.18155
31.311	-3.2475	-3.17631	-3.18636
31.3721	-3.24728	-3.17836	-3.18469
31.4331	-3.24754	-3.17947	-3.18651
31.4941	-3.24844	-3.17829	-3.18619
31.5552	-3.24988	-3.17872	-3.18765
31.6162	-3.24911	-3.17749	-3.1885
31.6772	-3.25001	-3.17865	-3.19272
31.7383	-3.25141	-3.18318	-3.19375
31.7993	-3.25126	-3.18405	-3.19191
31.8604	-3.25057	-3.18562	-3.19215
31.9214	-3.25337	-3.18487	-3.19244
31.9824	-3.25401	-3.18649	-3.19349
32.0435	-3.25499	-3.18599	-3.19437
32.1045	-3.2557	-3.18656	-3.19638
32.1655	-3.25589	-3.18989	-3.19669
32.2266	-3.25816	-3.18849	-3.19984
32.2876	-3.25899	-3.18993	-3.20222
32.3486	-3.26054	-3.18909	-3.20353
32.4097	-3.26116	-3.19261	-3.20616
32.4707	-3.26084	-3.19306	-3.20458
32.5317	-3.26146	-3.19382	-3.20405
32.5928	-3.26397	-3.19492	-3.20467
32.6538	-3.2662	-3.19739	-3.20588
32.7148	-3.26544	-3.19326	-3.20844
32.7759	-3.26708	-3.19183	-3.2106
32.8369	-3.26801	-3.19669	-3.20951
32.8979	-3.26894	-3.19978	-3.21126
32.959	-3.26928	-3.20107	-3.21038
33.02	-3.26942	-3.19931	-3.21164
33.0811	-3.27193	-3.20147	-3.21189
33.1421	-3.27329	-3.20485	-3.21308
33.2031	-3.2741	-3.20836	-3.21682
33.2642	-3.27585	-3.20971	-3.21647
33.3252	-3.27567	-3.20949	-3.21819
33.3862	-3.27693	-3.2112	-3.22
33.4473	-3.27847	-3.2109	-3.2204
33.5083	-3.28058	-3.20965	-3.22149
33.5693	-3.27989	-3.21138	-3.22109
33.6304	-3.28149	-3.21351	-3.22639
33.6914	-3.28102	-3.21192	-3.22539
33.7524	-3.28149	-3.2134	-3.23149
33.8135	-3.28109	-3.21507	-3.23049
33.8745	-3.2828	-3.21464	-3.23142
33.9355	-3.28377	-3.21793	-3.23185
33.9966	-3.28579	-3.2169	-3.23491
34.0576	-3.28582	-3.21874	-3.23648
34.1187	-3.28633	-3.21782	-3.23568
34.1797	-3.28796	-3.21917	-3.23613
34.2407	-3.2882	-3.22111	-3.23641
34.3018	-3.28884	-3.223	-3.23685
34.3628	-3.29065	-3.22217	-3.23741
34.4238	-3.29002	-3.22343	-3.23961
34.4849	-3.29047	-3.22526	-3.23956
34.5459	-3.29122	-3.22616	-3.23995
34.6069	-3.29155	-3.2282	-3.24175
34.668	-3.29345	-3.23062	-3.24244
34.729	-3.29359	-3.23173	-3.24204
34.79	-3.29558	-3.23663	-3.24451
34.8511	-3.29717	-3.23479	-3.24541
34.9121	-3.29857	-3.23248	-3.24889
34.9731	-3.29885	-3.23433	-3.25117
35.0342	-3.30055	-3.23669	-3.25396
35.0952	-3.30186	-3.23971	-3.25517
35.1562	-3.30421	-3.24069	-3.25564
35.2173	-3.30534	-3.24464	-3.25718
35.2783	-3.30593	-3.2475	-3.25909
35.3394	-3.3085	-3.24935	-3.25849
35.4004	-3.31043	-3.25221	-3.26005
35.4614	-3.31102	-3.25059	-3.26138
35.5225	-3.31273	-3.2523	-3.26229
35.5835	-3.31366	-3.25261	-3.26433
35.6445	-3.31576	-3.25444	-3.26277
35.7056	-3.3166	-3.25285	-3.26272
35.7666	-3.31808	-3.2577	-3.26558
35.8276	-3.31919	-3.25995	-3.26432
35.8887	-3.32059	-3.26291	-3.26298
35.9497	-3.32071	-3.25971	-3.2656
36.0107	-3.3219	-3.26225	-3.2644
36.0718	-3.32229	-3.26198	-3.26475
36.1328	-3.32393	-3.26505	-3.26655
36.1938	-3.32499	-3.26467	-3.2654
36.2549	-3.32477	-3.26449	-3.26732
36.3159	-3.32626	-3.26573	-3.26811
36.377	-3.32789	-3.26876	-3.27103
36.438	-3.32909	-3.26903	-3.27024
36.499	-3.32936	-3.26898	-3.27263
36.5601	-3.33107	-3.26949	-3.27138
36.6211	-3.33322	-3.27108	-3.27278
36.6821	-3.33432	-3.2702	-3.27452
36.7432	-3.33408	-3.27461	-3.27884
36.8042	-3.33598	-3.27362	-3.27874
36.8652	-3.33786	-3.27427	-3.28296
36.9263	-3.33781	-3.27458	-3.28566
36.9873	-3.33902	-3.27349	-3.28787
37.0483	-3.33992	-3.27743	-3.28793
37.1094	-3.33967	-3.27864	-3.28879
37.1704	-3.34102	-3.27854	-3.28828
37.2314	-3.3421	-3.28002	-3.28832
37.2925	-3.34425	-3.28151	-3.28946
37.3535	-3.34401	-3.28409	-3.28939
37.4146	-3.34631	-3.28174	-3.28772
37.4756	-3.34557	-3.28233	-3.28865
37.5366	-3.34739	-3.28108	-3.28754
37.5977	-3.347	-3.28241	-3.28727
37.6587	-3.34704	-3.28368	-3.28722
37.7197	-3.34846	-3.28511	-3.28542
37.7808	-3.34866	-3.28506	-3.28806
37.8418	-3.34938	-3.28875	-3.28828
37.9028	-3.35072	-3.28586	-3.2902
37.9639	-3.34986	-3.2873	-3.292
38.0249	-3.35083	-3.28897	-3.29248
38.0859	-3.35224	-3.28901	-3.29181
38.147	-3.35373	-3.29301	-3.29224
38.208	-3.35391	-3.29432	-3.29378
38.269	-3.35364	-3.29383	-3.29565
38.3301	-3.35366	-3.29413	-3.29678
38.3911	-3.35339	-3.29565	-3.29803
38.4521	-3.35299	-3.29775	-3.29949
38.5132	-3.35328	-3.29852	-3.30263
38.5742	-3.35532	-3.29779	-3.30066
38.6353	-3.3549	-3.30059	-3.3
38.6963	-3.35442	-3.30003	-3.30095
38.7573	-3.35532	-3.30346	-3.30111
38.8184	-3.35607	-3.30399	-3.30281
38.8794	-3.35542	-3.30564	-3.30185
38.9404	-3.35591	-3.30597	-3.30372
39.0015	-3.35686	-3.30393	-3.30553
39.0625	-3.35635	-3.30561	-3.30678
39.1235	-3.35659	-3.3057	-3.30934
39.1846	-3.35749	-3.30858	-3.30832
39.2456	-3.35613	-3.3082	-3.30937
39.3066	-3.35578	-3.3078	-3.30691
39.3677	-3.35538	-3.31092	-3.31
39.4287	-3.35539	-3.30827	-3.30742
39.4897	-3.35574	-3.3118	-3.30966
39.5508	-3.3559	-3.31446	-3.31232
39.6118	-3.35568	-3.31449	-3.31537
39.6729	-3.35697	-3.3167	-3.31634
39.7339	-3.35716	-3.3173	-3.31767
39.7949	-3.35834	-3.31823	-3.31761
39.856	-3.35804	-3.32276	-3.32034
39.917	-3.35825	-3.32468	-3.32128
39.978	-3.35842	-3.32537	-3.32093
40.0391	-3.35848	-3.32645	-3.32252
40.1001	-3.35925	-3.32563	-3.32325
40.1611	-3.36138	-3.32565	-3.32252
40.2222	-3.36239	-3.32605	-3.32427
40.2832	-3.36331	-3.32634	-3.32522
40.3442	-3.36459	-3.3255	-3.32497
40.4053	-3.36653	-3.32618	-3.32573
40.4663	-3.36617	-3.32632	-3.3246
40.5273	-3.36644	-3.32604	-3.32379
40.5884	-3.36764	-3.32805	-3.32314
40.6494	-3.36841	-3.32717	-3.32463
40.7104	-3.36907	-3.3286	-3.3241
40.7715	-3.36883	-3.33003	-3.32689
40.8325	-3.3696	-3.32935	-3.32635
40.8936	-3.37087	-3.33139	-3.32749
40.9546	-3.37132	-3.33328	-3.32761
41.0156	-3.37315	-3.33308	-3.33087
41.0767	-3.37457	-3.33183	-3.32726
41.1377	-3.37462	-3.33529	-3.32654
41.1987	-3.375	-3.33535	-3.32993
41.2598	-3.37586	-3.33627	-3.32926
41.3208	-3.37699	-3.33771	-3.33142
41.3818	-3.37804	-3.33865	-3.33072
41.4429	-3.3787	-3.33969	-3.33367
41.5039	-3.3801	-3.34071	-3.33317
41.5649	-3.38179	-3.33873	-3.33223
41.626	-3.38276	-3.34506	-3.33357
41.687	-3.38327	-3.34311	-3.33248
41.748	-3.3853	-3.34356	-3.33109
41.8091	-3.38675	-3.34464	-3.33151
41.8701	-3.38665	-3.34384	-3.33054
41.9312	-3.38765	-3.34614	-3.33358
41.9922	-3.38896	-3.34765	-3.33385
42.0532	-3.38974	-3.34722	-3.33429
42.1143	-3.39	-3.3485	-3.33656
42.1753	-3.3914	-3.34729	-3.33753
42.2363	-3.3916	-3.34533	-3.33642
42.2974	-3.39195	-3.34398	-3.33798
42.3584	-3.39336	-3.34474	-3.3391
42.4194	-3.39313	-3.34794	-3.34125
42.4805	-3.39388	-3.34854	-3.34161
42.5415	-3.39425	-3.34541	-3.34451
42.6025	-3.39703	-3.34667	-3.34674
42.6636	-3.39749	-3.34693	-3.34657
42.7246	-3.39782	-3.34662	-3.34748
42.7856	-3.39795	-3.34792	-3.34532
42.8467	-3.4009	-3.34808	-3.34703
42.9077	-3.4017	-3.34799	-3.34746
42.9688	-3.40272	-3.3476	-3.34657
43.0298	-3.40365	-3.34929	-3.34484
43.0908	-3.40492	-3.34895	-3.34384
43.1519	-3.40766	-3.35199	-3.34677
43.2129	-3.40833	-3.35516	-3.34633
43.2739	-3.40993	-3.35722	-3.34694
43.335	-3.40928	-3.35667	-3.34702
43.396	-3.40996	-3.35528	-3.34383
43.457	-3.41095	-3.35397	-3.34625
43.5181	-3.41243	-3.3559	-3.34449
43.5791	-3.41371	-3.35674	-3.34377
43.6401	-3.41359	-3.3593	-3.34572
43.7012	-3.41359	-3.36021	-3.34468
43.7622	-3.41539	-3.36265	-3.34876
43.8232	-3.41571	-3.36316	-3.34972
43.8843	-3.41656	-3.36121	-3.35238
43.9453	-3.41796	-3.36191	-3.35306
44.0063	-3.41906	-3.36315	-3.35665
44.0674	-3.41936	-3.36157	-3.35872
44.1284	-3.42059	-3.36312	-3.35912
44.1895	-3.42289	-3.36035	-3.36084
44.2505	-3.42419	-3.36314	-3.36245
44.3115	-3.4241	-3.36134	-3.36379
44.3726	-3.42466	-3.36182	-3.36451
44.4336	-3.42512	-3.3652	-3.36613
44.4946	-3.42569	-3.3648	-3.36597
44.5557	-3.42559	-3.36822	-3.3677
44.6167	-3.42949	-3.37045	-3.3686
44.6777	-3.42996	-3.37011	-3.36787
44.7388	-3.43013	-3.36971	-3.36994
44.7998	-3.42981	-3.372	-3.36888
44.8608	-3.43065	-3.37356	-3.36881
44.9219	-3.43222	-3.37099	-3.36882
44.9829	-3.43158	-3.37641	-3.36636
45.0439	-3.43324	-3.37547	-3.36871
45.105	-3.43398	-3.37805	-3.37056
45.166	-3.43588	-3.37813	-3.37292
45.2271	-3.43688	-3.37842	-3.37184
45.2881	-3.43681	-3.38187	-3.37419
45.3491	-3.43747	-3.37897	-3.37386
45.4102	-3.4388	-3.38144	-3.37428
45.4712	-3.43973	-3.3828	-3.37519
45.5322	-3.43923	-3.38333	-3.37365
45.5933	-3.44053	-3.38673	-3.37485
45.6543	-3.44029	-3.38684	-3.37681
45.7153	-3.44227	-3.38647	-3.37562
45.7764	-3.44229	-3.38312	-3.377
45.8374	-3.44354	-3.38765	-3.37896
45.8984	-3.44561	-3.39152	-3.37956
45.9595	-3.44606	-3.39233	-3.38346
46.0205	-3.44695	-3.39193	-3.38254
46.0815	-3.44578	-3.39099	-3.38383
46.1426	-3.44775	-3.38909	-3.38333
46.2036	-3.44881	-3.39269	-3.38422
46.2646	-3.45067	-3.39084	-3.38572
46.3257	-3.45261	-3.39483	-3.38537
46.3867	-3.45384	-3.39268	-3.38612
46.4478	-3.45529	-3.39557	-3.3879
46.5088	-3.45678	-3.39251	-3.38533
46.5698	-3.45799	-3.39313	-3.38835
46.6309	-3.46027	-3.39162	-3.3908
46.6919	-3.46214	-3.39432	-3.39033
46.7529	-3.46331	-3.39576	-3.39062
46.814	-3.46496	-3.39909	-3.3929
46.875	-3.46596	-3.40222	-3.39345
46.936	-3.46821	-3.40518	-3.39238
46.9971	-3.46939	-3.40807	-3.39453
47.0581	-3.47053	-3.40765	-3.39373
47.1191	-3.47311	-3.40812	-3.3968
47.1802	-3.47327	-3.41042	-3.39788
47.2412	-3.47497	-3.41027	-3.39702
47.3022	-3.47433	-3.41399	-3.39831
47.3633	-3.47666	-3.41509	-3.39816
47.4243	-3.47688	-3.40979	-3.39929
47.4854	-3.47836	-3.41308	-3.3963
47.5464	-3.47913	-3.41398	-3.39667
47.6074	-3.47944	-3.41364	-3.39804
47.6685	-3.48074	-3.41635	-3.39965
47.7295	-3.48251	-3.41741	-3.40183
47.7905	-3.4837	-3.41555	-3.40135
47.8516	-3.48528	-3.41588	-3.40284
47.9126	-3.48614	-3.41997	-3.40351
47.9736	-3.48778	-3.4194	-3.40678
48.0347	-3.48785	-3.42125	-3.40726
48.0957	-3.48717	-3.4205	-3.40812
48.1567	-3.48924	-3.42328	-3.40697
48.2178	-3.49173	-3.42374	-3.4085
48.2788	-3.49347	-3.42219	-3.41
48.3398	-3.49486	-3.4238	-3.41307
48.4009	-3.49681	-3.42844	-3.41225
48.4619	-3.49837	-3.4247	-3.41198
48.5229	-3.49914	-3.42495	-3.41272
48.584	-3.50092	-3.42615	-3.41177
48.645	-3.50313	-3.42849	-3.41108
48.7061	-3.505	-3.43066	-3.41375
48.7671	-3.50561	-3.43248	-3.41589
48.8281	-3.50675	-3.43138	-3.41731
48.8892	-3.50851	-3.43353	-3.41838
48.9502	-3.51064	-3.43526	-3.42148
49.0112	-3.51207	-3.43371	-3.42165
49.0723	-3.51288	-3.4336	-3.42267
49.1333	-3.51596	-3.43534	-3.42384
49.1943	-3.51682	-3.43554	-3.42555
49.2554	-3.51792	-3.43747	-3.42487
49.3164	-3.51934	-3.43612	-3.42702
49.3774	-3.51952	-3.43723	-3.42716
49.4385	-3.52034	-3.43982	-3.4312
49.4995	-3.52193	-3.44198	-3.43123
49.5605	-3.5214	-3.44202	-3.43209
49.6216	-3.52254	-3.44478	-3.43286
49.6826	-3.52321	-3.44492	-3.43457
49.7437	-3.5246	-3.44624	-3.43602
49.8047	-3.52499	-3.44547	-3.43851
49.8657	-3.52627	-3.4481	-3.43713
49.9268	-3.5262	-3.44755	-3.43601
49.9878	-3.52875	-3.45087	-3.44105

## Sheet: S16 PSD ZT12-24
Frequency	Base(Avg.)	W2	W8
0.549316	-2.16362	-2.10714	-2.14829
0.610352	-2.17986	-2.13866	-2.18006
0.671387	-2.20073	-2.17235	-2.21347
0.732422	-2.22918	-2.21119	-2.25017
0.793457	-2.25955	-2.2451	-2.27913
0.854492	-2.2865	-2.28183	-2.31086
0.915527	-2.30867	-2.30886	-2.33494
0.976562	-2.32735	-2.32909	-2.35412
1.0376	-2.34498	-2.35002	-2.37071
1.09863	-2.35896	-2.36689	-2.37956
1.15967	-2.36942	-2.37803	-2.38711
1.2207	-2.37649	-2.38821	-2.39474
1.28174	-2.38254	-2.39842	-2.396
1.34277	-2.38693	-2.40337	-2.39883
1.40381	-2.38943	-2.40975	-2.39766
1.46484	-2.38856	-2.41262	-2.39917
1.52588	-2.38805	-2.41904	-2.40476
1.58691	-2.38791	-2.42019	-2.40218
1.64795	-2.38707	-2.42394	-2.40562				Spectrogram data from 0.5-50Hz, averaged across N=8 rats for REM during lights off (ZT12-24) (relative power)
1.70898	-2.38425	-2.42666	-2.40693
1.77002	-2.38257	-2.42949	-2.40578
1.83105	-2.3843	-2.429	-2.40982
1.89209	-2.3841	-2.43729	-2.41567
1.95312	-2.38618	-2.43352	-2.41999
2.01416	-2.3871	-2.43876	-2.42272
2.0752	-2.38987	-2.44319	-2.43157
2.13623	-2.39286	-2.44964	-2.43913
2.19727	-2.39826	-2.45446	-2.44939
2.2583	-2.40525	-2.45913	-2.45615
2.31934	-2.41065	-2.46736	-2.46797
2.38037	-2.41699	-2.47171	-2.47607
2.44141	-2.42445	-2.47652	-2.48078
2.50244	-2.43221	-2.4826	-2.48616
2.56348	-2.43866	-2.48447	-2.49116
2.62451	-2.44583	-2.49287	-2.4966
2.68555	-2.45498	-2.49233	-2.50051
2.74658	-2.45978	-2.49996	-2.50449
2.80762	-2.46461	-2.50528	-2.5119
2.86865	-2.47125	-2.50698	-2.51353
2.92969	-2.47583	-2.51369	-2.51557
2.99072	-2.47882	-2.5186	-2.51892
3.05176	-2.48356	-2.52171	-2.51977
3.11279	-2.48555	-2.52429	-2.52295
3.17383	-2.48693	-2.52782	-2.52593
3.23486	-2.48948	-2.5297	-2.5272
3.2959	-2.49315	-2.5308	-2.52899
3.35693	-2.49591	-2.53453	-2.53187
3.41797	-2.49984	-2.53678	-2.5345
3.479	-2.50256	-2.54005	-2.53537
3.54004	-2.50517	-2.53994	-2.53922
3.60107	-2.50657	-2.54458	-2.54275
3.66211	-2.51113	-2.55046	-2.54709
3.72314	-2.51365	-2.55166	-2.54805
3.78418	-2.51483	-2.55558	-2.54393
3.84521	-2.51759	-2.55802	-2.54782
3.90625	-2.5193	-2.56143	-2.55294
3.96729	-2.52397	-2.56273	-2.55423
4.02832	-2.52714	-2.56445	-2.56047
4.08936	-2.53032	-2.56482	-2.56296
4.15039	-2.53184	-2.56565	-2.56542
4.21143	-2.53342	-2.56402	-2.56706
4.27246	-2.53838	-2.5656	-2.56941
4.3335	-2.53864	-2.56295	-2.57214
4.39453	-2.54056	-2.56007	-2.57519
4.45557	-2.54125	-2.55835	-2.57197
4.5166	-2.54407	-2.55408	-2.56988
4.57764	-2.54305	-2.5491	-2.56524
4.63867	-2.54369	-2.54685	-2.56199
4.69971	-2.54886	-2.54595	-2.5586
4.76074	-2.54819	-2.53991	-2.55597
4.82178	-2.54828	-2.53563	-2.54917
4.88281	-2.54388	-2.53301	-2.5447
4.94385	-2.54276	-2.52511	-2.54039
5.00488	-2.54088	-2.5183	-2.53317
5.06592	-2.54005	-2.51416	-2.52569
5.12695	-2.53954	-2.51044	-2.51945
5.18799	-2.53593	-2.5088	-2.51391
5.24902	-2.53057	-2.5061	-2.5125
5.31006	-2.52373	-2.50069	-2.50806
5.37109	-2.51951	-2.49438	-2.504
5.43213	-2.51342	-2.48885	-2.49922
5.49316	-2.50864	-2.48534	-2.49776
5.5542	-2.49757	-2.47712	-2.49227
5.61523	-2.48784	-2.4684	-2.48652
5.67627	-2.47622	-2.45999	-2.47921
5.7373	-2.46464	-2.44894	-2.47277
5.79834	-2.4522	-2.43643	-2.46529
5.85938	-2.43745	-2.42197	-2.45844
5.92041	-2.42461	-2.41252	-2.44791
5.98145	-2.40978	-2.39296	-2.43743
6.04248	-2.39358	-2.38045	-2.42186
6.10352	-2.37492	-2.36708	-2.40731
6.16455	-2.35354	-2.3441	-2.39135
6.22559	-2.33452	-2.32309	-2.37434
6.28662	-2.31955	-2.30863	-2.36187
6.34766	-2.29352	-2.29076	-2.34611
6.40869	-2.27285	-2.27213	-2.32798
6.46973	-2.25597	-2.25364	-2.31202
6.53076	-2.23564	-2.24103	-2.29577
6.5918	-2.21832	-2.2272	-2.28503
6.65283	-2.21023	-2.22189	-2.26772
6.71387	-2.19891	-2.21752	-2.25902
6.7749	-2.1929	-2.20866	-2.25272
6.83594	-2.18519	-2.20407	-2.24584
6.89697	-2.18396	-2.20663	-2.24098
6.95801	-2.18029	-2.20651	-2.2404
7.01904	-2.18177	-2.21037	-2.2417
7.08008	-2.18488	-2.21892	-2.24082
7.14111	-2.19158	-2.23116	-2.24234
7.20215	-2.20223	-2.24337	-2.24886
7.26318	-2.21699	-2.2558	-2.25586
7.32422	-2.23394	-2.27301	-2.26536
7.38525	-2.25388	-2.29056	-2.2781
7.44629	-2.27285	-2.31034	-2.2888
7.50732	-2.29681	-2.33122	-2.31295
7.56836	-2.32042	-2.353	-2.33472
7.62939	-2.3433	-2.37557	-2.35107
7.69043	-2.36618	-2.402	-2.37823
7.75146	-2.38622	-2.4273	-2.39753
7.8125	-2.41033	-2.45108	-2.42031
7.87354	-2.43434	-2.48083	-2.44398
7.93457	-2.46182	-2.50614	-2.46198
7.99561	-2.486	-2.53037	-2.48903
8.05664	-2.50884	-2.55333	-2.51216
8.11768	-2.53296	-2.57656	-2.53413
8.17871	-2.55466	-2.60483	-2.55503
8.23975	-2.57506	-2.62749	-2.57792
8.30078	-2.59693	-2.64569	-2.60027
8.36182	-2.61633	-2.66714	-2.62426
8.42285	-2.63546	-2.68573	-2.64443
8.48389	-2.65493	-2.69883	-2.66052
8.54492	-2.67328	-2.71749	-2.67776
8.60596	-2.68808	-2.73417	-2.69427
8.66699	-2.7034	-2.74941	-2.70943
8.72803	-2.71491	-2.76005	-2.72257
8.78906	-2.73223	-2.77446	-2.73813
8.8501	-2.74275	-2.78436	-2.74711
8.91113	-2.75701	-2.79482	-2.7615
8.97217	-2.76666	-2.80314	-2.77108
9.0332	-2.77554	-2.81369	-2.77926
9.09424	-2.78421	-2.8214	-2.79163
9.15527	-2.79225	-2.83082	-2.79915
9.21631	-2.80156	-2.83504	-2.80757
9.27734	-2.80919	-2.84188	-2.81678
9.33838	-2.81917	-2.84814	-2.82261
9.39941	-2.82762	-2.85216	-2.82935
9.46045	-2.83249	-2.86173	-2.83564
9.52148	-2.83667	-2.86786	-2.83694
9.58252	-2.84221	-2.87636	-2.84153
9.64355	-2.84764	-2.88113	-2.84952
9.70459	-2.85278	-2.88659	-2.85444
9.76562	-2.85758	-2.8911	-2.85934
9.82666	-2.86297	-2.89741	-2.86025
9.8877	-2.86933	-2.90092	-2.86501
9.94873	-2.87265	-2.90513	-2.8715
10.0098	-2.87943	-2.9108	-2.87311
10.0708	-2.88326	-2.91404	-2.87586
10.1318	-2.88717	-2.92028	-2.87945
10.1929	-2.89353	-2.92422	-2.87892
10.2539	-2.89824	-2.92944	-2.88073
10.3149	-2.89973	-2.93256	-2.88449
10.376	-2.90374	-2.93268	-2.88744
10.437	-2.90513	-2.93616	-2.88676
10.498	-2.90986	-2.94009	-2.88792
10.5591	-2.91209	-2.94149	-2.89192
10.6201	-2.9148	-2.94248	-2.89409
10.6812	-2.91879	-2.94595	-2.89387
10.7422	-2.92144	-2.94707	-2.89717
10.8032	-2.92331	-2.95062	-2.90119
10.8643	-2.92771	-2.95331	-2.90406
10.9253	-2.92986	-2.9517	-2.90806
10.9863	-2.93216	-2.95625	-2.90465
11.0474	-2.93391	-2.95651	-2.9114
11.1084	-2.9338	-2.95927	-2.91313
11.1694	-2.93567	-2.95926	-2.9155
11.2305	-2.9361	-2.96375	-2.91708
11.2915	-2.93705	-2.96914	-2.92226
11.3525	-2.93798	-2.97371	-2.92378
11.4136	-2.93906	-2.97596	-2.9268
11.4746	-2.94211	-2.97883	-2.92873
11.5356	-2.9443	-2.9806	-2.93035
11.5967	-2.94641	-2.98236	-2.93272
11.6577	-2.94563	-2.98395	-2.93395
11.7188	-2.94689	-2.98552	-2.94028
11.7798	-2.94739	-2.98858	-2.9425
11.8408	-2.94742	-2.9901	-2.94273
11.9019	-2.94772	-2.99297	-2.94561
11.9629	-2.94793	-2.99513	-2.94641
12.0239	-2.95146	-2.99579	-2.94774
12.085	-2.95233	-2.99762	-2.94921
12.146	-2.95189	-3.00111	-2.95572
12.207	-2.95465	-3.00277	-2.95621
12.2681	-2.95633	-3.00045	-2.96202
12.3291	-2.95866	-2.9986	-2.96583
12.3901	-2.96005	-2.99903	-2.96842
12.4512	-2.96328	-3.00049	-2.97118
12.5122	-2.96641	-3.00489	-2.97432
12.5732	-2.96714	-3.00581	-2.97683
12.6343	-2.97024	-3.00731	-2.98228
12.6953	-2.97263	-3.01062	-2.98579
12.7563	-2.97372	-3.01286	-2.98223
12.8174	-2.97438	-3.01358	-2.98662
12.8784	-2.97725	-3.01411	-2.98885
12.9395	-2.97868	-3.0151	-2.99052
13.0005	-2.98027	-3.01584	-2.9903
13.0615	-2.98418	-3.01679	-2.98906
13.1226	-2.98423	-3.01602	-2.99493
13.1836	-2.98481	-3.01554	-2.99226
13.2446	-2.98439	-3.01797	-2.99515
13.3057	-2.98614	-3.01506	-2.99769
13.3667	-2.98548	-3.01154	-2.9951
13.4277	-2.99086	-3.01502	-2.99986
13.4888	-2.99187	-3.01261	-2.997
13.5498	-2.99433	-3.01046	-3.0002
13.6108	-2.99294	-3.01005	-3.00064
13.6719	-2.99499	-3.01016	-3.00037
13.7329	-2.99529	-3.01055	-3.00059
13.7939	-2.99569	-3.01103	-3.00333
13.855	-2.99618	-3.01186	-2.99666
13.916	-2.99884	-3.01529	-2.99886
13.9771	-3.00199	-3.01679	-2.99985
14.0381	-2.99837	-3.01378	-3.00402
14.0991	-2.99961	-3.01318	-3.0073
14.1602	-3.00254	-3.01312	-3.00801
14.2212	-3.00223	-3.0135	-3.01166
14.2822	-3.00276	-3.01502	-3.00967
14.3433	-3.00236	-3.01515	-3.00881
14.4043	-3.00474	-3.01659	-3.00927
14.4653	-3.00409	-3.01999	-3.00476
14.5264	-3.00418	-3.02047	-3.00766
14.5874	-3.00574	-3.01688	-3.00825
14.6484	-3.00545	-3.01962	-3.01194
14.7095	-3.00655	-3.02074	-3.00916
14.7705	-3.00542	-3.02281	-3.01576
14.8315	-3.00962	-3.02331	-3.01461
14.8926	-3.01039	-3.02673	-3.01472
14.9536	-3.01033	-3.0274	-3.01377
15.0146	-3.01364	-3.02722	-3.01572
15.0757	-3.01599	-3.03142	-3.01517
15.1367	-3.01808	-3.03672	-3.01456
15.1978	-3.01977	-3.03851	-3.01686
15.2588	-3.02457	-3.04028	-3.01514
15.3198	-3.02764	-3.04423	-3.01836
15.3809	-3.03011	-3.04426	-3.01351
15.4419	-3.03298	-3.04685	-3.01714
15.5029	-3.03648	-3.04528	-3.01559
15.564	-3.03672	-3.05023	-3.01705
15.625	-3.0428	-3.05241	-3.01583
15.686	-3.04446	-3.05476	-3.02026
15.7471	-3.04624	-3.05602	-3.02106
15.8081	-3.04819	-3.05808	-3.02587
15.8691	-3.04833	-3.05911	-3.02614
15.9302	-3.05057	-3.06364	-3.0257
15.9912	-3.05049	-3.06302	-3.02805
16.0522	-3.05301	-3.06482	-3.03247
16.1133	-3.05728	-3.06548	-3.03846
16.1743	-3.05938	-3.06315	-3.03675
16.2354	-3.06112	-3.06568	-3.04289
16.2964	-3.06323	-3.06727	-3.0413
16.3574	-3.06467	-3.06745	-3.04115
16.4185	-3.06541	-3.06684	-3.04528
16.4795	-3.0665	-3.06704	-3.0494
16.5405	-3.06743	-3.06773	-3.05332
16.6016	-3.06842	-3.06855	-3.05602
16.6626	-3.07051	-3.0692	-3.0554
16.7236	-3.07135	-3.07106	-3.05904
16.7847	-3.07417	-3.07258	-3.0598
16.8457	-3.07494	-3.07209	-3.06346
16.9067	-3.07661	-3.07679	-3.06066
16.9678	-3.07634	-3.07687	-3.06515
17.0288	-3.07524	-3.07967	-3.0665
17.0898	-3.07679	-3.07963	-3.06996
17.1509	-3.07741	-3.08211	-3.07204
17.2119	-3.07982	-3.08168	-3.07162
17.2729	-3.07877	-3.08513	-3.07202
17.334	-3.08256	-3.08505	-3.07289
17.395	-3.08233	-3.0852	-3.07428
17.4561	-3.0831	-3.08745	-3.07595
17.5171	-3.08536	-3.09193	-3.07912
17.5781	-3.08609	-3.09037	-3.08607
17.6392	-3.08757	-3.09246	-3.08698
17.7002	-3.0878	-3.09176	-3.08752
17.7612	-3.08965	-3.09155	-3.08769
17.8223	-3.09024	-3.09348	-3.0908
17.8833	-3.09036	-3.09082	-3.09275
17.9443	-3.09064	-3.0926	-3.09458
18.0054	-3.09052	-3.09049	-3.09351
18.0664	-3.09588	-3.09011	-3.0961
18.1274	-3.09547	-3.0905	-3.09718
18.1885	-3.09301	-3.08568	-3.09077
18.2495	-3.09514	-3.08818	-3.09223
18.3105	-3.09637	-3.09149	-3.08908
18.3716	-3.09426	-3.08965	-3.09391
18.4326	-3.09399	-3.0893	-3.09644
18.4937	-3.09272	-3.08575	-3.09598
18.5547	-3.09211	-3.08894	-3.09716
18.6157	-3.09519	-3.08847	-3.09485
18.6768	-3.09623	-3.08974	-3.09746
18.7378	-3.09765	-3.08659	-3.0972
18.7988	-3.09701	-3.08724	-3.09678
18.8599	-3.09761	-3.08897	-3.09592
18.9209	-3.10023	-3.08782	-3.09235
18.9819	-3.10335	-3.08689	-3.0933
19.043	-3.10475	-3.0866	-3.09815
19.104	-3.10701	-3.0874	-3.10108
19.165	-3.10587	-3.08607	-3.10127
19.2261	-3.10681	-3.08819	-3.10122
19.2871	-3.10725	-3.08643	-3.0988
19.3481	-3.10927	-3.08848	-3.09955
19.4092	-3.10942	-3.0907	-3.09611
19.4702	-3.11073	-3.09056	-3.09914
19.5312	-3.11124	-3.08915	-3.09563
19.5923	-3.11078	-3.08876	-3.09574
19.6533	-3.11324	-3.09021	-3.09452
19.7144	-3.11592	-3.08736	-3.0952
19.7754	-3.11747	-3.09011	-3.0975
19.8364	-3.11605	-3.09083	-3.09805
19.8975	-3.11451	-3.08948	-3.09519
19.9585	-3.1151	-3.09415	-3.09341
20.0195	-3.11473	-3.09239	-3.09104
20.0806	-3.11308	-3.0941	-3.08988
20.1416	-3.11442	-3.09324	-3.09273
20.2026	-3.11641	-3.09412	-3.09082
20.2637	-3.11647	-3.09147	-3.08898
20.3247	-3.12058	-3.09172	-3.08816
20.3857	-3.1218	-3.09181	-3.08793
20.4468	-3.12033	-3.09353	-3.08954
20.5078	-3.1216	-3.09197	-3.0914
20.5688	-3.12124	-3.09218	-3.08639
20.6299	-3.1244	-3.09121	-3.08529
20.6909	-3.1218	-3.09039	-3.08574
20.752	-3.12384	-3.09082	-3.08527
20.813	-3.12394	-3.08892	-3.08248
20.874	-3.12849	-3.08815	-3.08061
20.9351	-3.12792	-3.08745	-3.08411
20.9961	-3.12818	-3.08597	-3.0844
21.0571	-3.1295	-3.08483	-3.08784
21.1182	-3.12915	-3.08503	-3.08603
21.1792	-3.1267	-3.08574	-3.08637
21.2402	-3.1264	-3.08528	-3.083
21.3013	-3.12863	-3.08721	-3.08783
21.3623	-3.12862	-3.08554	-3.08457
21.4233	-3.12794	-3.08377	-3.08391
21.4844	-3.12878	-3.08543	-3.08369
21.5454	-3.12683	-3.0869	-3.08886
21.6064	-3.12641	-3.08708	-3.0887
21.6675	-3.1285	-3.08954	-3.08955
21.7285	-3.12809	-3.08968	-3.08985
21.7896	-3.12858	-3.08883	-3.09129
21.8506	-3.12792	-3.08918	-3.0891
21.9116	-3.12943	-3.08767	-3.08657
21.9727	-3.12901	-3.0909	-3.08405
22.0337	-3.12837	-3.08948	-3.08579
22.0947	-3.12853	-3.0911	-3.08195
22.1558	-3.13101	-3.09224	-3.08205
22.2168	-3.13299	-3.09205	-3.08623
22.2778	-3.12996	-3.09377	-3.08652
22.3389	-3.13177	-3.09408	-3.08794
22.3999	-3.13387	-3.09282	-3.09114
22.4609	-3.13297	-3.0963	-3.09175
22.522	-3.13403	-3.09648	-3.09268
22.583	-3.13106	-3.09623	-3.09072
22.644	-3.13424	-3.09485	-3.09098
22.7051	-3.13133	-3.0979	-3.09294
22.7661	-3.131	-3.10005	-3.09093
22.8271	-3.13282	-3.09948	-3.09634
22.8882	-3.13128	-3.10115	-3.09567
22.9492	-3.13296	-3.10353	-3.0971
23.0103	-3.13593	-3.1049	-3.09634
23.0713	-3.13546	-3.10494	-3.09449
23.1323	-3.13459	-3.10527	-3.09613
23.1934	-3.13714	-3.10555	-3.0957
23.2544	-3.13674	-3.10446	-3.09922
23.3154	-3.13907	-3.1028	-3.09862
23.3765	-3.13929	-3.10422	-3.10144
23.4375	-3.14022	-3.10409	-3.0999
23.4985	-3.13791	-3.10316	-3.10238
23.5596	-3.13968	-3.10133	-3.1006
23.6206	-3.13944	-3.10302	-3.10172
23.6816	-3.14174	-3.1037	-3.10288
23.7427	-3.14233	-3.10151	-3.10227
23.8037	-3.14238	-3.10091	-3.10627
23.8647	-3.14294	-3.10144	-3.10575
23.9258	-3.1425	-3.09952	-3.109
23.9868	-3.14166	-3.10041	-3.10548
24.0479	-3.14286	-3.10253	-3.10294
24.1089	-3.14125	-3.10156	-3.10266
24.1699	-3.14046	-3.10299	-3.09742
24.231	-3.14172	-3.10406	-3.09971
24.292	-3.14096	-3.10678	-3.0999
24.353	-3.14087	-3.10585	-3.10194
24.4141	-3.14263	-3.1061	-3.10341
24.4751	-3.1464	-3.10642	-3.10211
24.5361	-3.14665	-3.10482	-3.10412
24.5972	-3.14704	-3.10714	-3.09917
24.6582	-3.1471	-3.11124	-3.10572
24.7192	-3.14517	-3.11175	-3.10172
24.7803	-3.14722	-3.11526	-3.10306
24.8413	-3.14776	-3.11405	-3.10406
24.9023	-3.14783	-3.11086	-3.10694
24.9634	-3.14739	-3.11321	-3.10721
25.0244	-3.14603	-3.11102	-3.10405
25.0854	-3.1467	-3.10995	-3.10308
25.1465	-3.14656	-3.10775	-3.10326
25.2075	-3.15061	-3.10838	-3.10048
25.2686	-3.14923	-3.10798	-3.09911
25.3296	-3.14889	-3.10663	-3.09849
25.3906	-3.15268	-3.10912	-3.09983
25.4517	-3.15142	-3.10982	-3.0988
25.5127	-3.1496	-3.10941	-3.10173
25.5737	-3.14988	-3.11006	-3.10212
25.6348	-3.14944	-3.10751	-3.10238
25.6958	-3.15219	-3.10812	-3.10275
25.7568	-3.15159	-3.10557	-3.10281
25.8179	-3.15288	-3.10474	-3.10206
25.8789	-3.15463	-3.10752	-3.10308
25.9399	-3.15601	-3.10652	-3.1054
26.001	-3.15748	-3.10786	-3.1062
26.062	-3.15857	-3.11003	-3.10515
26.123	-3.15827	-3.11042	-3.10546
26.1841	-3.16096	-3.10932	-3.10383
26.2451	-3.15896	-3.11082	-3.1007
26.3062	-3.16232	-3.11069	-3.09925
26.3672	-3.16243	-3.11027	-3.10311
26.4282	-3.16364	-3.11164	-3.09935
26.4893	-3.16472	-3.10917	-3.10056
26.5503	-3.1667	-3.10973	-3.10121
26.6113	-3.16635	-3.10863	-3.1018
26.6724	-3.16915	-3.10941	-3.10108
26.7334	-3.16734	-3.10882	-3.10303
26.7944	-3.16462	-3.11093	-3.10099
26.8555	-3.16608	-3.10908	-3.10201
26.9165	-3.16558	-3.11002	-3.10293
26.9775	-3.16468	-3.10924	-3.10156
27.0386	-3.16204	-3.10914	-3.09979
27.0996	-3.16032	-3.10935	-3.09898
27.1606	-3.16041	-3.10934	-3.0992
27.2217	-3.16065	-3.10991	-3.10167
27.2827	-3.16104	-3.10981	-3.10284
27.3438	-3.16043	-3.10552	-3.10234
27.4048	-3.16075	-3.10339	-3.10369
27.4658	-3.16009	-3.1036	-3.10276
27.5269	-3.15986	-3.10511	-3.10287
27.5879	-3.16251	-3.10711	-3.10359
27.6489	-3.16373	-3.10842	-3.10272
27.71	-3.16196	-3.10779	-3.10671
27.771	-3.16267	-3.11152	-3.10611
27.832	-3.16114	-3.11158	-3.10569
27.8931	-3.16075	-3.11079	-3.1065
27.9541	-3.16236	-3.1153	-3.10574
28.0151	-3.16399	-3.11567	-3.10705
28.0762	-3.16332	-3.11835	-3.10632
28.1372	-3.16428	-3.1164	-3.10537
28.1982	-3.16633	-3.11549	-3.10304
28.2593	-3.16586	-3.11623	-3.10142
28.3203	-3.16603	-3.11592	-3.10209
28.3813	-3.1668	-3.12182	-3.10355
28.4424	-3.16706	-3.12021	-3.10522
28.5034	-3.16846	-3.12155	-3.10233
28.5645	-3.16456	-3.12342	-3.09936
28.6255	-3.16381	-3.12276	-3.10318
28.6865	-3.16603	-3.12325	-3.10025
28.7476	-3.16495	-3.12137	-3.10273
28.8086	-3.16535	-3.12181	-3.10303
28.8696	-3.16309	-3.12302	-3.10209
28.9307	-3.16544	-3.11953	-3.10456
28.9917	-3.16441	-3.12023	-3.10366
29.0527	-3.16712	-3.11585	-3.10716
29.1138	-3.16788	-3.11862	-3.10353
29.1748	-3.16881	-3.11913	-3.10518
29.2358	-3.17004	-3.11439	-3.10631
29.2969	-3.17001	-3.11493	-3.10788
29.3579	-3.1699	-3.11577	-3.10757
29.4189	-3.1694	-3.1178	-3.11263
29.48	-3.1727	-3.11805	-3.11318
29.541	-3.17183	-3.11872	-3.11559
29.6021	-3.17336	-3.11963	-3.11062
29.6631	-3.17588	-3.12111	-3.11307
29.7241	-3.17698	-3.11887	-3.11411
29.7852	-3.1764	-3.1206	-3.11366
29.8462	-3.17586	-3.12171	-3.11673
29.9072	-3.17712	-3.12057	-3.11972
29.9683	-3.17644	-3.12006	-3.11661
30.0293	-3.17536	-3.12017	-3.1141
30.0903	-3.17507	-3.12279	-3.11469
30.1514	-3.17608	-3.1219	-3.11386
30.2124	-3.17779	-3.11955	-3.11411
30.2734	-3.17879	-3.12195	-3.11653
30.3345	-3.18009	-3.12335	-3.11591
30.3955	-3.17865	-3.12224	-3.11926
30.4565	-3.17943	-3.1246	-3.12134
30.5176	-3.17887	-3.12446	-3.12163
30.5786	-3.17975	-3.12581	-3.1249
30.6396	-3.18121	-3.12258	-3.12109
30.7007	-3.18237	-3.12053	-3.12364
30.7617	-3.18089	-3.12184	-3.12278
30.8228	-3.17918	-3.12352	-3.12174
30.8838	-3.18154	-3.12014	-3.12341
30.9448	-3.1799	-3.11987	-3.12573
31.0059	-3.17865	-3.12004	-3.12385
31.0669	-3.17657	-3.12271	-3.12676
31.1279	-3.17777	-3.12488	-3.12799
31.189	-3.17803	-3.12813	-3.12924
31.25	-3.17793	-3.12718	-3.12766
31.311	-3.17878	-3.1252	-3.126
31.3721	-3.17868	-3.12479	-3.12682
31.4331	-3.178	-3.12512	-3.12612
31.4941	-3.17699	-3.12915	-3.12812
31.5552	-3.17743	-3.12614	-3.13366
31.6162	-3.17727	-3.1281	-3.1334
31.6772	-3.17878	-3.12884	-3.13283
31.7383	-3.17829	-3.13168	-3.13587
31.7993	-3.18036	-3.1351	-3.13565
31.8604	-3.1806	-3.13581	-3.13441
31.9214	-3.18268	-3.13626	-3.1349
31.9824	-3.18279	-3.13715	-3.13422
32.0435	-3.18263	-3.13563	-3.13703
32.1045	-3.18371	-3.13545	-3.13866
32.1655	-3.1825	-3.13716	-3.14011
32.2266	-3.18453	-3.13639	-3.14221
32.2876	-3.18367	-3.13935	-3.14497
32.3486	-3.18385	-3.13905	-3.1424
32.4097	-3.18284	-3.13958	-3.14326
32.4707	-3.1839	-3.14031	-3.14314
32.5317	-3.18777	-3.14248	-3.1431
32.5928	-3.18937	-3.14256	-3.14352
32.6538	-3.19209	-3.14419	-3.14637
32.7148	-3.19231	-3.14651	-3.14669
32.7759	-3.19456	-3.14624	-3.14748
32.8369	-3.19432	-3.14471	-3.15074
32.8979	-3.1917	-3.14391	-3.15225
32.959	-3.19444	-3.14663	-3.15372
33.02	-3.19409	-3.14859	-3.1526
33.0811	-3.1936	-3.14971	-3.15691
33.1421	-3.19536	-3.15243	-3.15407
33.2031	-3.19712	-3.15345	-3.15505
33.2642	-3.20184	-3.15417	-3.15416
33.3252	-3.20403	-3.15417	-3.15975
33.3862	-3.20568	-3.15708	-3.1589
33.4473	-3.20702	-3.15824	-3.16057
33.5083	-3.20801	-3.15944	-3.16152
33.5693	-3.20795	-3.16017	-3.16297
33.6304	-3.20903	-3.16151	-3.16172
33.6914	-3.20961	-3.1627	-3.16824
33.7524	-3.21225	-3.16288	-3.17197
33.8135	-3.2148	-3.16802	-3.16846
33.8745	-3.21575	-3.16772	-3.17137
33.9355	-3.21692	-3.16977	-3.17191
33.9966	-3.21871	-3.17019	-3.1742
34.0576	-3.21964	-3.17205	-3.17507
34.1187	-3.22106	-3.17308	-3.17765
34.1797	-3.22035	-3.17555	-3.17582
34.2407	-3.21994	-3.17321	-3.17964
34.3018	-3.21974	-3.17175	-3.17613
34.3628	-3.22059	-3.17217	-3.17925
34.4238	-3.22292	-3.1728	-3.18377
34.4849	-3.2206	-3.1745	-3.18493
34.5459	-3.22239	-3.17396	-3.18224
34.6069	-3.22126	-3.17917	-3.18517
34.668	-3.22346	-3.17899	-3.18615
34.729	-3.22519	-3.17947	-3.18742
34.79	-3.22719	-3.18095	-3.18916
34.8511	-3.22605	-3.18177	-3.19133
34.9121	-3.22697	-3.18184	-3.19074
34.9731	-3.22951	-3.18234	-3.19342
35.0342	-3.2318	-3.18437	-3.19743
35.0952	-3.23311	-3.18414	-3.20142
35.1562	-3.23367	-3.18704	-3.2035
35.2173	-3.23825	-3.18623	-3.20421
35.2783	-3.23791	-3.18838	-3.20447
35.3394	-3.23839	-3.18675	-3.20394
35.4004	-3.23881	-3.18889	-3.20584
35.4614	-3.24115	-3.1894	-3.20731
35.5225	-3.24115	-3.19068	-3.21245
35.5835	-3.24338	-3.19248	-3.21391
35.6445	-3.2427	-3.19252	-3.21552
35.7056	-3.24387	-3.19771	-3.2177
35.7666	-3.24547	-3.20017	-3.21929
35.8276	-3.24873	-3.20029	-3.22029
35.8887	-3.24851	-3.20148	-3.22314
35.9497	-3.25222	-3.20257	-3.22094
36.0107	-3.25284	-3.20402	-3.22148
36.0718	-3.25483	-3.20682	-3.22234
36.1328	-3.25623	-3.2082	-3.22385
36.1938	-3.25695	-3.20976	-3.22255
36.2549	-3.26015	-3.20979	-3.22502
36.3159	-3.26205	-3.21127	-3.22612
36.377	-3.26356	-3.215	-3.22939
36.438	-3.26304	-3.21671	-3.22865
36.499	-3.26203	-3.21614	-3.22938
36.5601	-3.26185	-3.21892	-3.22955
36.6211	-3.26473	-3.22118	-3.22809
36.6821	-3.26744	-3.22041	-3.22944
36.7432	-3.26817	-3.2204	-3.22968
36.8042	-3.26897	-3.22294	-3.22738
36.8652	-3.27105	-3.22345	-3.2248
36.9263	-3.27242	-3.22345	-3.22867
36.9873	-3.27457	-3.22158	-3.22631
37.0483	-3.27513	-3.22396	-3.2274
37.1094	-3.27383	-3.22427	-3.22907
37.1704	-3.27617	-3.22342	-3.23257
37.2314	-3.27377	-3.22334	-3.23198
37.2925	-3.27546	-3.22525	-3.23145
37.3535	-3.27712	-3.22634	-3.23241
37.4146	-3.27826	-3.22884	-3.23085
37.4756	-3.28105	-3.22822	-3.23471
37.5366	-3.27925	-3.2343	-3.23406
37.5977	-3.27921	-3.23283	-3.24333
37.6587	-3.28354	-3.23618	-3.24513
37.7197	-3.2836	-3.23795	-3.24553
37.7808	-3.28494	-3.24098	-3.24961
37.8418	-3.28507	-3.24292	-3.24835
37.9028	-3.28692	-3.24121	-3.2483
37.9639	-3.28809	-3.23959	-3.25297
38.0249	-3.28854	-3.24181	-3.25267
38.0859	-3.28985	-3.24015	-3.25174
38.147	-3.29092	-3.24589	-3.24971
38.208	-3.29281	-3.24543	-3.25588
38.269	-3.2944	-3.24962	-3.25621
38.3301	-3.2959	-3.24921	-3.25741
38.3911	-3.29827	-3.25035	-3.25961
38.4521	-3.29811	-3.25078	-3.25848
38.5132	-3.30121	-3.25138	-3.25709
38.5742	-3.30053	-3.25101	-3.26073
38.6353	-3.3044	-3.2526	-3.26149
38.6963	-3.30546	-3.25415	-3.26431
38.7573	-3.30548	-3.25562	-3.26274
38.8184	-3.30592	-3.25571	-3.2625
38.8794	-3.3069	-3.26002	-3.26222
38.9404	-3.30974	-3.25962	-3.26472
39.0015	-3.30731	-3.26291	-3.26706
39.0625	-3.3087	-3.26381	-3.26606
39.1235	-3.31045	-3.26527	-3.27009
39.1846	-3.31239	-3.26541	-3.26887
39.2456	-3.31143	-3.26649	-3.26832
39.3066	-3.31026	-3.26786	-3.27125
39.3677	-3.31305	-3.26607	-3.27482
39.4287	-3.3137	-3.26694	-3.27504
39.4897	-3.31351	-3.2684	-3.27927
39.5508	-3.31822	-3.26983	-3.2797
39.6118	-3.31656	-3.27288	-3.2794
39.6729	-3.31846	-3.27436	-3.28074
39.7339	-3.31692	-3.27404	-3.28679
39.7949	-3.31927	-3.2749	-3.28816
39.856	-3.32297	-3.27651	-3.2882
39.917	-3.32389	-3.27802	-3.28991
39.978	-3.32734	-3.27935	-3.28884
40.0391	-3.32678	-3.28014	-3.28899
40.1001	-3.3256	-3.28245	-3.29048
40.1611	-3.3291	-3.28258	-3.29156
40.2222	-3.33219	-3.28406	-3.29072
40.2832	-3.33193	-3.28377	-3.28928
40.3442	-3.33407	-3.28602	-3.29078
40.4053	-3.33258	-3.28679	-3.29047
40.4663	-3.33691	-3.28942	-3.29231
40.5273	-3.33548	-3.28847	-3.29351
40.5884	-3.33598	-3.28703	-3.29602
40.6494	-3.3371	-3.28788	-3.29448
40.7104	-3.33769	-3.28941	-3.29449
40.7715	-3.33941	-3.2933	-3.29558
40.8325	-3.33949	-3.29411	-3.29475
40.8936	-3.33943	-3.29607	-3.29323
40.9546	-3.3397	-3.29522	-3.29334
41.0156	-3.34023	-3.29772	-3.29547
41.0767	-3.33924	-3.2989	-3.29586
41.1377	-3.33927	-3.30404	-3.29618
41.1987	-3.33946	-3.30192	-3.29804
41.2598	-3.34039	-3.30489	-3.2954
41.3208	-3.34251	-3.30178	-3.29764
41.3818	-3.34221	-3.30236	-3.29838
41.4429	-3.34222	-3.30403	-3.3005
41.5039	-3.34277	-3.30652	-3.29686
41.5649	-3.34094	-3.30563	-3.29881
41.626	-3.34213	-3.30378	-3.29678
41.687	-3.34788	-3.30405	-3.29987
41.748	-3.34494	-3.30593	-3.30068
41.8091	-3.34586	-3.3059	-3.30181
41.8701	-3.34661	-3.30703	-3.30635
41.9312	-3.34772	-3.30821	-3.30558
41.9922	-3.34863	-3.30883	-3.30485
42.0532	-3.3494	-3.30922	-3.30382
42.1143	-3.34817	-3.31	-3.30517
42.1753	-3.34886	-3.3104	-3.30378
42.2363	-3.35013	-3.30939	-3.3073
42.2974	-3.3514	-3.30873	-3.30932
42.3584	-3.35293	-3.30878	-3.31077
42.4194	-3.35074	-3.31153	-3.31439
42.4805	-3.35021	-3.31305	-3.31445
42.5415	-3.35115	-3.31556	-3.31174
42.6025	-3.3523	-3.31453	-3.31419
42.6636	-3.35381	-3.31481	-3.31433
42.7246	-3.35455	-3.3162	-3.31808
42.7856	-3.35321	-3.31584	-3.32118
42.8467	-3.35543	-3.31475	-3.32119
42.9077	-3.35616	-3.31424	-3.3205
42.9688	-3.3555	-3.31537	-3.32302
43.0298	-3.35534	-3.31637	-3.32642
43.0908	-3.35647	-3.31533	-3.3294
43.1519	-3.35803	-3.31679	-3.32746
43.2129	-3.36034	-3.3173	-3.32819
43.2739	-3.35834	-3.31784	-3.33003
43.335	-3.35958	-3.31938	-3.32924
43.396	-3.36279	-3.31847	-3.3282
43.457	-3.36358	-3.32152	-3.33038
43.5181	-3.36737	-3.32126	-3.32752
43.5791	-3.3661	-3.3212	-3.32475
43.6401	-3.36874	-3.3222	-3.32648
43.7012	-3.36949	-3.32345	-3.32703
43.7622	-3.36952	-3.32112	-3.32619
43.8232	-3.36984	-3.32123	-3.32334
43.8843	-3.36865	-3.32138	-3.32314
43.9453	-3.36918	-3.32354	-3.32434
44.0063	-3.36943	-3.32373	-3.32459
44.0674	-3.36848	-3.3273	-3.32292
44.1284	-3.36866	-3.32489	-3.32366
44.1895	-3.37007	-3.32537	-3.32289
44.2505	-3.36933	-3.32539	-3.3232
44.3115	-3.3712	-3.32785	-3.32415
44.3726	-3.3728	-3.32628	-3.3285
44.4336	-3.37194	-3.32926	-3.32945
44.4946	-3.3732	-3.32782	-3.33074
44.5557	-3.37241	-3.33188	-3.3341
44.6167	-3.37397	-3.33266	-3.33394
44.6777	-3.37267	-3.33479	-3.3353
44.7388	-3.37784	-3.3338	-3.33771
44.7998	-3.37785	-3.33739	-3.3392
44.8608	-3.37913	-3.33814	-3.33983
44.9219	-3.38252	-3.33737	-3.34173
44.9829	-3.38225	-3.33623	-3.34129
45.0439	-3.38254	-3.33692	-3.34633
45.105	-3.38345	-3.33438	-3.34253
45.166	-3.38191	-3.33527	-3.34475
45.2271	-3.38174	-3.33531	-3.34408
45.2881	-3.38194	-3.33851	-3.34275
45.3491	-3.37987	-3.33978	-3.34233
45.4102	-3.38292	-3.34027	-3.33971
45.4712	-3.38257	-3.34213	-3.34
45.5322	-3.38465	-3.34405	-3.33963
45.5933	-3.38284	-3.34418	-3.34168
45.6543	-3.38456	-3.34489	-3.34005
45.7153	-3.38602	-3.34502	-3.34381
45.7764	-3.3872	-3.34769	-3.34384
45.8374	-3.38786	-3.34634	-3.34557
45.8984	-3.38783	-3.34682	-3.34303
45.9595	-3.3862	-3.34745	-3.34529
46.0205	-3.38738	-3.34586	-3.34525
46.0815	-3.38901	-3.34866	-3.34731
46.1426	-3.39132	-3.34828	-3.34839
46.2036	-3.39102	-3.34857	-3.35078
46.2646	-3.3964	-3.34988	-3.34909
46.3257	-3.39254	-3.35343	-3.35399
46.3867	-3.39348	-3.35565	-3.34929
46.4478	-3.39411	-3.35676	-3.35406
46.5088	-3.39607	-3.35533	-3.35433
46.5698	-3.39795	-3.35618	-3.35569
46.6309	-3.39782	-3.35554	-3.35434
46.6919	-3.39932	-3.35671	-3.35914
46.7529	-3.40181	-3.35609	-3.35673
46.814	-3.40272	-3.35885	-3.35673
46.875	-3.40458	-3.35829	-3.35931
46.936	-3.40516	-3.36065	-3.36261
46.9971	-3.40601	-3.36364	-3.36285
47.0581	-3.40683	-3.36323	-3.36452
47.1191	-3.40584	-3.36371	-3.36147
47.1802	-3.40538	-3.3652	-3.36201
47.2412	-3.40359	-3.36752	-3.36334
47.3022	-3.40525	-3.36581	-3.36699
47.3633	-3.40334	-3.3704	-3.36607
47.4243	-3.40455	-3.36941	-3.36929
47.4854	-3.40577	-3.37077	-3.36855
47.5464	-3.4042	-3.37073	-3.36846
47.6074	-3.40524	-3.37269	-3.37028
47.6685	-3.40896	-3.37224	-3.37362
47.7295	-3.40795	-3.37251	-3.37597
47.7905	-3.40819	-3.37542	-3.37387
47.8516	-3.40952	-3.37537	-3.37533
47.9126	-3.41061	-3.37477	-3.37651
47.9736	-3.40929	-3.37355	-3.37826
48.0347	-3.41104	-3.3744	-3.37911
48.0957	-3.41176	-3.37606	-3.37956
48.1567	-3.41195	-3.37897	-3.38222
48.2178	-3.41285	-3.37871	-3.38056
48.2788	-3.41463	-3.3819	-3.38371
48.3398	-3.4132	-3.38055	-3.38428
48.4009	-3.41789	-3.38118	-3.38356
48.4619	-3.41935	-3.38103	-3.38365
48.5229	-3.41943	-3.38317	-3.38298
48.584	-3.42154	-3.38238	-3.38036
48.645	-3.42145	-3.3824	-3.38273
48.7061	-3.42242	-3.38201	-3.38333
48.7671	-3.42275	-3.38105	-3.38451
48.8281	-3.42429	-3.38318	-3.3833
48.8892	-3.42803	-3.38318	-3.38512
48.9502	-3.42573	-3.38524	-3.38642
49.0112	-3.42734	-3.38391	-3.38887
49.0723	-3.42965	-3.38396	-3.38698
49.1333	-3.43075	-3.38932	-3.38875
49.1943	-3.43153	-3.38843	-3.39057
49.2554	-3.435	-3.39047	-3.39232
49.3164	-3.43455	-3.39184	-3.39262
49.3774	-3.43637	-3.39319	-3.3932
49.4385	-3.43775	-3.3951	-3.39928
49.4995	-3.43897	-3.39593	-3.39964
49.5605	-3.43805	-3.39783	-3.39868
49.6216	-3.44008	-3.40064	-3.39752
49.6826	-3.44053	-3.40275	-3.39935
49.7437	-3.44104	-3.40246	-3.40076
49.8047	-3.44414	-3.40605	-3.40316
49.8657	-3.44689	-3.40566	-3.40723
49.9268	-3.44912	-3.40682	-3.40649
49.9878	-3.45014	-3.40959	-3.40707
