# Supplementary material for: Spontaneous oxycodone withdrawal disrupts sleep, diurnal, and electrophysiological dynamics in rats
Source: PLoS One. 2025 Jan 17;20(1):e0312794. doi: 10.1371/journal.pone.0312794 (PMC11741586; doi:10.1371/journal.pone.0312794)
Supplement: S1 File — (ZIP) [file pone.0312794.s001.zip › All Supplementary Figures and Data 101824/S17_Data.xlsx]

## Sheet: S17 PSD ZT0-12
Frequency	Base(Avg.)	W2	W8
0.549316	-1.77788	-1.71188	-1.69302
0.610352	-1.80013	-1.7561	-1.7335
0.671387	-1.82657	-1.80141	-1.7755
0.732422	-1.86148	-1.8452	-1.82256
0.793457	-1.89127	-1.88222	-1.86034
0.854492	-1.92296	-1.91461	-1.8951
0.915527	-1.95187	-1.94893	-1.92634
0.976562	-1.97785	-1.97488	-1.95385
1.0376	-2.00291	-2.00061	-1.98112
1.09863	-2.02577	-2.0231	-2.0032
1.15967	-2.04732	-2.04054	-2.02549
1.2207	-2.06632	-2.05787	-2.04241
1.28174	-2.08212	-2.07199	-2.06035
1.34277	-2.09761	-2.08762	-2.0717
1.40381	-2.11134	-2.09921	-2.08635
1.46484	-2.12243	-2.10976	-2.09691
1.52588	-2.13182	-2.1202	-2.10737
1.58691	-2.13852	-2.13077	-2.11712
1.64795	-2.14649	-2.1392	-2.12552				Spectrogram data from 0.5-50Hz, averaged across N=8 rats for Wake during lights on (ZT0-12) (relative power)
1.70898	-2.15186	-2.14722	-2.1347
1.77002	-2.15877	-2.15763	-2.14056
1.83105	-2.16403	-2.16727	-2.14705
1.89209	-2.16977	-2.17708	-2.15639
1.95312	-2.17575	-2.18809	-2.16483
2.01416	-2.18031	-2.19875	-2.17449
2.0752	-2.18623	-2.20951	-2.18204
2.13623	-2.19204	-2.22203	-2.19102
2.19727	-2.19935	-2.23253	-2.19939
2.2583	-2.20892	-2.24406	-2.21098
2.31934	-2.21656	-2.25782	-2.22187
2.38037	-2.22565	-2.2701	-2.23164
2.44141	-2.23455	-2.28309	-2.24468
2.50244	-2.24503	-2.29437	-2.25551
2.56348	-2.25609	-2.30559	-2.26763
2.62451	-2.26687	-2.31858	-2.27975
2.68555	-2.27793	-2.32797	-2.28748
2.74658	-2.28858	-2.33807	-2.29754
2.80762	-2.30007	-2.34831	-2.30734
2.86865	-2.31073	-2.35689	-2.317
2.92969	-2.32133	-2.36576	-2.3267
2.99072	-2.33079	-2.37516	-2.33598
3.05176	-2.34094	-2.38169	-2.3445
3.11279	-2.34949	-2.39147	-2.35029
3.17383	-2.35928	-2.39767	-2.35603
3.23486	-2.36616	-2.40396	-2.36314
3.2959	-2.37295	-2.40903	-2.36826
3.35693	-2.38006	-2.41371	-2.37389
3.41797	-2.38745	-2.41962	-2.37755
3.479	-2.39261	-2.42406	-2.38274
3.54004	-2.39772	-2.42858	-2.3863
3.60107	-2.4024	-2.43258	-2.38941
3.66211	-2.40782	-2.43795	-2.39407
3.72314	-2.4109	-2.4417	-2.39509
3.78418	-2.41576	-2.44523	-2.398
3.84521	-2.41834	-2.44847	-2.40111
3.90625	-2.42196	-2.45198	-2.40594
3.96729	-2.42607	-2.45546	-2.40873
4.02832	-2.42859	-2.45765	-2.41364
4.08936	-2.43078	-2.45905	-2.41699
4.15039	-2.43282	-2.46009	-2.42195
4.21143	-2.43682	-2.46172	-2.42774
4.27246	-2.44007	-2.46202	-2.43258
4.3335	-2.44324	-2.46139	-2.43887
4.39453	-2.44557	-2.46144	-2.44381
4.45557	-2.44736	-2.46261	-2.44923
4.5166	-2.44837	-2.46074	-2.45117
4.57764	-2.44947	-2.45862	-2.4558
4.63867	-2.44987	-2.45798	-2.45876
4.69971	-2.44993	-2.45543	-2.46164
4.76074	-2.44969	-2.453	-2.46387
4.82178	-2.4489	-2.44826	-2.46446
4.88281	-2.44697	-2.44231	-2.46648
4.94385	-2.44429	-2.43664	-2.46648
5.00488	-2.44029	-2.43169	-2.46555
5.06592	-2.43705	-2.4263	-2.46481
5.12695	-2.43285	-2.42057	-2.4636
5.18799	-2.42777	-2.4157	-2.46299
5.24902	-2.422	-2.41283	-2.45837
5.31006	-2.41685	-2.40696	-2.45726
5.37109	-2.41057	-2.40152	-2.45447
5.43213	-2.40403	-2.39737	-2.45133
5.49316	-2.3981	-2.39467	-2.44979
5.5542	-2.39327	-2.3941	-2.4462
5.61523	-2.38952	-2.39167	-2.44488
5.67627	-2.38613	-2.39137	-2.44283
5.7373	-2.38178	-2.39169	-2.44021
5.79834	-2.37949	-2.39621	-2.43878
5.85938	-2.37707	-2.39816	-2.43821
5.92041	-2.37577	-2.40045	-2.44105
5.98145	-2.37593	-2.40868	-2.44013
6.04248	-2.37904	-2.41418	-2.44146
6.10352	-2.38075	-2.42083	-2.44451
6.16455	-2.38504	-2.42647	-2.44674
6.22559	-2.39039	-2.43478	-2.4511
6.28662	-2.39762	-2.44455	-2.45624
6.34766	-2.4051	-2.45574	-2.46289
6.40869	-2.41349	-2.46654	-2.46975
6.46973	-2.4234	-2.47803	-2.47687
6.53076	-2.43356	-2.49168	-2.48529
6.5918	-2.44616	-2.50399	-2.49417
6.65283	-2.45766	-2.51761	-2.50332
6.71387	-2.4712	-2.53235	-2.51139
6.7749	-2.4834	-2.54477	-2.52022
6.83594	-2.49903	-2.56249	-2.53224
6.89697	-2.51368	-2.57695	-2.54146
6.95801	-2.52665	-2.58977	-2.55333
7.01904	-2.54141	-2.60474	-2.56464
7.08008	-2.55827	-2.62007	-2.57879
7.14111	-2.57307	-2.6326	-2.59093
7.20215	-2.58809	-2.64524	-2.60249
7.26318	-2.60241	-2.6591	-2.6153
7.32422	-2.61761	-2.67143	-2.62647
7.38525	-2.63104	-2.68226	-2.63962
7.44629	-2.64544	-2.69445	-2.6527
7.50732	-2.65883	-2.7059	-2.66474
7.56836	-2.67151	-2.71761	-2.67755
7.62939	-2.68294	-2.7292	-2.68984
7.69043	-2.69686	-2.74308	-2.70198
7.75146	-2.7083	-2.75403	-2.71397
7.8125	-2.71969	-2.76617	-2.72608
7.87354	-2.73019	-2.77799	-2.73736
7.93457	-2.73987	-2.78855	-2.74741
7.99561	-2.75179	-2.79802	-2.75701
8.05664	-2.76167	-2.80899	-2.76727
8.11768	-2.77139	-2.81681	-2.77864
8.17871	-2.78027	-2.82651	-2.7905
8.23975	-2.79053	-2.836	-2.79781
8.30078	-2.79837	-2.84549	-2.80955
8.36182	-2.80752	-2.85531	-2.81671
8.42285	-2.81573	-2.8622	-2.82717
8.48389	-2.82368	-2.86954	-2.83528
8.54492	-2.83208	-2.87723	-2.84353
8.60596	-2.83887	-2.88469	-2.85361
8.66699	-2.84515	-2.89271	-2.86247
8.72803	-2.85179	-2.89915	-2.87087
8.78906	-2.85855	-2.90575	-2.87735
8.8501	-2.86494	-2.91076	-2.8861
8.91113	-2.87046	-2.91545	-2.89235
8.97217	-2.87651	-2.92166	-2.90108
9.0332	-2.88363	-2.92638	-2.90854
9.09424	-2.88888	-2.93339	-2.91482
9.15527	-2.89466	-2.93816	-2.92333
9.21631	-2.90075	-2.94336	-2.92946
9.27734	-2.90525	-2.94777	-2.93524
9.33838	-2.91044	-2.95325	-2.94013
9.39941	-2.91636	-2.95672	-2.94795
9.46045	-2.9223	-2.96127	-2.95411
9.52148	-2.92812	-2.96373	-2.96002
9.58252	-2.93314	-2.97094	-2.96188
9.64355	-2.93786	-2.9741	-2.96845
9.70459	-2.94244	-2.97966	-2.97355
9.76562	-2.9471	-2.98265	-2.97849
9.82666	-2.954	-2.98636	-2.98336
9.8877	-2.95683	-2.99207	-2.98831
9.94873	-2.96268	-2.99513	-2.99192
10.0098	-2.96691	-2.99742	-2.99669
10.0708	-2.97163	-3.00128	-3.00312
10.1318	-2.97591	-3.00455	-3.00748
10.1929	-2.98017	-3.00715	-3.01025
10.2539	-2.98527	-3.01116	-3.01628
10.3149	-2.9897	-3.01244	-3.01878
10.376	-2.99318	-3.01536	-3.02307
10.437	-2.99716	-3.01687	-3.02667
10.498	-3.00136	-3.02034	-3.02931
10.5591	-3.00442	-3.02383	-3.03339
10.6201	-3.00719	-3.02687	-3.03401
10.6812	-3.00969	-3.02889	-3.03735
10.7422	-3.01364	-3.03148	-3.03962
10.8032	-3.01613	-3.03508	-3.04111
10.8643	-3.01946	-3.03789	-3.04233
10.9253	-3.02231	-3.04064	-3.04262
10.9863	-3.0249	-3.04128	-3.04617
11.0474	-3.02603	-3.04292	-3.04899
11.1084	-3.02891	-3.0456	-3.04946
11.1694	-3.0306	-3.04784	-3.05073
11.2305	-3.03218	-3.05009	-3.05076
11.2915	-3.03374	-3.0528	-3.05233
11.3525	-3.03498	-3.05663	-3.05425
11.4136	-3.03593	-3.05756	-3.05381
11.4746	-3.03655	-3.05875	-3.05595
11.5356	-3.03785	-3.06109	-3.05772
11.5967	-3.03873	-3.06258	-3.05815
11.6577	-3.0407	-3.06603	-3.0599
11.7188	-3.04151	-3.06705	-3.06191
11.7798	-3.04254	-3.0714	-3.06296
11.8408	-3.04406	-3.07311	-3.06375
11.9019	-3.04488	-3.07476	-3.06541
11.9629	-3.04604	-3.07596	-3.068
12.0239	-3.04734	-3.07851	-3.06994
12.085	-3.04801	-3.08125	-3.07127
12.146	-3.05101	-3.08264	-3.07391
12.207	-3.05092	-3.08532	-3.0765
12.2681	-3.05325	-3.08616	-3.07997
12.3291	-3.05452	-3.08933	-3.08096
12.3901	-3.05642	-3.09205	-3.08348
12.4512	-3.05749	-3.09273	-3.08412
12.5122	-3.05878	-3.09603	-3.08724
12.5732	-3.0609	-3.09525	-3.08828
12.6343	-3.06304	-3.09725	-3.08867
12.6953	-3.0656	-3.09884	-3.0929
12.7563	-3.06603	-3.10185	-3.09487
12.8174	-3.06622	-3.10366	-3.09666
12.8784	-3.06962	-3.10469	-3.09815
12.9395	-3.07144	-3.10603	-3.09662
13.0005	-3.07331	-3.10833	-3.09806
13.0615	-3.07661	-3.11022	-3.09975
13.1226	-3.07819	-3.1095	-3.10176
13.1836	-3.08236	-3.11194	-3.10321
13.2446	-3.08461	-3.11482	-3.10428
13.3057	-3.08679	-3.11584	-3.10824
13.3667	-3.08949	-3.11697	-3.1097
13.4277	-3.09198	-3.11941	-3.11453
13.4888	-3.09349	-3.12156	-3.11697
13.5498	-3.09575	-3.12371	-3.11957
13.6108	-3.09687	-3.12673	-3.12122
13.6719	-3.10133	-3.12717	-3.12423
13.7329	-3.10277	-3.12953	-3.12598
13.7939	-3.10561	-3.12972	-3.12886
13.855	-3.10758	-3.13041	-3.13009
13.916	-3.10997	-3.13327	-3.13385
13.9771	-3.11161	-3.13354	-3.13624
14.0381	-3.11408	-3.13531	-3.13843
14.0991	-3.11605	-3.13606	-3.14216
14.1602	-3.11979	-3.13736	-3.14363
14.2212	-3.12113	-3.13826	-3.14636
14.2822	-3.12366	-3.14045	-3.14644
14.3433	-3.12578	-3.14123	-3.14716
14.4043	-3.12754	-3.14249	-3.15102
14.4653	-3.12979	-3.14237	-3.15099
14.5264	-3.13265	-3.14537	-3.15407
14.5874	-3.1357	-3.1442	-3.15511
14.6484	-3.13782	-3.14662	-3.15757
14.7095	-3.13984	-3.14548	-3.15697
14.7705	-3.14324	-3.14665	-3.15896
14.8315	-3.14578	-3.1491	-3.16258
14.8926	-3.14754	-3.14932	-3.16402
14.9536	-3.14948	-3.15113	-3.16649
15.0146	-3.15093	-3.14985	-3.16774
15.0757	-3.15382	-3.15325	-3.16963
15.1367	-3.15678	-3.15495	-3.17168
15.1978	-3.15765	-3.15521	-3.17377
15.2588	-3.1601	-3.1555	-3.17676
15.3198	-3.16119	-3.15699	-3.17898
15.3809	-3.16325	-3.15818	-3.17836
15.4419	-3.16593	-3.15863	-3.17986
15.5029	-3.16725	-3.16004	-3.18165
15.564	-3.16915	-3.16062	-3.18358
15.625	-3.1714	-3.16162	-3.18515
15.686	-3.17379	-3.16466	-3.18478
15.7471	-3.17613	-3.16488	-3.18662
15.8081	-3.179	-3.16586	-3.18495
15.8691	-3.17951	-3.16735	-3.18518
15.9302	-3.18177	-3.17012	-3.18823
15.9912	-3.18322	-3.17031	-3.18881
16.0522	-3.18489	-3.17237	-3.18989
16.1133	-3.18669	-3.17098	-3.19213
16.1743	-3.18958	-3.17132	-3.19188
16.2354	-3.19082	-3.17373	-3.19182
16.2964	-3.19176	-3.1742	-3.19295
16.3574	-3.19266	-3.17403	-3.19529
16.4185	-3.1945	-3.17483	-3.1949
16.4795	-3.19585	-3.17513	-3.19686
16.5405	-3.1963	-3.17732	-3.19822
16.6016	-3.19927	-3.17827	-3.20034
16.6626	-3.1995	-3.18034	-3.20335
16.7236	-3.19963	-3.17898	-3.20499
16.7847	-3.19945	-3.18047	-3.20481
16.8457	-3.20024	-3.18184	-3.20393
16.9067	-3.20072	-3.18254	-3.20468
16.9678	-3.2034	-3.17961	-3.20568
17.0288	-3.20413	-3.18065	-3.20409
17.0898	-3.20586	-3.18164	-3.20312
17.1509	-3.20677	-3.18132	-3.20471
17.2119	-3.20721	-3.18135	-3.20446
17.2729	-3.20733	-3.18216	-3.20583
17.334	-3.20748	-3.18229	-3.20735
17.395	-3.2071	-3.18375	-3.20951
17.4561	-3.20754	-3.18444	-3.21326
17.5171	-3.20984	-3.18531	-3.21279
17.5781	-3.2096	-3.18744	-3.21296
17.6392	-3.20935	-3.18767	-3.21233
17.7002	-3.21062	-3.18919	-3.21424
17.7612	-3.21068	-3.1885	-3.21636
17.8223	-3.21306	-3.18868	-3.21691
17.8833	-3.21385	-3.19088	-3.22079
17.9443	-3.21458	-3.19082	-3.22136
18.0054	-3.21537	-3.19101	-3.22119
18.0664	-3.2145	-3.19188	-3.2216
18.1274	-3.2154	-3.19337	-3.22244
18.1885	-3.2149	-3.19335	-3.22299
18.2495	-3.21647	-3.19401	-3.22282
18.3105	-3.21868	-3.19484	-3.22423
18.3716	-3.21845	-3.19456	-3.22539
18.4326	-3.21791	-3.19562	-3.22511
18.4937	-3.21851	-3.1945	-3.22531
18.5547	-3.21961	-3.19491	-3.22669
18.6157	-3.21976	-3.19538	-3.2261
18.6768	-3.21956	-3.19654	-3.22679
18.7378	-3.22041	-3.1977	-3.228
18.7988	-3.22041	-3.1972	-3.22798
18.8599	-3.22044	-3.19677	-3.23014
18.9209	-3.22005	-3.19898	-3.23021
18.9819	-3.22125	-3.19907	-3.23044
19.043	-3.22124	-3.20046	-3.23024
19.104	-3.2228	-3.20099	-3.22883
19.165	-3.22275	-3.20304	-3.23182
19.2261	-3.22448	-3.20264	-3.2316
19.2871	-3.22408	-3.20254	-3.23234
19.3481	-3.22455	-3.20323	-3.23429
19.4092	-3.22485	-3.20506	-3.23371
19.4702	-3.22709	-3.20496	-3.23442
19.5312	-3.22756	-3.20432	-3.23566
19.5923	-3.22782	-3.20431	-3.23819
19.6533	-3.22887	-3.2033	-3.23655
19.7144	-3.22911	-3.20376	-3.23808
19.7754	-3.22945	-3.2039	-3.23811
19.8364	-3.23052	-3.2044	-3.2377
19.8975	-3.23126	-3.20547	-3.23965
19.9585	-3.2302	-3.20558	-3.24246
20.0195	-3.23046	-3.20719	-3.24334
20.0806	-3.23151	-3.20698	-3.24163
20.1416	-3.2332	-3.2075	-3.24316
20.2026	-3.23308	-3.21068	-3.24409
20.2637	-3.23426	-3.2121	-3.24513
20.3247	-3.23533	-3.21151	-3.24542
20.3857	-3.23583	-3.21102	-3.24632
20.4468	-3.23559	-3.21298	-3.24808
20.5078	-3.23748	-3.2122	-3.24759
20.5688	-3.23838	-3.21206	-3.24694
20.6299	-3.23844	-3.21407	-3.24847
20.6909	-3.24029	-3.21213	-3.24885
20.752	-3.24122	-3.21393	-3.24966
20.813	-3.24152	-3.21387	-3.24837
20.874	-3.24319	-3.21282	-3.25019
20.9351	-3.24363	-3.2149	-3.24892
20.9961	-3.24454	-3.21433	-3.24849
21.0571	-3.24571	-3.21446	-3.24928
21.1182	-3.24624	-3.21543	-3.25023
21.1792	-3.2475	-3.21532	-3.25052
21.2402	-3.24733	-3.21613	-3.25033
21.3013	-3.24663	-3.21604	-3.25031
21.3623	-3.24864	-3.21653	-3.25129
21.4233	-3.24921	-3.21605	-3.25173
21.4844	-3.25047	-3.21836	-3.25159
21.5454	-3.25182	-3.218	-3.2498
21.6064	-3.25123	-3.21785	-3.25309
21.6675	-3.25264	-3.21917	-3.25214
21.7285	-3.25258	-3.21966	-3.25257
21.7896	-3.25369	-3.22153	-3.25444
21.8506	-3.25523	-3.2226	-3.25474
21.9116	-3.25665	-3.22292	-3.25727
21.9727	-3.25731	-3.22475	-3.25826
22.0337	-3.25838	-3.22319	-3.26149
22.0947	-3.2585	-3.22517	-3.26183
22.1558	-3.25976	-3.2257	-3.26134
22.2168	-3.26132	-3.22666	-3.26212
22.2778	-3.26227	-3.22757	-3.26361
22.3389	-3.26327	-3.2285	-3.2648
22.3999	-3.2643	-3.2287	-3.26443
22.4609	-3.26507	-3.22845	-3.26481
22.522	-3.26488	-3.22974	-3.26778
22.583	-3.26555	-3.23014	-3.26644
22.644	-3.26668	-3.23141	-3.26586
22.7051	-3.26725	-3.23194	-3.26916
22.7661	-3.26796	-3.23085	-3.26836
22.8271	-3.2681	-3.23021	-3.26934
22.8882	-3.26835	-3.23135	-3.26897
22.9492	-3.26835	-3.23247	-3.26759
23.0103	-3.26903	-3.23371	-3.26739
23.0713	-3.26984	-3.23329	-3.26866
23.1323	-3.27054	-3.23334	-3.27056
23.1934	-3.27113	-3.23258	-3.271
23.2544	-3.27151	-3.23258	-3.26987
23.3154	-3.27321	-3.23329	-3.26956
23.3765	-3.2735	-3.23471	-3.27204
23.4375	-3.27408	-3.23561	-3.27175
23.4985	-3.27495	-3.23532	-3.27251
23.5596	-3.2771	-3.23543	-3.27046
23.6206	-3.27741	-3.23558	-3.2687
23.6816	-3.2773	-3.23615	-3.26888
23.7427	-3.27726	-3.23805	-3.26998
23.8037	-3.2773	-3.23881	-3.27067
23.8647	-3.27795	-3.23852	-3.27168
23.9258	-3.27964	-3.23938	-3.272
23.9868	-3.28062	-3.23969	-3.27055
24.0479	-3.28091	-3.24141	-3.27203
24.1089	-3.28101	-3.23978	-3.27188
24.1699	-3.28069	-3.24052	-3.27219
24.231	-3.28053	-3.24081	-3.27182
24.292	-3.28178	-3.24356	-3.27214
24.353	-3.28222	-3.24384	-3.27381
24.4141	-3.28265	-3.24519	-3.27414
24.4751	-3.28215	-3.24537	-3.27435
24.5361	-3.28165	-3.24528	-3.27358
24.5972	-3.28318	-3.24471	-3.27488
24.6582	-3.28215	-3.24561	-3.27508
24.7192	-3.28365	-3.24477	-3.27563
24.7803	-3.2848	-3.24489	-3.2758
24.8413	-3.28477	-3.24465	-3.27645
24.9023	-3.28473	-3.24592	-3.2762
24.9634	-3.28474	-3.24541	-3.27607
25.0244	-3.28498	-3.24551	-3.27752
25.0854	-3.28625	-3.24457	-3.27878
25.1465	-3.2857	-3.24472	-3.28026
25.2075	-3.28633	-3.24467	-3.28028
25.2686	-3.28746	-3.24577	-3.28125
25.3296	-3.28815	-3.24602	-3.28172
25.3906	-3.28825	-3.24575	-3.28135
25.4517	-3.28857	-3.24612	-3.28305
25.5127	-3.28864	-3.24571	-3.2828
25.5737	-3.28877	-3.24511	-3.28522
25.6348	-3.28954	-3.24659	-3.28604
25.6958	-3.2903	-3.24684	-3.28628
25.7568	-3.2897	-3.24719	-3.2882
25.8179	-3.29083	-3.24908	-3.28847
25.8789	-3.29139	-3.24902	-3.29015
25.9399	-3.29293	-3.25022	-3.29105
26.001	-3.29264	-3.2512	-3.29117
26.062	-3.29345	-3.25144	-3.29227
26.123	-3.29307	-3.2538	-3.29147
26.1841	-3.29351	-3.25209	-3.29265
26.2451	-3.29314	-3.25303	-3.29318
26.3062	-3.29405	-3.25183	-3.29293
26.3672	-3.29514	-3.25272	-3.29494
26.4282	-3.29549	-3.25387	-3.29464
26.4893	-3.29639	-3.25438	-3.29494
26.5503	-3.29658	-3.25474	-3.29466
26.6113	-3.29765	-3.25498	-3.29679
26.6724	-3.29862	-3.25412	-3.2957
26.7334	-3.29844	-3.25472	-3.29569
26.7944	-3.29856	-3.25542	-3.29613
26.8555	-3.29865	-3.25444	-3.29531
26.9165	-3.29852	-3.2548	-3.29613
26.9775	-3.29872	-3.25373	-3.29644
27.0386	-3.29918	-3.25441	-3.29845
27.0996	-3.29946	-3.25584	-3.29675
27.1606	-3.30213	-3.25525	-3.29804
27.2217	-3.30283	-3.2549	-3.2995
27.2827	-3.3029	-3.25646	-3.3001
27.3438	-3.30363	-3.25656	-3.30087
27.4048	-3.30406	-3.25675	-3.30138
27.4658	-3.30455	-3.25763	-3.30109
27.5269	-3.30554	-3.25804	-3.30173
27.5879	-3.30544	-3.25829	-3.30328
27.6489	-3.30657	-3.25871	-3.30144
27.71	-3.30763	-3.26021	-3.30237
27.771	-3.309	-3.26226	-3.30231
27.832	-3.30947	-3.26167	-3.30282
27.8931	-3.31008	-3.26136	-3.30444
27.9541	-3.30973	-3.263	-3.30571
28.0151	-3.30999	-3.26314	-3.30577
28.0762	-3.30933	-3.26369	-3.30713
28.1372	-3.30956	-3.26244	-3.30729
28.1982	-3.30909	-3.26402	-3.3083
28.2593	-3.31106	-3.26371	-3.30784
28.3203	-3.31129	-3.26489	-3.31072
28.3813	-3.31189	-3.26435	-3.31108
28.4424	-3.31246	-3.2633	-3.31026
28.5034	-3.31281	-3.26348	-3.31172
28.5645	-3.31266	-3.26307	-3.3129
28.6255	-3.31348	-3.26583	-3.31337
28.6865	-3.31582	-3.26451	-3.31554
28.7476	-3.31606	-3.26349	-3.31461
28.8086	-3.31739	-3.26525	-3.31499
28.8696	-3.31794	-3.26677	-3.3142
28.9307	-3.31926	-3.2668	-3.31586
28.9917	-3.31843	-3.26698	-3.31736
29.0527	-3.31852	-3.26835	-3.31652
29.1138	-3.31827	-3.26859	-3.31728
29.1748	-3.31945	-3.26918	-3.31734
29.2358	-3.31846	-3.2702	-3.31805
29.2969	-3.31964	-3.27104	-3.31791
29.3579	-3.32051	-3.27203	-3.31944
29.4189	-3.32184	-3.27076	-3.32136
29.48	-3.32231	-3.27285	-3.32012
29.541	-3.32275	-3.27277	-3.32108
29.6021	-3.32278	-3.27334	-3.32105
29.6631	-3.32189	-3.2744	-3.32233
29.7241	-3.32271	-3.27407	-3.32167
29.7852	-3.32356	-3.27471	-3.32276
29.8462	-3.32368	-3.27435	-3.32241
29.9072	-3.32537	-3.27587	-3.32223
29.9683	-3.32594	-3.27513	-3.32338
30.0293	-3.32729	-3.27669	-3.3229
30.0903	-3.32764	-3.27824	-3.3234
30.1514	-3.3284	-3.27758	-3.32478
30.2124	-3.32835	-3.2787	-3.32471
30.2734	-3.32878	-3.27769	-3.32428
30.3345	-3.32937	-3.27823	-3.32399
30.3955	-3.32965	-3.27856	-3.32259
30.4565	-3.33029	-3.27978	-3.32446
30.5176	-3.33045	-3.2812	-3.32709
30.5786	-3.33082	-3.28177	-3.32456
30.6396	-3.33298	-3.28309	-3.32564
30.7007	-3.33246	-3.28256	-3.3268
30.7617	-3.3339	-3.28311	-3.32721
30.8228	-3.33467	-3.2826	-3.32634
30.8838	-3.33441	-3.28342	-3.32723
30.9448	-3.33409	-3.28337	-3.32923
31.0059	-3.3353	-3.28472	-3.32769
31.0669	-3.33545	-3.28344	-3.32927
31.1279	-3.33679	-3.28478	-3.32827
31.189	-3.33807	-3.28526	-3.32808
31.25	-3.33874	-3.28576	-3.3311
31.311	-3.33936	-3.28527	-3.33193
31.3721	-3.34044	-3.28618	-3.33308
31.4331	-3.34034	-3.2848	-3.33037
31.4941	-3.34014	-3.28426	-3.33161
31.5552	-3.33957	-3.28466	-3.33244
31.6162	-3.34106	-3.28558	-3.33136
31.6772	-3.34149	-3.28666	-3.33161
31.7383	-3.34213	-3.28686	-3.33037
31.7993	-3.34406	-3.28613	-3.33111
31.8604	-3.34357	-3.28737	-3.33068
31.9214	-3.34405	-3.28708	-3.33273
31.9824	-3.34443	-3.28712	-3.33303
32.0435	-3.34579	-3.28747	-3.3337
32.1045	-3.3449	-3.29007	-3.33532
32.1655	-3.34619	-3.29028	-3.33597
32.2266	-3.34502	-3.29014	-3.3361
32.2876	-3.34597	-3.29039	-3.33664
32.3486	-3.34612	-3.28989	-3.33787
32.4097	-3.34619	-3.29087	-3.33746
32.4707	-3.34632	-3.29209	-3.33665
32.5317	-3.3467	-3.2923	-3.33595
32.5928	-3.3468	-3.29159	-3.33677
32.6538	-3.34731	-3.29326	-3.33643
32.7148	-3.34713	-3.29375	-3.3381
32.7759	-3.3478	-3.2935	-3.33898
32.8369	-3.34922	-3.29337	-3.34024
32.8979	-3.3491	-3.29549	-3.34042
32.959	-3.34918	-3.29572	-3.34021
33.02	-3.35122	-3.29681	-3.34106
33.0811	-3.3513	-3.29696	-3.34118
33.1421	-3.35217	-3.29792	-3.3404
33.2031	-3.35246	-3.29834	-3.34163
33.2642	-3.35171	-3.29801	-3.33959
33.3252	-3.3525	-3.29862	-3.34123
33.3862	-3.35278	-3.2986	-3.34187
33.4473	-3.35389	-3.29917	-3.34126
33.5083	-3.35375	-3.30052	-3.34215
33.5693	-3.35451	-3.30249	-3.34359
33.6304	-3.35447	-3.30208	-3.34289
33.6914	-3.3544	-3.3014	-3.34235
33.7524	-3.35411	-3.30185	-3.34344
33.8135	-3.35392	-3.30084	-3.34257
33.8745	-3.35454	-3.30197	-3.3448
33.9355	-3.35463	-3.30148	-3.34427
33.9966	-3.35363	-3.30173	-3.34551
34.0576	-3.35537	-3.30124	-3.34536
34.1187	-3.35485	-3.30108	-3.34511
34.1797	-3.35629	-3.30056	-3.34523
34.2407	-3.35423	-3.30113	-3.34645
34.3018	-3.35477	-3.30079	-3.3466
34.3628	-3.355	-3.30252	-3.34784
34.4238	-3.3564	-3.30296	-3.34844
34.4849	-3.35579	-3.30247	-3.34826
34.5459	-3.35694	-3.3041	-3.34967
34.6069	-3.35701	-3.30534	-3.34782
34.668	-3.35604	-3.30475	-3.34896
34.729	-3.35693	-3.30421	-3.34986
34.79	-3.35811	-3.30303	-3.35072
34.8511	-3.35811	-3.30311	-3.35011
34.9121	-3.35864	-3.30728	-3.3496
34.9731	-3.35914	-3.30663	-3.35226
35.0342	-3.36045	-3.30713	-3.35221
35.0952	-3.3604	-3.30858	-3.35259
35.1562	-3.36153	-3.30911	-3.35009
35.2173	-3.36102	-3.30788	-3.35059
35.2783	-3.36126	-3.30795	-3.3513
35.3394	-3.36172	-3.30914	-3.35276
35.4004	-3.36277	-3.31093	-3.35097
35.4614	-3.36217	-3.3111	-3.35272
35.5225	-3.3631	-3.31279	-3.3534
35.5835	-3.36413	-3.3106	-3.35421
35.6445	-3.36396	-3.31136	-3.3558
35.7056	-3.36439	-3.31168	-3.35601
35.7666	-3.3651	-3.31319	-3.35527
35.8276	-3.36526	-3.31298	-3.35452
35.8887	-3.36648	-3.31422	-3.35634
35.9497	-3.36556	-3.31534	-3.35581
36.0107	-3.36687	-3.31584	-3.35625
36.0718	-3.36647	-3.31561	-3.35574
36.1328	-3.36696	-3.3162	-3.35727
36.1938	-3.36708	-3.31682	-3.35677
36.2549	-3.36748	-3.31633	-3.35749
36.3159	-3.36783	-3.3162	-3.35751
36.377	-3.36795	-3.31504	-3.35779
36.438	-3.36843	-3.31682	-3.35763
36.499	-3.36843	-3.3173	-3.36053
36.5601	-3.36938	-3.31795	-3.35905
36.6211	-3.36878	-3.31972	-3.35995
36.6821	-3.3689	-3.31878	-3.35949
36.7432	-3.36875	-3.31983	-3.36154
36.8042	-3.3691	-3.31895	-3.36122
36.8652	-3.37092	-3.3182	-3.36155
36.9263	-3.36978	-3.3182	-3.36037
36.9873	-3.37057	-3.32024	-3.36078
37.0483	-3.37052	-3.3212	-3.36325
37.1094	-3.37065	-3.32235	-3.36532
37.1704	-3.37144	-3.32344	-3.36565
37.2314	-3.37011	-3.32338	-3.36817
37.2925	-3.37036	-3.32369	-3.36636
37.3535	-3.37115	-3.32348	-3.36533
37.4146	-3.37079	-3.32408	-3.36533
37.4756	-3.37183	-3.32506	-3.3663
37.5366	-3.37081	-3.32626	-3.36632
37.5977	-3.37218	-3.3266	-3.36667
37.6587	-3.37224	-3.32559	-3.36959
37.7197	-3.37263	-3.32611	-3.36903
37.7808	-3.37199	-3.32917	-3.36769
37.8418	-3.37278	-3.33026	-3.36749
37.9028	-3.37207	-3.33058	-3.36872
37.9639	-3.37325	-3.33007	-3.36799
38.0249	-3.37328	-3.32889	-3.36855
38.0859	-3.37484	-3.32908	-3.36823
38.147	-3.37431	-3.32859	-3.36803
38.208	-3.37591	-3.32882	-3.36806
38.269	-3.37653	-3.32862	-3.36892
38.3301	-3.37654	-3.33096	-3.3689
38.3911	-3.37685	-3.33188	-3.36797
38.4521	-3.37631	-3.33178	-3.36898
38.5132	-3.37586	-3.33123	-3.36719
38.5742	-3.3764	-3.33185	-3.36813
38.6353	-3.37745	-3.33087	-3.36883
38.6963	-3.3773	-3.33272	-3.36983
38.7573	-3.37829	-3.33255	-3.37079
38.8184	-3.37864	-3.33222	-3.36953
38.8794	-3.37881	-3.33355	-3.36921
38.9404	-3.3792	-3.33387	-3.37268
39.0015	-3.37886	-3.33434	-3.37374
39.0625	-3.37886	-3.33503	-3.37411
39.1235	-3.37962	-3.33713	-3.37389
39.1846	-3.38054	-3.33682	-3.37523
39.2456	-3.38115	-3.33632	-3.37527
39.3066	-3.38059	-3.33658	-3.37573
39.3677	-3.38084	-3.33801	-3.37483
39.4287	-3.38107	-3.33895	-3.37601
39.4897	-3.38158	-3.33918	-3.37835
39.5508	-3.38178	-3.34072	-3.38054
39.6118	-3.3814	-3.34153	-3.38272
39.6729	-3.38153	-3.34136	-3.38256
39.7339	-3.38167	-3.34182	-3.38396
39.7949	-3.38163	-3.34365	-3.38485
39.856	-3.38164	-3.34312	-3.38416
39.917	-3.38156	-3.34483	-3.38388
39.978	-3.3822	-3.3452	-3.38253
40.0391	-3.3834	-3.3461	-3.38199
40.1001	-3.38334	-3.34664	-3.38293
40.1611	-3.38204	-3.3467	-3.38327
40.2222	-3.38198	-3.34487	-3.3831
40.2832	-3.3837	-3.3461	-3.38419
40.3442	-3.3842	-3.34524	-3.38478
40.4053	-3.38515	-3.34734	-3.38412
40.4663	-3.38456	-3.34703	-3.38578
40.5273	-3.3851	-3.34677	-3.38393
40.5884	-3.38494	-3.34815	-3.38504
40.6494	-3.38507	-3.34932	-3.38587
40.7104	-3.38516	-3.34798	-3.38599
40.7715	-3.3851	-3.34904	-3.38561
40.8325	-3.38502	-3.34904	-3.38399
40.8936	-3.38543	-3.34986	-3.38696
40.9546	-3.38604	-3.35232	-3.38688
41.0156	-3.38659	-3.35247	-3.38704
41.0767	-3.38719	-3.35262	-3.38801
41.1377	-3.38892	-3.35363	-3.38833
41.1987	-3.38898	-3.35471	-3.38957
41.2598	-3.38973	-3.35596	-3.39033
41.3208	-3.38941	-3.35649	-3.39014
41.3818	-3.38969	-3.35537	-3.39108
41.4429	-3.39027	-3.35754	-3.39329
41.5039	-3.39071	-3.35815	-3.39436
41.5649	-3.39169	-3.35823	-3.39423
41.626	-3.39198	-3.35986	-3.39471
41.687	-3.3932	-3.3616	-3.39433
41.748	-3.3922	-3.36189	-3.39573
41.8091	-3.39243	-3.36264	-3.39808
41.8701	-3.39199	-3.36207	-3.39759
41.9312	-3.39391	-3.36348	-3.39679
41.9922	-3.39478	-3.36056	-3.39804
42.0532	-3.39501	-3.3634	-3.3998
42.1143	-3.39496	-3.36373	-3.40272
42.1753	-3.39543	-3.36382	-3.40203
42.2363	-3.39586	-3.36412	-3.40382
42.2974	-3.39521	-3.36576	-3.40447
42.3584	-3.39506	-3.36553	-3.40481
42.4194	-3.39592	-3.36615	-3.40429
42.4805	-3.39558	-3.36789	-3.40479
42.5415	-3.39665	-3.36651	-3.40515
42.6025	-3.39608	-3.36707	-3.40649
42.6636	-3.39792	-3.36874	-3.40624
42.7246	-3.39887	-3.36971	-3.4078
42.7856	-3.39995	-3.36834	-3.40787
42.8467	-3.40016	-3.37025	-3.40777
42.9077	-3.40092	-3.37175	-3.40752
42.9688	-3.40098	-3.37265	-3.40681
43.0298	-3.40177	-3.37162	-3.40678
43.0908	-3.40218	-3.37242	-3.40647
43.1519	-3.40294	-3.37144	-3.40743
43.2129	-3.40364	-3.37153	-3.40713
43.2739	-3.40567	-3.37141	-3.40882
43.335	-3.40582	-3.37204	-3.40937
43.396	-3.40689	-3.37333	-3.41019
43.457	-3.40908	-3.37434	-3.41142
43.5181	-3.41125	-3.37487	-3.41328
43.5791	-3.41097	-3.37535	-3.41427
43.6401	-3.41273	-3.37619	-3.41519
43.7012	-3.41253	-3.3764	-3.41498
43.7622	-3.41368	-3.37687	-3.41561
43.8232	-3.41447	-3.37629	-3.41674
43.8843	-3.41631	-3.37674	-3.41735
43.9453	-3.41778	-3.37666	-3.41708
44.0063	-3.41881	-3.37556	-3.41618
44.0674	-3.41962	-3.37506	-3.41848
44.1284	-3.41987	-3.37618	-3.41901
44.1895	-3.42054	-3.37708	-3.41885
44.2505	-3.42124	-3.37637	-3.41972
44.3115	-3.42175	-3.37437	-3.41943
44.3726	-3.42334	-3.37664	-3.41753
44.4336	-3.4243	-3.37766	-3.41974
44.4946	-3.42522	-3.37851	-3.42133
44.5557	-3.42495	-3.37902	-3.42127
44.6167	-3.42524	-3.38017	-3.42119
44.6777	-3.42563	-3.38021	-3.42197
44.7388	-3.42679	-3.38211	-3.4207
44.7998	-3.42603	-3.38215	-3.42142
44.8608	-3.42727	-3.3831	-3.42265
44.9219	-3.42725	-3.38172	-3.42369
44.9829	-3.42865	-3.38356	-3.42552
45.0439	-3.42942	-3.38317	-3.42361
45.105	-3.43039	-3.38445	-3.42451
45.166	-3.42878	-3.38297	-3.42371
45.2271	-3.43022	-3.38286	-3.42515
45.2881	-3.43086	-3.38535	-3.42517
45.3491	-3.43165	-3.38434	-3.42564
45.4102	-3.43151	-3.38523	-3.42601
45.4712	-3.43174	-3.38406	-3.42703
45.5322	-3.43292	-3.38459	-3.4275
45.5933	-3.43471	-3.38557	-3.42804
45.6543	-3.4341	-3.38535	-3.42786
45.7153	-3.43592	-3.38503	-3.4276
45.7764	-3.43621	-3.38462	-3.42667
45.8374	-3.43572	-3.38575	-3.42822
45.8984	-3.43673	-3.38492	-3.42987
45.9595	-3.43744	-3.38549	-3.43081
46.0205	-3.43703	-3.38639	-3.43145
46.0815	-3.4383	-3.38892	-3.43203
46.1426	-3.4396	-3.38668	-3.43282
46.2036	-3.44129	-3.38904	-3.43476
46.2646	-3.44159	-3.38892	-3.43526
46.3257	-3.44274	-3.38936	-3.43655
46.3867	-3.44344	-3.39023	-3.43846
46.4478	-3.44494	-3.39096	-3.43831
46.5088	-3.44646	-3.38948	-3.43734
46.5698	-3.44683	-3.39042	-3.43708
46.6309	-3.44749	-3.38974	-3.43705
46.6919	-3.44773	-3.39054	-3.4371
46.7529	-3.44775	-3.39155	-3.43506
46.814	-3.44781	-3.39062	-3.4368
46.875	-3.44831	-3.39076	-3.43577
46.936	-3.44814	-3.39025	-3.43582
46.9971	-3.44962	-3.39003	-3.43591
47.0581	-3.4512	-3.38927	-3.43533
47.1191	-3.451	-3.39088	-3.43713
47.1802	-3.45156	-3.39211	-3.43718
47.2412	-3.45146	-3.39167	-3.43727
47.3022	-3.45124	-3.39185	-3.43557
47.3633	-3.45132	-3.39334	-3.43641
47.4243	-3.45348	-3.39388	-3.4379
47.4854	-3.4522	-3.39355	-3.43925
47.5464	-3.45404	-3.3947	-3.43842
47.6074	-3.45347	-3.39566	-3.44012
47.6685	-3.45527	-3.39408	-3.43955
47.7295	-3.45661	-3.39436	-3.43862
47.7905	-3.45896	-3.39467	-3.44036
47.8516	-3.45944	-3.39659	-3.44161
47.9126	-3.45922	-3.39623	-3.44136
47.9736	-3.45918	-3.3965	-3.44196
48.0347	-3.46187	-3.39682	-3.44235
48.0957	-3.46338	-3.39846	-3.44239
48.1567	-3.46364	-3.39898	-3.44398
48.2178	-3.46606	-3.39923	-3.44439
48.2788	-3.46686	-3.39969	-3.44518
48.3398	-3.46772	-3.39857	-3.44714
48.4009	-3.46719	-3.39828	-3.44751
48.4619	-3.46744	-3.39951	-3.44847
48.5229	-3.46814	-3.40033	-3.44939
48.584	-3.46949	-3.40099	-3.44938
48.645	-3.46914	-3.40114	-3.44894
48.7061	-3.47082	-3.4024	-3.44987
48.7671	-3.47138	-3.40135	-3.45032
48.8281	-3.47128	-3.40146	-3.45027
48.8892	-3.47318	-3.40226	-3.45078
48.9502	-3.47336	-3.40336	-3.45081
49.0112	-3.47364	-3.4029	-3.45162
49.0723	-3.47436	-3.40305	-3.45314
49.1333	-3.47483	-3.40232	-3.45242
49.1943	-3.47478	-3.40256	-3.45355
49.2554	-3.47507	-3.40245	-3.45401
49.3164	-3.47582	-3.40245	-3.45296
49.3774	-3.47645	-3.40516	-3.45584
49.4385	-3.47752	-3.4069	-3.4544
49.4995	-3.47903	-3.40487	-3.45607
49.5605	-3.48037	-3.40606	-3.45747
49.6216	-3.48168	-3.40524	-3.45792
49.6826	-3.48235	-3.40562	-3.45833
49.7437	-3.48317	-3.40536	-3.45835
49.8047	-3.48448	-3.40473	-3.45873
49.8657	-3.48381	-3.40399	-3.45928
49.9268	-3.4846	-3.40695	-3.45854
49.9878	-3.48474	-3.40666	-3.46057

## Sheet: S17 PSD ZT12-24
Frequency	Base(Avg.)	W2	W8
0.549316	-1.79206	-1.70313	-1.70736
0.610352	-1.81127	-1.7397	-1.74772
0.671387	-1.83729	-1.77944	-1.78477
0.732422	-1.86898	-1.82282	-1.82523
0.793457	-1.90011	-1.86038	-1.8632
0.854492	-1.92963	-1.89675	-1.89647
0.915527	-1.95884	-1.93087	-1.92829
0.976562	-1.98412	-1.96228	-1.95609
1.0376	-2.00818	-1.99065	-1.98053
1.09863	-2.03143	-2.01645	-2.00531
1.15967	-2.05187	-2.03704	-2.02616
1.2207	-2.07143	-2.05758	-2.04762
1.28174	-2.08832	-2.07401	-2.06411
1.34277	-2.10442	-2.08803	-2.08076
1.40381	-2.11836	-2.10136	-2.09565
1.46484	-2.12973	-2.11094	-2.10606
1.52588	-2.14086	-2.11946	-2.115
1.58691	-2.14892	-2.12675	-2.12374
1.64795	-2.15641	-2.13244	-2.13058				Spectrogram data from 0.5-50Hz, averaged across N=8 rats for Wake during lights off (ZT12-24) (relative power)
1.70898	-2.16203	-2.13944	-2.13515
1.77002	-2.16659	-2.14471	-2.13991
1.83105	-2.16998	-2.14865	-2.1429
1.89209	-2.17297	-2.15466	-2.14813
1.95312	-2.17405	-2.16117	-2.15065
2.01416	-2.17571	-2.16706	-2.15506
2.0752	-2.17724	-2.1738	-2.15746
2.13623	-2.17908	-2.18148	-2.16007
2.19727	-2.18115	-2.18974	-2.16643
2.2583	-2.1829	-2.19854	-2.17257
2.31934	-2.186	-2.20997	-2.17777
2.38037	-2.18965	-2.2202	-2.18506
2.44141	-2.19419	-2.23257	-2.19434
2.50244	-2.19952	-2.24706	-2.2029
2.56348	-2.20569	-2.26013	-2.21445
2.62451	-2.21339	-2.27326	-2.22795
2.68555	-2.22077	-2.28711	-2.24134
2.74658	-2.23015	-2.30166	-2.25274
2.80762	-2.24048	-2.31301	-2.26655
2.86865	-2.25115	-2.3243	-2.28055
2.92969	-2.26157	-2.33532	-2.29243
2.99072	-2.27243	-2.34443	-2.30338
3.05176	-2.28348	-2.35397	-2.31282
3.11279	-2.29457	-2.36144	-2.32266
3.17383	-2.30542	-2.36782	-2.33324
3.23486	-2.31524	-2.37418	-2.34272
3.2959	-2.3251	-2.37964	-2.35115
3.35693	-2.33469	-2.38617	-2.35801
3.41797	-2.34412	-2.39105	-2.36411
3.479	-2.35298	-2.39574	-2.37042
3.54004	-2.36192	-2.39939	-2.37432
3.60107	-2.36944	-2.4025	-2.38078
3.66211	-2.3768	-2.40589	-2.38512
3.72314	-2.38323	-2.4086	-2.39037
3.78418	-2.38965	-2.41167	-2.39424
3.84521	-2.39583	-2.41526	-2.39875
3.90625	-2.40154	-2.4174	-2.4028
3.96729	-2.40678	-2.41905	-2.40674
4.02832	-2.41216	-2.42167	-2.40963
4.08936	-2.41678	-2.42605	-2.4129
4.15039	-2.42091	-2.42751	-2.41764
4.21143	-2.42493	-2.43048	-2.42075
4.27246	-2.42859	-2.43194	-2.42371
4.3335	-2.43246	-2.43244	-2.42945
4.39453	-2.43654	-2.43591	-2.43468
4.45557	-2.44027	-2.43815	-2.44167
4.5166	-2.44341	-2.44105	-2.44504
4.57764	-2.44664	-2.44379	-2.44899
4.63867	-2.44986	-2.44775	-2.4532
4.69971	-2.45305	-2.45066	-2.45658
4.76074	-2.45687	-2.45218	-2.46109
4.82178	-2.45986	-2.45485	-2.4663
4.88281	-2.46377	-2.45815	-2.46916
4.94385	-2.46668	-2.4601	-2.47166
5.00488	-2.46971	-2.45982	-2.47538
5.06592	-2.47224	-2.45947	-2.47806
5.12695	-2.47447	-2.45911	-2.48109
5.18799	-2.47645	-2.4559	-2.48307
5.24902	-2.47743	-2.45204	-2.48472
5.31006	-2.47811	-2.45044	-2.48654
5.37109	-2.4786	-2.44788	-2.48537
5.43213	-2.47893	-2.44469	-2.48621
5.49316	-2.47884	-2.44206	-2.48594
5.5542	-2.47826	-2.43752	-2.48475
5.61523	-2.47656	-2.43389	-2.48305
5.67627	-2.47559	-2.43144	-2.48144
5.7373	-2.47208	-2.4291	-2.4792
5.79834	-2.46865	-2.42662	-2.47713
5.85938	-2.46522	-2.42583	-2.47496
5.92041	-2.46241	-2.42378	-2.47292
5.98145	-2.45849	-2.42329	-2.47023
6.04248	-2.45427	-2.42525	-2.46726
6.10352	-2.45094	-2.42643	-2.46501
6.16455	-2.44709	-2.42952	-2.46359
6.22559	-2.44358	-2.43402	-2.46222
6.28662	-2.43994	-2.44066	-2.46223
6.34766	-2.43814	-2.44788	-2.46239
6.40869	-2.43612	-2.45457	-2.46325
6.46973	-2.43587	-2.46207	-2.46412
6.53076	-2.4373	-2.47135	-2.46876
6.5918	-2.43894	-2.48381	-2.47217
6.65283	-2.44155	-2.4942	-2.47692
6.71387	-2.44556	-2.50617	-2.48379
6.7749	-2.45012	-2.51899	-2.48978
6.83594	-2.45626	-2.53195	-2.49719
6.89697	-2.46311	-2.54556	-2.50439
6.95801	-2.47091	-2.55955	-2.51491
7.01904	-2.48006	-2.57321	-2.52467
7.08008	-2.4896	-2.58769	-2.53753
7.14111	-2.5004	-2.60051	-2.54889
7.20215	-2.51193	-2.61252	-2.56139
7.26318	-2.52452	-2.62535	-2.57298
7.32422	-2.53712	-2.6405	-2.5851
7.38525	-2.54976	-2.65095	-2.59652
7.44629	-2.56276	-2.66377	-2.60963
7.50732	-2.57684	-2.67565	-2.62069
7.56836	-2.59011	-2.68787	-2.63199
7.62939	-2.60289	-2.69933	-2.64502
7.69043	-2.61689	-2.71025	-2.65535
7.75146	-2.62948	-2.72169	-2.66692
7.8125	-2.64233	-2.73189	-2.6809
7.87354	-2.65467	-2.74267	-2.69268
7.93457	-2.66644	-2.7527	-2.70562
7.99561	-2.67824	-2.76124	-2.71595
8.05664	-2.6902	-2.77112	-2.72543
8.11768	-2.70125	-2.78161	-2.73672
8.17871	-2.71252	-2.79085	-2.74827
8.23975	-2.72392	-2.8014	-2.75888
8.30078	-2.73469	-2.81063	-2.7681
8.36182	-2.74466	-2.81935	-2.77734
8.42285	-2.75498	-2.82731	-2.78736
8.48389	-2.76487	-2.83679	-2.79671
8.54492	-2.77375	-2.84488	-2.8086
8.60596	-2.7835	-2.8527	-2.81909
8.66699	-2.79222	-2.86158	-2.83016
8.72803	-2.80126	-2.87073	-2.83825
8.78906	-2.80985	-2.87871	-2.84796
8.8501	-2.81799	-2.88664	-2.85709
8.91113	-2.82592	-2.89389	-2.86549
8.97217	-2.83427	-2.90139	-2.87413
9.0332	-2.84198	-2.90779	-2.88108
9.09424	-2.84922	-2.91565	-2.88878
9.15527	-2.85578	-2.92195	-2.89606
9.21631	-2.86347	-2.92972	-2.90503
9.27734	-2.87049	-2.93769	-2.91199
9.33838	-2.87722	-2.94428	-2.92082
9.39941	-2.8837	-2.95049	-2.92647
9.46045	-2.88952	-2.95703	-2.93318
9.52148	-2.89602	-2.96287	-2.93819
9.58252	-2.90262	-2.96668	-2.94592
9.64355	-2.90814	-2.97379	-2.95121
9.70459	-2.91436	-2.97899	-2.95859
9.76562	-2.92031	-2.98544	-2.9647
9.82666	-2.92648	-2.99213	-2.97187
9.8877	-2.93216	-2.99703	-2.97763
9.94873	-2.93798	-3.00386	-2.98333
10.0098	-2.94381	-3.0077	-2.99053
10.0708	-2.94931	-3.01173	-2.99459
10.1318	-2.95431	-3.0162	-2.99963
10.1929	-2.96025	-3.01963	-3.00613
10.2539	-2.96538	-3.02393	-3.01091
10.3149	-2.971	-3.02788	-3.01613
10.376	-2.97606	-3.02935	-3.01979
10.437	-2.98165	-3.03329	-3.02492
10.498	-2.98709	-3.03832	-3.03119
10.5591	-2.99259	-3.04183	-3.03605
10.6201	-2.99786	-3.04406	-3.03984
10.6812	-3.00296	-3.04878	-3.04524
10.7422	-3.00731	-3.05138	-3.04832
10.8032	-3.01152	-3.05346	-3.05395
10.8643	-3.01573	-3.05671	-3.05735
10.9253	-3.02052	-3.06035	-3.06034
10.9863	-3.02515	-3.06362	-3.06432
11.0474	-3.03031	-3.06421	-3.06626
11.1084	-3.035	-3.06617	-3.06925
11.1694	-3.03898	-3.06903	-3.07103
11.2305	-3.04212	-3.07102	-3.07296
11.2915	-3.04542	-3.07346	-3.07631
11.3525	-3.04922	-3.07523	-3.07843
11.4136	-3.05316	-3.07778	-3.08084
11.4746	-3.05602	-3.07865	-3.08501
11.5356	-3.05947	-3.0811	-3.08673
11.5967	-3.06243	-3.08294	-3.08905
11.6577	-3.06514	-3.08459	-3.08989
11.7188	-3.06749	-3.08769	-3.0918
11.7798	-3.06953	-3.09051	-3.09332
11.8408	-3.07236	-3.09058	-3.0957
11.9019	-3.07346	-3.09247	-3.09818
11.9629	-3.07553	-3.09364	-3.09963
12.0239	-3.07769	-3.09566	-3.10083
12.085	-3.07909	-3.09813	-3.10205
12.146	-3.08122	-3.09827	-3.10495
12.207	-3.08302	-3.09993	-3.10538
12.2681	-3.08423	-3.10266	-3.10806
12.3291	-3.08559	-3.10418	-3.10945
12.3901	-3.08717	-3.10593	-3.11245
12.4512	-3.08816	-3.10989	-3.11401
12.5122	-3.08911	-3.11043	-3.11613
12.5732	-3.09072	-3.11234	-3.11732
12.6343	-3.09113	-3.11445	-3.11957
12.6953	-3.09193	-3.11514	-3.12069
12.7563	-3.0929	-3.11743	-3.12248
12.8174	-3.09356	-3.11896	-3.12449
12.8784	-3.0947	-3.11968	-3.12557
12.9395	-3.09554	-3.1237	-3.12755
13.0005	-3.096	-3.12489	-3.12879
13.0615	-3.09688	-3.12644	-3.13066
13.1226	-3.09795	-3.1275	-3.13192
13.1836	-3.09974	-3.12949	-3.13335
13.2446	-3.10128	-3.13086	-3.13617
13.3057	-3.10259	-3.13287	-3.13699
13.3667	-3.1039	-3.13391	-3.13864
13.4277	-3.10499	-3.13524	-3.14025
13.4888	-3.10641	-3.13683	-3.1422
13.5498	-3.10777	-3.13883	-3.14307
13.6108	-3.10886	-3.13927	-3.14598
13.6719	-3.11056	-3.14132	-3.14865
13.7329	-3.11233	-3.14212	-3.15012
13.7939	-3.11435	-3.14298	-3.15142
13.855	-3.11674	-3.14332	-3.15301
13.916	-3.11863	-3.14306	-3.15446
13.9771	-3.12083	-3.14473	-3.15781
14.0381	-3.12255	-3.14731	-3.15925
14.0991	-3.1241	-3.14805	-3.16085
14.1602	-3.12582	-3.15001	-3.16224
14.2212	-3.12809	-3.15081	-3.16452
14.2822	-3.12962	-3.15228	-3.16748
14.3433	-3.13109	-3.15497	-3.16976
14.4043	-3.13353	-3.15786	-3.17105
14.4653	-3.13566	-3.15819	-3.17239
14.5264	-3.13799	-3.15946	-3.17348
14.5874	-3.13983	-3.16154	-3.17425
14.6484	-3.14215	-3.16358	-3.17664
14.7095	-3.14385	-3.1631	-3.1777
14.7705	-3.14613	-3.16543	-3.1805
14.8315	-3.14883	-3.16456	-3.18161
14.8926	-3.15155	-3.16654	-3.18447
14.9536	-3.15406	-3.16762	-3.18617
15.0146	-3.15658	-3.16945	-3.18758
15.0757	-3.15904	-3.17209	-3.18828
15.1367	-3.16052	-3.1715	-3.19149
15.1978	-3.16216	-3.17265	-3.19273
15.2588	-3.1641	-3.17404	-3.19511
15.3198	-3.16656	-3.17521	-3.19792
15.3809	-3.16918	-3.1763	-3.19941
15.4419	-3.17132	-3.17864	-3.20167
15.5029	-3.17301	-3.18041	-3.20276
15.564	-3.17507	-3.18158	-3.20476
15.625	-3.17734	-3.18214	-3.20572
15.686	-3.17876	-3.18423	-3.20763
15.7471	-3.18007	-3.18534	-3.20949
15.8081	-3.18252	-3.18556	-3.21084
15.8691	-3.18361	-3.18722	-3.21085
15.9302	-3.18601	-3.18831	-3.21238
15.9912	-3.18803	-3.18971	-3.21468
16.0522	-3.18955	-3.19042	-3.21539
16.1133	-3.19129	-3.1908	-3.2172
16.1743	-3.19334	-3.19125	-3.21805
16.2354	-3.19492	-3.19264	-3.21926
16.2964	-3.19639	-3.1933	-3.22019
16.3574	-3.19744	-3.19407	-3.22099
16.4185	-3.19959	-3.19451	-3.22172
16.4795	-3.20173	-3.19469	-3.2224
16.5405	-3.20258	-3.19582	-3.22358
16.6016	-3.20508	-3.19754	-3.22494
16.6626	-3.20669	-3.19833	-3.22565
16.7236	-3.20785	-3.19956	-3.22653
16.7847	-3.20998	-3.20102	-3.22786
16.8457	-3.21015	-3.2016	-3.22896
16.9067	-3.21161	-3.2005	-3.22905
16.9678	-3.21276	-3.20146	-3.22992
17.0288	-3.21395	-3.20178	-3.23003
17.0898	-3.21558	-3.20438	-3.23151
17.1509	-3.21688	-3.20596	-3.23165
17.2119	-3.21829	-3.20643	-3.2333
17.2729	-3.21896	-3.20577	-3.23289
17.334	-3.22023	-3.20708	-3.23331
17.395	-3.22146	-3.20895	-3.23345
17.4561	-3.22261	-3.21037	-3.23428
17.5171	-3.22367	-3.20996	-3.23502
17.5781	-3.22452	-3.21132	-3.23471
17.6392	-3.22505	-3.21223	-3.23505
17.7002	-3.22647	-3.21324	-3.2348
17.7612	-3.22647	-3.21392	-3.23657
17.8223	-3.22836	-3.21536	-3.23616
17.8833	-3.22929	-3.21523	-3.23695
17.9443	-3.2301	-3.21441	-3.23566
18.0054	-3.23023	-3.2151	-3.23686
18.0664	-3.23091	-3.2158	-3.23764
18.1274	-3.23208	-3.21598	-3.23844
18.1885	-3.23258	-3.21684	-3.23966
18.2495	-3.23361	-3.21715	-3.24006
18.3105	-3.23406	-3.21864	-3.23926
18.3716	-3.23457	-3.21988	-3.24112
18.4326	-3.23536	-3.22038	-3.24157
18.4937	-3.23628	-3.22076	-3.24262
18.5547	-3.23695	-3.22173	-3.24317
18.6157	-3.23788	-3.22274	-3.2445
18.6768	-3.2381	-3.22296	-3.24679
18.7378	-3.23919	-3.22285	-3.24638
18.7988	-3.23971	-3.22214	-3.24777
18.8599	-3.24062	-3.22225	-3.2487
18.9209	-3.24168	-3.22349	-3.2488
18.9819	-3.24249	-3.22395	-3.2488
19.043	-3.24214	-3.22651	-3.25016
19.104	-3.24328	-3.22633	-3.24974
19.165	-3.2443	-3.22834	-3.25051
19.2261	-3.24479	-3.22937	-3.25182
19.2871	-3.2446	-3.22859	-3.25355
19.3481	-3.24554	-3.22883	-3.25325
19.4092	-3.24599	-3.23046	-3.25335
19.4702	-3.24619	-3.2306	-3.25417
19.5312	-3.24633	-3.22989	-3.25425
19.5923	-3.24739	-3.23222	-3.25644
19.6533	-3.24777	-3.23353	-3.25729
19.7144	-3.24837	-3.23441	-3.25756
19.7754	-3.24897	-3.23584	-3.25851
19.8364	-3.24923	-3.23656	-3.26002
19.8975	-3.24923	-3.23935	-3.26011
19.9585	-3.25054	-3.2412	-3.26089
20.0195	-3.25105	-3.24254	-3.26171
20.0806	-3.2516	-3.24255	-3.26093
20.1416	-3.25276	-3.24311	-3.26257
20.2026	-3.25323	-3.245	-3.26298
20.2637	-3.25366	-3.24588	-3.26384
20.3247	-3.25484	-3.24752	-3.26404
20.3857	-3.25546	-3.24809	-3.26448
20.4468	-3.25676	-3.24809	-3.26615
20.5078	-3.25789	-3.24937	-3.26693
20.5688	-3.25889	-3.24897	-3.26746
20.6299	-3.26003	-3.24988	-3.26841
20.6909	-3.26067	-3.25054	-3.26844
20.752	-3.26219	-3.25159	-3.26928
20.813	-3.2628	-3.25274	-3.27131
20.874	-3.26378	-3.25354	-3.27202
20.9351	-3.26501	-3.25391	-3.27221
20.9961	-3.26644	-3.25416	-3.27376
21.0571	-3.26731	-3.25511	-3.27431
21.1182	-3.26851	-3.25573	-3.27599
21.1792	-3.26886	-3.25674	-3.27548
21.2402	-3.27001	-3.25537	-3.27581
21.3013	-3.27139	-3.25693	-3.27619
21.3623	-3.27256	-3.25812	-3.27723
21.4233	-3.27366	-3.25897	-3.27928
21.4844	-3.2749	-3.25966	-3.28054
21.5454	-3.27602	-3.25975	-3.2801
21.6064	-3.27731	-3.26004	-3.28204
21.6675	-3.27754	-3.26013	-3.28092
21.7285	-3.2792	-3.26216	-3.28116
21.7896	-3.28034	-3.26266	-3.28279
21.8506	-3.28146	-3.26284	-3.28459
21.9116	-3.2826	-3.26324	-3.28435
21.9727	-3.28365	-3.26517	-3.28495
22.0337	-3.28454	-3.26725	-3.28466
22.0947	-3.28487	-3.26792	-3.28548
22.1558	-3.28588	-3.26952	-3.28553
22.2168	-3.28768	-3.27119	-3.28566
22.2778	-3.28803	-3.27128	-3.28586
22.3389	-3.28867	-3.2721	-3.28696
22.3999	-3.29035	-3.27106	-3.28687
22.4609	-3.29083	-3.27372	-3.28653
22.522	-3.29166	-3.27451	-3.28709
22.583	-3.29257	-3.27521	-3.28876
22.644	-3.29343	-3.27625	-3.29036
22.7051	-3.29488	-3.27864	-3.28987
22.7661	-3.29546	-3.2776	-3.29022
22.8271	-3.29659	-3.27768	-3.28912
22.8882	-3.29734	-3.27925	-3.2898
22.9492	-3.29819	-3.2796	-3.29073
23.0103	-3.29897	-3.28107	-3.29141
23.0713	-3.30007	-3.28188	-3.29148
23.1323	-3.30124	-3.28211	-3.29403
23.1934	-3.30192	-3.28187	-3.29379
23.2544	-3.30221	-3.28177	-3.29434
23.3154	-3.30306	-3.28345	-3.29552
23.3765	-3.30406	-3.28406	-3.29597
23.4375	-3.30463	-3.28476	-3.29693
23.4985	-3.30535	-3.28581	-3.2964
23.5596	-3.3056	-3.28609	-3.29787
23.6206	-3.30682	-3.28429	-3.29706
23.6816	-3.30703	-3.28443	-3.29821
23.7427	-3.3078	-3.28534	-3.29726
23.8037	-3.30786	-3.28668	-3.29876
23.8647	-3.30818	-3.28636	-3.29939
23.9258	-3.30877	-3.28693	-3.30009
23.9868	-3.30897	-3.28589	-3.29924
24.0479	-3.30945	-3.2869	-3.29966
24.1089	-3.30936	-3.28782	-3.29908
24.1699	-3.31009	-3.28725	-3.2987
24.231	-3.31013	-3.28801	-3.30006
24.292	-3.31068	-3.28839	-3.30068
24.353	-3.31087	-3.29001	-3.30188
24.4141	-3.31145	-3.29052	-3.3029
24.4751	-3.31153	-3.29085	-3.30301
24.5361	-3.31182	-3.29189	-3.3027
24.5972	-3.31179	-3.29278	-3.30383
24.6582	-3.31209	-3.29229	-3.30415
24.7192	-3.31147	-3.29362	-3.30518
24.7803	-3.31225	-3.29351	-3.30559
24.8413	-3.31243	-3.29398	-3.30736
24.9023	-3.31277	-3.29306	-3.30686
24.9634	-3.31238	-3.29538	-3.30831
25.0244	-3.31315	-3.29604	-3.30955
25.0854	-3.31278	-3.29455	-3.30992
25.1465	-3.31312	-3.29553	-3.3088
25.2075	-3.31357	-3.29606	-3.30963
25.2686	-3.31396	-3.29635	-3.30785
25.3296	-3.31447	-3.29513	-3.30908
25.3906	-3.31388	-3.29495	-3.31004
25.4517	-3.31434	-3.29642	-3.31046
25.5127	-3.31494	-3.29711	-3.31177
25.5737	-3.3155	-3.29746	-3.31174
25.6348	-3.31476	-3.29767	-3.31173
25.6958	-3.31479	-3.29832	-3.31305
25.7568	-3.31493	-3.29643	-3.31332
25.8179	-3.31461	-3.29708	-3.31365
25.8789	-3.31482	-3.29596	-3.31363
25.9399	-3.31539	-3.29624	-3.31485
26.001	-3.31507	-3.29631	-3.31628
26.062	-3.31568	-3.2959	-3.31794
26.123	-3.31614	-3.29595	-3.31739
26.1841	-3.31649	-3.29572	-3.31771
26.2451	-3.31674	-3.2967	-3.31808
26.3062	-3.31702	-3.29572	-3.31889
26.3672	-3.31716	-3.29668	-3.31987
26.4282	-3.31724	-3.29497	-3.31925
26.4893	-3.3183	-3.29398	-3.32018
26.5503	-3.31822	-3.29564	-3.32137
26.6113	-3.31842	-3.29598	-3.32205
26.6724	-3.31924	-3.29648	-3.32133
26.7334	-3.31972	-3.29709	-3.32149
26.7944	-3.32025	-3.29812	-3.32144
26.8555	-3.32074	-3.29782	-3.32112
26.9165	-3.32113	-3.29932	-3.32129
26.9775	-3.32253	-3.30058	-3.32142
27.0386	-3.32285	-3.29981	-3.32104
27.0996	-3.32372	-3.3014	-3.32039
27.1606	-3.32402	-3.29943	-3.32095
27.2217	-3.32444	-3.29918	-3.32238
27.2827	-3.32508	-3.29991	-3.32309
27.3438	-3.32497	-3.30037	-3.32388
27.4048	-3.3257	-3.30091	-3.32475
27.4658	-3.32635	-3.30102	-3.32475
27.5269	-3.32723	-3.30049	-3.32524
27.5879	-3.32796	-3.29995	-3.32649
27.6489	-3.32871	-3.30105	-3.32702
27.71	-3.32923	-3.30046	-3.3285
27.771	-3.32978	-3.3014	-3.32914
27.832	-3.33043	-3.30127	-3.32994
27.8931	-3.33103	-3.30145	-3.33107
27.9541	-3.33137	-3.30181	-3.33084
28.0151	-3.33175	-3.30382	-3.33154
28.0762	-3.33197	-3.30451	-3.3334
28.1372	-3.3329	-3.30525	-3.33406
28.1982	-3.33326	-3.30389	-3.3349
28.2593	-3.33381	-3.30364	-3.335
28.3203	-3.33447	-3.30401	-3.33521
28.3813	-3.3353	-3.30371	-3.33488
28.4424	-3.33573	-3.30545	-3.33481
28.5034	-3.33626	-3.30578	-3.33541
28.5645	-3.33696	-3.30606	-3.33666
28.6255	-3.33748	-3.30753	-3.33774
28.6865	-3.33799	-3.307	-3.33807
28.7476	-3.33889	-3.3088	-3.33708
28.8086	-3.33896	-3.30926	-3.33682
28.8696	-3.33965	-3.31094	-3.33625
28.9307	-3.34044	-3.31033	-3.33488
28.9917	-3.34118	-3.31009	-3.33633
29.0527	-3.34185	-3.3105	-3.33652
29.1138	-3.34247	-3.3105	-3.33699
29.1748	-3.34285	-3.31149	-3.33655
29.2358	-3.34392	-3.31144	-3.33751
29.2969	-3.34421	-3.31044	-3.33664
29.3579	-3.34503	-3.31128	-3.33776
29.4189	-3.3455	-3.31231	-3.33708
29.48	-3.34553	-3.31194	-3.33719
29.541	-3.34639	-3.31267	-3.33758
29.6021	-3.34686	-3.31107	-3.33719
29.6631	-3.34761	-3.31135	-3.33839
29.7241	-3.3478	-3.31201	-3.33899
29.7852	-3.34873	-3.31287	-3.33942
29.8462	-3.34908	-3.3126	-3.33929
29.9072	-3.34956	-3.3141	-3.3395
29.9683	-3.34999	-3.31412	-3.34011
30.0293	-3.35073	-3.31399	-3.34014
30.0903	-3.35152	-3.31364	-3.34015
30.1514	-3.35171	-3.31455	-3.34033
30.2124	-3.35229	-3.31498	-3.34086
30.2734	-3.35228	-3.31552	-3.34042
30.3345	-3.35353	-3.31586	-3.34194
30.3955	-3.35367	-3.31639	-3.34307
30.4565	-3.35457	-3.31613	-3.34349
30.5176	-3.35455	-3.31728	-3.34484
30.5786	-3.35556	-3.31806	-3.34399
30.6396	-3.35545	-3.3182	-3.34383
30.7007	-3.35629	-3.31887	-3.34448
30.7617	-3.35693	-3.31954	-3.34492
30.8228	-3.35733	-3.31932	-3.34538
30.8838	-3.35713	-3.3186	-3.34512
30.9448	-3.35797	-3.31944	-3.34463
31.0059	-3.35832	-3.31945	-3.34504
31.0669	-3.35884	-3.32086	-3.34598
31.1279	-3.35966	-3.32033	-3.34561
31.189	-3.35891	-3.32049	-3.34548
31.25	-3.35885	-3.32023	-3.34672
31.311	-3.35928	-3.31972	-3.34723
31.3721	-3.3598	-3.32122	-3.3463
31.4331	-3.36044	-3.3206	-3.3468
31.4941	-3.36102	-3.32006	-3.347
31.5552	-3.36079	-3.31907	-3.34679
31.6162	-3.36097	-3.3205	-3.34671
31.6772	-3.36102	-3.32082	-3.34703
31.7383	-3.36135	-3.32095	-3.3475
31.7993	-3.36289	-3.32085	-3.34787
31.8604	-3.36288	-3.32197	-3.34795
31.9214	-3.36345	-3.32305	-3.3478
31.9824	-3.36358	-3.32399	-3.34817
32.0435	-3.36322	-3.32395	-3.34755
32.1045	-3.36329	-3.32397	-3.34935
32.1655	-3.36362	-3.32473	-3.34793
32.2266	-3.36374	-3.32581	-3.34885
32.2876	-3.36405	-3.32675	-3.34943
32.3486	-3.36456	-3.32703	-3.34938
32.4097	-3.3645	-3.32705	-3.34979
32.4707	-3.36455	-3.32761	-3.35135
32.5317	-3.36523	-3.32706	-3.35232
32.5928	-3.3653	-3.32785	-3.35254
32.6538	-3.36597	-3.32845	-3.35251
32.7148	-3.36591	-3.32894	-3.3522
32.7759	-3.36674	-3.32927	-3.35289
32.8369	-3.36617	-3.32839	-3.35385
32.8979	-3.36674	-3.32837	-3.354
32.959	-3.3668	-3.3273	-3.35406
33.02	-3.36698	-3.32746	-3.356
33.0811	-3.36733	-3.32764	-3.35708
33.1421	-3.36718	-3.32706	-3.35877
33.2031	-3.36751	-3.3265	-3.3587
33.2642	-3.36788	-3.32794	-3.35936
33.3252	-3.36811	-3.32976	-3.35929
33.3862	-3.3684	-3.32967	-3.35849
33.4473	-3.36853	-3.32952	-3.35838
33.5083	-3.3683	-3.32923	-3.35868
33.5693	-3.36895	-3.33018	-3.35714
33.6304	-3.36908	-3.32931	-3.35783
33.6914	-3.36975	-3.32864	-3.35691
33.7524	-3.36984	-3.33071	-3.35689
33.8135	-3.36971	-3.33099	-3.35673
33.8745	-3.37026	-3.3314	-3.35646
33.9355	-3.37057	-3.33136	-3.35651
33.9966	-3.37087	-3.33044	-3.35676
34.0576	-3.37088	-3.33184	-3.35704
34.1187	-3.37127	-3.3298	-3.35694
34.1797	-3.3719	-3.33205	-3.356
34.2407	-3.37183	-3.3328	-3.35692
34.3018	-3.37199	-3.33382	-3.35667
34.3628	-3.37197	-3.33388	-3.35894
34.4238	-3.37253	-3.33408	-3.35986
34.4849	-3.37226	-3.3344	-3.35986
34.5459	-3.37271	-3.33508	-3.35968
34.6069	-3.37292	-3.33464	-3.35917
34.668	-3.37339	-3.33481	-3.35976
34.729	-3.37315	-3.33382	-3.36036
34.79	-3.37339	-3.33456	-3.36085
34.8511	-3.37351	-3.33436	-3.36181
34.9121	-3.3736	-3.33394	-3.36153
34.9731	-3.37416	-3.33479	-3.36092
35.0342	-3.37415	-3.33554	-3.36106
35.0952	-3.37466	-3.33691	-3.36103
35.1562	-3.37456	-3.33617	-3.36151
35.2173	-3.37489	-3.33779	-3.36107
35.2783	-3.37534	-3.3382	-3.36159
35.3394	-3.37526	-3.33687	-3.3611
35.4004	-3.37583	-3.33822	-3.36112
35.4614	-3.37638	-3.338	-3.36106
35.5225	-3.37591	-3.33948	-3.36143
35.5835	-3.3761	-3.33979	-3.36128
35.6445	-3.37667	-3.34041	-3.36174
35.7056	-3.37682	-3.33977	-3.36131
35.7666	-3.37696	-3.34003	-3.36238
35.8276	-3.37694	-3.3407	-3.3617
35.8887	-3.37703	-3.33989	-3.36158
35.9497	-3.37729	-3.34092	-3.36208
36.0107	-3.37717	-3.34004	-3.36175
36.0718	-3.37766	-3.34032	-3.36262
36.1328	-3.37815	-3.34077	-3.36302
36.1938	-3.37821	-3.3405	-3.36353
36.2549	-3.37837	-3.34011	-3.36481
36.3159	-3.37853	-3.34214	-3.36605
36.377	-3.37885	-3.34363	-3.36626
36.438	-3.37895	-3.34354	-3.36726
36.499	-3.37919	-3.3416	-3.36747
36.5601	-3.37952	-3.341	-3.36794
36.6211	-3.37998	-3.34095	-3.36851
36.6821	-3.38057	-3.34125	-3.3686
36.7432	-3.38089	-3.34102	-3.3689
36.8042	-3.38167	-3.34152	-3.36997
36.8652	-3.38169	-3.3427	-3.36907
36.9263	-3.38253	-3.3424	-3.36955
36.9873	-3.38209	-3.3433	-3.3689
37.0483	-3.38264	-3.34232	-3.36931
37.1094	-3.38292	-3.34251	-3.36857
37.1704	-3.38326	-3.3436	-3.36968
37.2314	-3.38285	-3.34522	-3.3687
37.2925	-3.38336	-3.34453	-3.36961
37.3535	-3.38353	-3.3448	-3.37079
37.4146	-3.38375	-3.34589	-3.37047
37.4756	-3.38413	-3.34607	-3.3703
37.5366	-3.38458	-3.34588	-3.37083
37.5977	-3.38514	-3.34562	-3.37034
37.6587	-3.38457	-3.34632	-3.37102
37.7197	-3.38507	-3.34702	-3.37101
37.7808	-3.38585	-3.3475	-3.37178
37.8418	-3.38537	-3.34941	-3.37289
37.9028	-3.38577	-3.34788	-3.37297
37.9639	-3.38551	-3.34983	-3.37339
38.0249	-3.38578	-3.34891	-3.37496
38.0859	-3.3856	-3.35121	-3.37619
38.147	-3.38614	-3.35111	-3.37586
38.208	-3.3862	-3.35262	-3.37663
38.269	-3.38705	-3.35267	-3.37549
38.3301	-3.38765	-3.35332	-3.37695
38.3911	-3.38776	-3.35338	-3.37786
38.4521	-3.3873	-3.35465	-3.37803
38.5132	-3.3874	-3.35525	-3.37882
38.5742	-3.38766	-3.3568	-3.37954
38.6353	-3.38834	-3.35702	-3.3801
38.6963	-3.38881	-3.35607	-3.37772
38.7573	-3.38926	-3.35579	-3.37626
38.8184	-3.38932	-3.35652	-3.37572
38.8794	-3.39044	-3.35486	-3.37684
38.9404	-3.3904	-3.35531	-3.37852
39.0015	-3.39099	-3.35499	-3.37813
39.0625	-3.39182	-3.35532	-3.37695
39.1235	-3.39222	-3.35554	-3.37881
39.1846	-3.39271	-3.35655	-3.37953
39.2456	-3.39316	-3.35844	-3.37965
39.3066	-3.39335	-3.3576	-3.3787
39.3677	-3.39361	-3.35743	-3.3793
39.4287	-3.39394	-3.35773	-3.37953
39.4897	-3.39428	-3.35858	-3.3801
39.5508	-3.39497	-3.35842	-3.38055
39.6118	-3.39484	-3.35866	-3.38239
39.6729	-3.39483	-3.35919	-3.38368
39.7339	-3.39593	-3.35897	-3.38532
39.7949	-3.39597	-3.3616	-3.38589
39.856	-3.39669	-3.36186	-3.3868
39.917	-3.39643	-3.3637	-3.38709
39.978	-3.39774	-3.3628	-3.38695
40.0391	-3.39855	-3.36189	-3.38685
40.1001	-3.39865	-3.36319	-3.38896
40.1611	-3.39891	-3.36267	-3.38914
40.2222	-3.39961	-3.36327	-3.39041
40.2832	-3.39995	-3.36396	-3.39025
40.3442	-3.40073	-3.3641	-3.39107
40.4053	-3.40158	-3.36494	-3.39287
40.4663	-3.40242	-3.36456	-3.39325
40.5273	-3.40282	-3.36532	-3.39419
40.5884	-3.40331	-3.3666	-3.39474
40.6494	-3.40355	-3.36582	-3.39561
40.7104	-3.40397	-3.36709	-3.3962
40.7715	-3.40478	-3.369	-3.39662
40.8325	-3.40475	-3.3687	-3.39643
40.8936	-3.40586	-3.36922	-3.39744
40.9546	-3.40597	-3.37227	-3.39781
41.0156	-3.40619	-3.37172	-3.39833
41.0767	-3.4067	-3.37236	-3.39929
41.1377	-3.40655	-3.37223	-3.40029
41.1987	-3.40791	-3.3718	-3.39956
41.2598	-3.40833	-3.37381	-3.39892
41.3208	-3.40905	-3.37338	-3.39977
41.3818	-3.40936	-3.37257	-3.39992
41.4429	-3.41022	-3.37403	-3.40078
41.5039	-3.41081	-3.37377	-3.40076
41.5649	-3.41148	-3.37235	-3.4005
41.626	-3.41193	-3.37232	-3.40098
41.687	-3.41248	-3.37271	-3.40182
41.748	-3.41294	-3.37431	-3.40223
41.8091	-3.41339	-3.37453	-3.40261
41.8701	-3.41371	-3.37583	-3.40321
41.9312	-3.41485	-3.37656	-3.40343
41.9922	-3.41563	-3.37785	-3.4038
42.0532	-3.41527	-3.37835	-3.40525
42.1143	-3.4158	-3.37829	-3.40587
42.1753	-3.41663	-3.37844	-3.40611
42.2363	-3.41708	-3.37945	-3.40818
42.2974	-3.41748	-3.3784	-3.40803
42.3584	-3.41838	-3.38013	-3.40892
42.4194	-3.41859	-3.38164	-3.40828
42.4805	-3.41939	-3.38214	-3.41036
42.5415	-3.4201	-3.38297	-3.41075
42.6025	-3.42103	-3.38357	-3.41007
42.6636	-3.42141	-3.38473	-3.41116
42.7246	-3.42213	-3.38407	-3.41135
42.7856	-3.42281	-3.38642	-3.41249
42.8467	-3.42316	-3.38709	-3.41229
42.9077	-3.42382	-3.38831	-3.4123
42.9688	-3.42461	-3.38894	-3.41226
43.0298	-3.42542	-3.38936	-3.41352
43.0908	-3.42571	-3.39021	-3.41307
43.1519	-3.42625	-3.38999	-3.41381
43.2129	-3.42638	-3.39072	-3.41519
43.2739	-3.42675	-3.39162	-3.41667
43.335	-3.42763	-3.39157	-3.41632
43.396	-3.4283	-3.39166	-3.4173
43.457	-3.42911	-3.39262	-3.41827
43.5181	-3.42971	-3.39387	-3.41672
43.5791	-3.43074	-3.39491	-3.4188
43.6401	-3.43156	-3.39577	-3.41786
43.7012	-3.43204	-3.39627	-3.4184
43.7622	-3.43214	-3.39527	-3.41917
43.8232	-3.43294	-3.3954	-3.41943
43.8843	-3.43423	-3.39463	-3.42014
43.9453	-3.43453	-3.39347	-3.42072
44.0063	-3.435	-3.39443	-3.4214
44.0674	-3.43535	-3.39447	-3.42198
44.1284	-3.43585	-3.39628	-3.42223
44.1895	-3.43683	-3.39651	-3.42287
44.2505	-3.43757	-3.39761	-3.4232
44.3115	-3.4385	-3.39759	-3.42354
44.3726	-3.43847	-3.39799	-3.42505
44.4336	-3.43867	-3.39742	-3.42341
44.4946	-3.43923	-3.39688	-3.42523
44.5557	-3.43949	-3.39865	-3.42475
44.6167	-3.43995	-3.40037	-3.42671
44.6777	-3.4406	-3.40023	-3.42737
44.7388	-3.44113	-3.40011	-3.42904
44.7998	-3.44116	-3.39975	-3.42985
44.8608	-3.44183	-3.4022	-3.43011
44.9219	-3.44251	-3.40274	-3.43035
44.9829	-3.44351	-3.40445	-3.43116
45.0439	-3.44411	-3.40456	-3.43234
45.105	-3.44451	-3.40356	-3.43298
45.166	-3.44454	-3.40298	-3.4333
45.2271	-3.44475	-3.40475	-3.43322
45.2881	-3.44523	-3.40483	-3.43382
45.3491	-3.44566	-3.40498	-3.43435
45.4102	-3.44619	-3.40573	-3.43623
45.4712	-3.4459	-3.40631	-3.43692
45.5322	-3.4465	-3.40554	-3.43803
45.5933	-3.44662	-3.40769	-3.43901
45.6543	-3.4473	-3.40812	-3.44004
45.7153	-3.44791	-3.40828	-3.4393
45.7764	-3.44852	-3.4089	-3.44028
45.8374	-3.44861	-3.40966	-3.43907
45.8984	-3.44905	-3.40999	-3.43994
45.9595	-3.44872	-3.41123	-3.44147
46.0205	-3.44977	-3.41148	-3.44157
46.0815	-3.44995	-3.41267	-3.44195
46.1426	-3.45016	-3.41375	-3.44262
46.2036	-3.45021	-3.41359	-3.44175
46.2646	-3.45098	-3.41439	-3.44213
46.3257	-3.45144	-3.4125	-3.44278
46.3867	-3.45189	-3.41387	-3.44303
46.4478	-3.45278	-3.41443	-3.4428
46.5088	-3.45336	-3.41525	-3.44305
46.5698	-3.45334	-3.41503	-3.44282
46.6309	-3.45384	-3.41581	-3.44513
46.6919	-3.45329	-3.4169	-3.44466
46.7529	-3.45382	-3.4146	-3.44477
46.814	-3.45454	-3.41517	-3.44643
46.875	-3.45473	-3.41459	-3.44634
46.936	-3.45501	-3.41513	-3.44623
46.9971	-3.45512	-3.41487	-3.44553
47.0581	-3.45629	-3.41604	-3.44603
47.1191	-3.45636	-3.41598	-3.4469
47.1802	-3.4568	-3.41814	-3.44778
47.2412	-3.45699	-3.41867	-3.44762
47.3022	-3.4572	-3.41895	-3.44729
47.3633	-3.45722	-3.41921	-3.44795
47.4243	-3.45781	-3.41928	-3.44912
47.4854	-3.45877	-3.42014	-3.4499
47.5464	-3.45994	-3.42008	-3.45009
47.6074	-3.45978	-3.41979	-3.45059
47.6685	-3.45976	-3.42009	-3.45022
47.7295	-3.46016	-3.41917	-3.45213
47.7905	-3.46112	-3.41979	-3.45162
47.8516	-3.46198	-3.42072	-3.45247
47.9126	-3.46294	-3.42036	-3.45333
47.9736	-3.46242	-3.41904	-3.45301
48.0347	-3.46325	-3.42053	-3.45526
48.0957	-3.46405	-3.41975	-3.45527
48.1567	-3.46394	-3.41972	-3.45671
48.2178	-3.4646	-3.42051	-3.45703
48.2788	-3.46449	-3.41973	-3.45804
48.3398	-3.465	-3.41929	-3.4584
48.4009	-3.46578	-3.41993	-3.4599
48.4619	-3.46603	-3.41898	-3.46134
48.5229	-3.46617	-3.41869	-3.46132
48.584	-3.46657	-3.41875	-3.4603
48.645	-3.46675	-3.41805	-3.46134
48.7061	-3.46719	-3.41813	-3.46086
48.7671	-3.46819	-3.41859	-3.46159
48.8281	-3.46802	-3.41825	-3.46066
48.8892	-3.46816	-3.418	-3.46125
48.9502	-3.46876	-3.41873	-3.4616
49.0112	-3.46939	-3.41734	-3.46123
49.0723	-3.46952	-3.41918	-3.46203
49.1333	-3.47066	-3.41973	-3.46256
49.1943	-3.47066	-3.41954	-3.46259
49.2554	-3.47094	-3.42011	-3.46305
49.3164	-3.47147	-3.42098	-3.46365
49.3774	-3.47189	-3.41954	-3.46299
49.4385	-3.47224	-3.42	-3.4644
49.4995	-3.47259	-3.4206	-3.46462
49.5605	-3.47266	-3.42061	-3.46518
49.6216	-3.47294	-3.42159	-3.46559
49.6826	-3.47347	-3.42165	-3.46536
49.7437	-3.47414	-3.42118	-3.46615
49.8047	-3.47393	-3.42154	-3.46765
49.8657	-3.47443	-3.42169	-3.46774
49.9268	-3.47493	-3.42085	-3.46764
49.9878	-3.47512	-3.42231	-3.46867
