# Supplementary material for: Spontaneous oxycodone withdrawal disrupts sleep, diurnal, and electrophysiological dynamics in rats
Source: PLoS One. 2025 Jan 17;20(1):e0312794. doi: 10.1371/journal.pone.0312794 (PMC11741586; doi:10.1371/journal.pone.0312794)
Supplement: S1 File — (ZIP) [file pone.0312794.s001.zip › All Supplementary Figures and Data 101824/S18_Data.xlsx]

## Sheet: S18A NREM DI
Row: Treatment Day	Baseline Day 4	Baseline Day 5	Baseline Day 6	Baseline Average (B4-B6)	Withdrawal Day 2	Withdrawal Day 3	Withdrawal Day 4	Withdrawal Day 5	Withdrawal Day 6	Withdrawal Day 7	Withdrawal Day 8
Animal ID	B4	B5	B6	BL(avg)	W2	W3	W4	W5	W6	W7	W8
A2	0.951371	0.991723	1.05691	1	0.43611	0.799276	0.631661	0.912571	0.872219	1.02587	0.983963
A3	0.870293	1.11994	1.00976	1	0.542538	0.725244	0.909344	0.95537	1.06695	1.10879	0.933054
A4	0.950067	0.978408	1.07152	1	0.607287	0.824561	0.952767	0.912281	0.860999	1.10526	1.10256
A21	1.10087	1.03217	0.866957	1	0.588877	0.754089	1.12868	1.13195	1.11559	0.965104	1.0289
A36	0.834633	1.17005	0.99532	1	0.425897	0.75195	0.876755	0.903276	0.964119	0.931357	1.16693
A26	0.97949	0.994457	1.02605	1	0.342572	0.251109	0.640244	0.422395	0.723392	0.390798	0.592018
A28	0.894902	1.08945	1.01565	1	0.179785	0.261628	0.627907	0.452147	0.839893	0.846601	0.601073
A29	1.00574	1.02296	0.971306	1	0.559541	0.373027	0.41033	1.06169	0.69297	0.579627	1.05022
A13	0.940276	1.14166	0.918065	1	0.487167	0.842547	1.10908	1.04245	0.983218	0.812932	0.922507
A15	0.932927	1.10976	0.957317	1	0.449695	0.766768	0.77439	0.842988	0.689024	0.844512	0.780488
A17	0.887975	1.17318	0.938849	1	0.242035	0.52261	0.770812	0.887975	0.90185	0.992806	0.90185
	Data represent the Diurnal Index
	A26, A28 and A29 are cohort 4 rats
	A2, A3, A4, A21, A36, A13, A15, and A17 are non-Cohort 4 rats

## Sheet: S18A REM DI
Row: Treatment Day	Baseline Day 4	Baseline Day 5	Baseline Day 6	Baseline Average (B4-B6)	Withdrawal Day 2	Withdrawal Day 3	Withdrawal Day 4	Withdrawal Day 5	Withdrawal Day 6	Withdrawal Day 7	Withdrawal Day 8
Animal ID	B4	B5	B6	BL(avg)	W2	W3	W4	W5	W6	W7	W8
A2	0.973306	1.09651	0.930185	1	0.622177	0.505133	0.887064	0.714579	0.782341	1.02875	0.930185
A3	1.05804	0.977679	0.964286	1	0.950893	0.863839	1.32589	1.43973	1.08482	1.10491	0.9375
A4	0.943026	1.07269	0.984283	1	0.807466	0.972495	0.807466	0.777996	0.937132	0.984283	1.01375
A21	0.972826	1.09783	0.929348	1	0.586957	0.61413	0.961957	1.00543	0.88587	0.657609	1.19565
A36	1.00374	1.05421	0.942056	1	0.319626	0.538318	0.796262	0.796262	0.942056	0.874766	1.09907
A26	1.11397	0.733456	1.15257	1	0.5625	0.623162	0.435662	0.363971	0.755515	0.457721	0.540441
A28	1.0991	0.918919	0.981982	1	0.644144	0.387387	0.635135	0.671171	0.779279	1.04955	0.90991
A29	0.981132	1.08962	0.929245	1	0.40566	0.561321	0.599057	1.10377	0.754717	0.561321	0.834906
A13	1.24413	0.741784	1.01408	1	0.521127	0.755869	1.10798	1.11268	1.30516	1.05164	1.07981
A15	0.925234	1.07477	1	1	0.317757	0.696262	0.808411	0.85514	1.0514	0.696262	0.696262
A17	0.977376	1.0543	0.968326	1	0.588235	0.375566	0.687783	0.995475	0.755656	0.895928	0.936652
	Data represent the Diurnal Index
	A26, A28 and A29 are cohort 4 rats
	A2, A3, A4, A21, A36, A13, A15, and A17 are non-Cohort 4 rats

## Sheet: S18A Wake DI
Row: Treatment Day	Baseline Day 4	Baseline Day 5	Baseline Day 6	Baseline Average (B4-B6)	Withdrawal Day 2	Withdrawal Day 3	Withdrawal Day 4	Withdrawal Day 5	Withdrawal Day 6	Withdrawal Day 7	Withdrawal Day 8
Animal ID	B4	B5	B6	BL(avg)	W2	W3	W4	W5	W6	W7	W8
A2	0.982583	1.0068	1.01062	1	0.367035	0.725149	0.604078	0.897196	0.827103	0.957094	0.995327
A3	0.921746	1.08731	0.990939	1	0.485585	0.741351	1.05025	1.00824	1.10091	1.06755	0.939044
A4	0.948755	0.995974	1.05527	1	0.59407	0.704978	0.848829	0.887262	0.875183	1.08272	1.06186
A21	1.04393	1.07623	0.879845	1	0.55814	0.683463	1.07235	1.11111	1.05943	0.846253	1.03618
A36	0.835011	1.16193	1.00306	1	0.34267	0.668271	0.896718	0.873085	0.993873	0.988621	1.21313
A26	0.97597	1.00092	1.02311	1	0.328558	0.303604	0.622458	0.390943	0.774954	0.408965	0.608595
A28	0.929234	1.03712	1.03364	1	0.277262	0.261021	0.698376	0.556845	0.925754	0.982599	0.75406
A29	0.987956	1.06361	0.948438	1	0.483252	0.424539	0.430184	0.996989	0.693263	0.567934	1.02296
A13	0.970337	1.0959	0.933767	1	0.502235	0.889882	1.12881	1.08005	1.14831	0.909386	1.03982
A15	0.960095	1.07033	0.969577	1	0.350849	0.738443	0.772817	0.763335	0.80245	0.815488	0.705255
A17	0.90083	1.17819	0.92098	1	0.192019	0.458712	0.736073	0.924536	0.890162	0.992098	0.896089
	Data represent the Diurnal Index
	A26, A28 and A29 are cohort 4 rats
	A2, A3, A4, A21, A36, A13, A15, and A17 are non-Cohort 4 rats

## Sheet: S18A Temp DI
Row: Treatment Day	Baseline Day 4	Baseline Day 5	Baseline Day 6	Baseline Average (B4-B6)	Withdrawal Day 2	Withdrawal Day 3	Withdrawal Day 4	Withdrawal Day 5	Withdrawal Day 6	Withdrawal Day 7	Withdrawal Day 8
Animal ID	B4	B5	B6	BL(avg)	W2	W3	W4	W5	W6	W7	W8
A2	0.891269	0.974695	1.13404	1	0.955246	0.784017	0.927903	1.08707	0.985841	1.13177	1.02427
A3	0.992966	0.957373	1.04966	1	0.433502	0.669586	0.889027	0.890363	0.990979	0.830473	0.908116
A4	0.961694	1.0017	1.0366	1	0.549255	0.966199	0.734604	0.868475	0.856883	0.879354	1.085
A21	0.976236	0.954677	1.06909	1	0.550133	0.779801	1.05482	1.07337	1.16407	0.956643	1.12686
A36	1.39315	0.658335	0.94852	1	0.817234	1.09387	0.904691	0.970922	1.19038	1.10381	0.89098
A26	1.05052	1.02133	0.928155	1	0.378582	0.321484	0.450524	0.51993	0.48421	0.288493	0.553882
A28	0.960582	1.01769	1.02173	1	0.188446	0.175379	0.262403	0.493901	0.729274	0.854965	0.703476
A29	1.06532	1.0332	0.901474	1	0.3037	0.219484	0.296895	0.464902	0.628654	0.266217	0.563752
A13	0.991636	0.760733	1.24763	1	0.517749	1.30793	1.25616	1.22024	1.46538	1.02862	1.47476
A15	0.948925	1.03602	1.01505	1	0.654751	0.543027	0.847126	0.85176	0.799875	1.09874	0.906669
A17	0.896174	1.01981	1.08401	1	0.202727	0.532174	0.767233	0.797635	0.965387	1.03216	1.01519
	Data represent the Diurnal Index
	A26, A28 and A29 are cohort 4 rats
	A2, A3, A4, A21, A36, A13, A15, and A17 are non-Cohort 4 rats

## Sheet: S18A Activity DI
Row: Treatment Day	Baseline Day 4	Baseline Day 5	Baseline Day 6	Baseline Average (B4-B6)	Withdrawal Day 2	Withdrawal Day 3	Withdrawal Day 4	Withdrawal Day 5	Withdrawal Day 6	Withdrawal Day 7	Withdrawal Day 8
Animal ID	B4	B5	B6	BL(avg)	W2	W3	W4	W5	W6	W7	W8
A2	1.03455	1.04733	0.918123	1	0.324083	0.880593	0.902459	1.14332	0.98907	0.923403	1.05437
A3	0.87327	1.15729	0.96944	1	0.273889	0.46491	0.681375	0.654693	0.805793	0.90978	0.805132
A4	1.2241	0.91751	0.858394	1	0.587281	0.364594	0.675867	0.385161	0.478509	0.680627	0.657908
A21	0.992688	1.11065	0.896663	1	0.422202	0.797501	0.960766	0.968608	1.11996	0.957859	0.969121
A36	0.919433	1.14378	0.936786	1	0.479191	0.710572	0.940088	1.13346	1.11234	1.22263	1.16443
A26	0.870749	1.01878	1.11047	1	0.115926	0.204594	0.873485	0.365433	0.704239	0.434752	0.463418
A28	0.838671	1.12656	1.03477	1	0.17969	0.255633	0.60612	0.579695	0.693177	0.902075	0.83672
A29	1.05153	0.959002	0.989473	1	0.303697	0.356392	0.461763	0.711671	0.491785	0.416485	0.826868
A13	0.913906	0.994807	1.09129	1	0.318078	0.878905	1.04545	0.914623	1.27324	1.29069	1.01778
A15	1.12683	0.94527	0.927899	1	0.687211	0.673023	0.637262	0.958614	0.722973	0.839873	0.766899
A17	0.721013	1.23578	1.0432	1	0.400521	0.299236	0.692292	0.668906	0.778979	0.747693	0.957358
	Data represent the Diurnal Index
	A26, A28 and A29 are cohort 4 rats
	A2, A3, A4, A21, A36, A13, A15, and A17 are non-Cohort 4 rats

## Sheet: S18B NREM Counts
Row: ZT Hour	ZT0-12; Lights On											ZT12-24; Lights Off
Row: Treatment Day	Baseline Day 4	Baseline Day 5	Baseline Day 6	Baseline Average (B4-B6)	Withdrawal Day 2	Withdrawal Day 3	Withdrawal Day 4	Withdrawal Day 5	Withdrawal Day 6	Withdrawal Day 7	Withdrawal Day 8	Baseline Day 4	Baseline Day 5	Baseline Day 6	Baseline Average (B4-B6)	Withdrawal Day 2	Withdrawal Day 3	Withdrawal Day 4	Withdrawal Day 5	Withdrawal Day 6	Withdrawal Day 7	Withdrawal Day 8
Row	B4_ZT0-12	B5_ZT0-12	B6_ZT0-12	BLavg_ZT0-12	W2_ZT0-12	W3_ZT0-12	W4_ZT0-12	W5_ZT0-12	W6_ZT0-12	W7_ZT0-12	W8_ZT0-12	B4_ZT12-24	B5_ZT12-24	B6_ZT12-24	BLavg_ZT12-24	W2_ZT12-24	W3_ZT12-24	W4_ZT12-24	W5_ZT12-24	W6_ZT12-24	W7_ZT12-24	W8_ZT12-24
A2	99	105	92	98.6667	149	112	122	112	115	98	111	62	76	80	72.6667	133	122	91	91	86	73	65
A3	97	89	101	95.6667	143	111	96	112	99	107	117	46	80	55	60.3333	111	101	73	58	63	54	54
A4	95	90	104	96.3333	138	108	101	104	104	91	101	57	71	50	59.3333	96	78	70	62	80	63	80
A21	110	114	101	108.333	139	105	100	93	118	96	87	64	64	75	67.6667	112	100	69	53	64	77	59
A36	95	115	122	110.667	174	155	135	130	121	103	103	64	90	57	70.3333	115	86	68	71	60	76	63
A26	160	116	124	133.333	156	124	113	114	111	98	101	85	101	78	88	132	125	104	94	104	101	95
A28	148	128	111	129	168	154	118	105	111	92	103	92	72	75	79.6667	155	154	127	101	111	92	99
A29	116	122	117	118.333	151	119	99	96	105	73	104	69	56	69	64.6667	124	128	99	88	72	83	82
A13	132	106	120	119.333	181	176	175	162	145	142	124	71	71	79	73.6667	175	115	72	77	69	75	87
A15	98	92	94	94.6667	175	159	138	131	131	123	95	82	63	66	70.3333	148	104	104	96	85	90	110
A17	102	87	105	98	94	127	139	149	116	109	91	86	75	81	80.6667	104	104	90	69	80	64	85
	Data are NREM bout counts during lights on (ZT0-12) and lights off (ZT12-24).
	A26, A28 and A29 are cohort 4 rats
	A2, A3, A4, A21, A36, A13, A15, and A17 are non-Cohort 4 rats

## Sheet: S18B NREM Duration
Row: ZT Hour	ZT0-12; Lights On											ZT12-24; Lights Off
Row: Treatment Day	Baseline Day 4	Baseline Day 5	Baseline Day 6	Baseline Average (B4-B6)	Withdrawal Day 2	Withdrawal Day 3	Withdrawal Day 4	Withdrawal Day 5	Withdrawal Day 6	Withdrawal Day 7	Withdrawal Day 8	Baseline Day 4	Baseline Day 5	Baseline Day 6	Baseline Average (B4-B6)	Withdrawal Day 2	Withdrawal Day 3	Withdrawal Day 4	Withdrawal Day 5	Withdrawal Day 6	Withdrawal Day 7	Withdrawal Day 8
Row	B4_ZT0-12	B5_ZT0-12	B6_ZT0-12	BLavg_ZT0-12	W2_ZT0-12	W3_ZT0-12	W4_ZT0-12	W5_ZT0-12	W6_ZT0-12	W7_ZT0-12	W8_ZT0-12	B4_ZT12-24	B5_ZT12-24	B6_ZT12-24	BLavg_ZT12-24	W2_ZT12-24	W3_ZT12-24	W4_ZT12-24	W5_ZT12-24	W6_ZT12-24	W7_ZT12-24	W8_ZT12-24
A2	272.626	286.571	310.435	289.877	176.107	249.732	199.262	233.929	242.174	305.714	260.36	154.839	120.526	161.5	145.622	144.737	132.459	150.33	147.143	147.093	165.068	149.846
A3	276.082	339.551	289.505	301.713	179.79	223.514	246.354	231.875	280.202	261.402	250.171	149.13	93.875	134.727	125.911	167.568	135.149	156.438	133.621	128.254	128.333	143.889
A4	290.632	320.778	292.019	301.143	186.522	254.907	252.97	244.327	268.558	324.286	293.267	153.509	159.155	183.8	165.488	152.5	184.487	130.571	167.903	149.75	148.73	142.75
A21	258.273	241.491	279.802	259.855	155.324	242.286	263.3	292.151	244.068	257.5	338.391	158.125	187.656	196.8	180.86	155.625	142.5	139.42	141.887	186.719	143.247	142.373
A36	296.842	268.174	245.328	270.115	144.368	165.29	193.778	198.308	229.339	259.126	266.699	205.625	165.667	208.07	193.121	152.696	171.628	176.176	182.254	185.333	171.579	161.429
A26	162.938	261.293	239.677	221.303	149.038	170.726	204.071	208.421	217.748	223.061	243.96	131.294	107.822	155.385	131.5	189.545	181.76	220.385	246.383	199.327	240.99	261.158
A28	188.311	225.781	265.676	226.589	133.988	141.688	177.881	183.143	190.36	210.435	207.961	95.2174	102.5	120.8	106.172	144.968	145.065	175.984	204.752	189.279	195.217	223.232
A29	217.845	217.459	222.821	219.375	154.702	159.16	184.848	202.917	194	245.616	220.673	87.5362	113.036	122.319	107.63	143.79	167.344	200.303	208.182	250.417	236.145	255.244
A13	197.121	267.453	203.583	222.719	129.779	146.307	157.6	155.617	180.759	184.437	199.355	147.606	164.225	143.544	151.792	98.2286	86.3478	86.25	98.5714	95.6522	122	101.724
A15	247.449	301.522	258.936	269.302	148.114	150.943	174.638	179.847	174.504	203.171	235.789	137.805	178.889	146.212	154.302	120.27	107.115	107.115	100.833	126.353	108.889	111.455
A17	235.98	292.529	252.571	260.36	233.085	192.598	174.892	174.43	228.362	243.853	255.055	145.465	149.867	135.556	143.629	197.5	150.096	119.667	134.348	117.625	137.031	141.176
	Data are NREM bout durations during lights on (ZT0-12) and lights off (ZT12-24).
	A26, A28 and A29 are cohort 4 rats
	A2, A3, A4, A21, A36, A13, A15, and A17 are non-Cohort 4 rats

## Sheet: S18C Delta 3h bins
Row: Treatment Day	Baseline Day 4								Baseline Day 5								Baseline Day 6								Baseline Average (B4-B6)								Withdrawal Day 2								Withdrawal Day 8
Row: Day_ZT Hour	B4_ZT0-3_(Relative Power)	B4_ZT3-6_(Relative Power)	B4_ZT6-9_(Relative Power)	B4_ZT9-12_(Relative Power)	B4_ZT12-15_(Relative Power)	B4_ZT15-18_(Relative Power)	B4_ZT18-21_(Relative Power)	B4_ZT21-24_(Relative Power)	B5_ZT0-3_(Relative Power)	B5_ZT3-6_(Relative Power)	B5_ZT6-9_(Relative Power)	B5_ZT9-12_(Relative Power)	B5_ZT12-15_(Relative Power)	B5_ZT15-18_(Relative Power)	B5_ZT18-21_(Relative Power)	B5_ZT21-24_(Relative Power)	B6_ZT0-3_(Relative Power)	B6_ZT3-6_(Relative Power)	B6_ZT6-9_(Relative Power)	B6_ZT9-12_(Relative Power)	B6_ZT12-15_(Relative Power)	B6_ZT15-18_(Relative Power)	B6_ZT18-21_(Relative Power)	B6_ZT21-24_(Relative Power)	BL(avg)_ZT0-3_(Relative Power)	BL(avg)_ZT3-6_(Relative Power)	BL(avg)_ZT6-9_(Relative Power)	BL(avg)_ZT9-12_(Relative Power)	BL(avg)_ZT12-15_(Relative Power)	BL(avg)_ZT15-18_(Relative Power)	BL(avg)_ZT18-21_(Relative Power)	BL(avg)_ZT21-24_(Relative Power)	W2_ZT0-3_(Relative Power)	W2_ZT3-6_(Relative Power)	W2_ZT6-9_(Relative Power)	W2_ZT9-12_(Relative Power)	W2_ZT12-15_(Relative Power)	W2_ZT15-18_(Relative Power)	W2_ZT18-21_(Relative Power)	W2_ZT21-24_(Relative Power)	W8_ZT0-3_(Relative Power)	W8_ZT3-6_(Relative Power)	W8_ZT6-9_(Relative Power)	W8_ZT9-12_(Relative Power)	W8_ZT12-15_(Relative Power)	W8_ZT15-18_(Relative Power)	W8_ZT18-21_(Relative Power)	W8_ZT21-24_(Relative Power)
Animal ID
A2	-0.363273	-0.453705	-0.464118	-0.545566	-0.546955	-0.526799	-0.482007	-0.476352	-0.370391	-0.409049	-0.501785	-0.571025	-0.578855	-0.517448	-0.517109	-0.548732	-0.391237	-0.444791	-0.477864	-0.54108	-0.571048	-0.523263	-0.524096	-0.53234	-0.374967	-0.435848	-0.481255	-0.552557	-0.565619	-0.522503	-0.507737	-0.519141	-0.549829	-0.559268	-0.579897	-0.608963	-0.576878	-0.560289	-0.505364	-0.514699	-0.437205	-0.460659	-0.51951	-0.584736	-0.577385	-0.543734	-0.540076	-0.491414
A3	-0.375704	-0.470196	-0.489384	-0.508464	-0.537485	-0.459379	-0.426149	-0.4484	-0.401969	-0.458204	-0.524288	-0.562129	-0.55896	-0.507049	-0.469338	-0.515191	-0.392349	-0.464187	-0.491977	-0.534772	-0.507968	-0.475689	-0.434246	-0.469743	-0.390007	-0.464196	-0.501883	-0.535122	-0.534804	-0.480706	-0.443244	-0.477778	-0.510353	-0.538845	-0.546665	-0.535753	-0.527451	-0.518978	-0.514311	-0.485577	-0.412305	-0.47278	-0.51106	-0.553348	-0.45397	-0.488628	-0.454299	-0.466103
A4	-0.345815	-0.379726	-0.441846	-0.50314	-0.526396	-0.413776	-0.428054	-0.393315	-0.337088	-0.38894	-0.465785	-0.47207	-0.50874	-0.371892	-0.44872	-0.458388	-0.371915	-0.420742	-0.474693	-0.502016	-0.544808	-0.433673	-0.413603	-0.42721	-0.351606	-0.396469	-0.460775	-0.492409	-0.526648	-0.406447	-0.430126	-0.426304	-0.452372	-0.472774	-0.515767	-0.495053	-0.511862	-0.394205	-0.41358	-0.453157	-0.351326	-0.426403	-0.455763	-0.509887	-0.521351	-0.444766	-0.406881	-0.448388
A36	-0.310705	-0.384766	-0.44336	-0.481262	-0.474365	-0.393293	-0.430833	-0.36225	-0.321659	-0.418051	-0.479047	-0.485317	-0.486046	-0.413982	-0.425142	-0.476509	-0.328797	-0.408469	-0.479372	-0.518131	-0.499909	-0.421787	-0.455631	-0.383157	-0.320387	-0.403762	-0.46726	-0.494903	-0.486773	-0.409687	-0.437202	-0.407305	-0.539715	-0.547311	-0.552327	-0.55164	-0.54481	-0.498433	-0.499671	-0.490772	-0.407184	-0.484812	-0.538577	-0.591567	-0.528967	-0.440144	-0.469028	-0.429135
A26	-0.382696	-0.431683	-0.469353	-0.517812	-0.4999	-0.501481	-0.492307	-0.379325	-0.392878	-0.461683	-0.492706	-0.556427	-0.570013	-0.525739	-0.534501	-0.464957	-0.375501	-0.46123	-0.489852	-0.527092	-0.557783	-0.519175	-0.487112	-0.410028	-0.383692	-0.451532	-0.48397	-0.533777	-0.542565	-0.515465	-0.50464	-0.418103	-0.573473	-0.528254	-0.51511	-0.525738	-0.536288	-0.538888	-0.515796	-0.532978	-0.50324	-0.502683	-0.528919	-0.533349	-0.416917	-0.4951	-0.520755	-0.472963
A28	-0.511891	-0.60023	-0.647642	-0.658356	-0.722218	-0.687492	-0.656458	-0.502892	-0.51371	-0.610987	-0.611669	-0.674867	-0.703512	-0.661349	-0.665761	-0.520427	-0.478255	-0.581274	-0.61097	-0.654938	-0.719693	-0.683288	-0.630526	-0.545625	-0.501285	-0.597497	-0.623427	-0.66272	-0.715141	-0.677376	-0.650915	-0.522981	-0.559957	-0.593419	-0.59479	-0.58719	-0.590564	-0.596832	-0.60082	-0.584766	-0.563599	-0.602615	-0.620132	-0.640468	-0.497745	-0.574808	-0.589894	-0.615067
A29	-0.484919	-0.554549	-0.553643	-0.625624	-0.663455	-0.610112	-0.624831	-0.486118	-0.473802	-0.526574	-0.566171	-0.612517	-0.695507	-0.607284	-0.612577	-0.534499	-0.45704	-0.511975	-0.555514	-0.597469	-0.658287	-0.622506	-0.599529	-0.520001	-0.47192	-0.531033	-0.558443	-0.61187	-0.672416	-0.613301	-0.612312	-0.51354	-0.525787	-0.526398	-0.51965	-0.533591	-0.520458	-0.521095	-0.542045	-0.5345	-0.538339	-0.568445	-0.584801	-0.581195	-0.493048	-0.527576	-0.541772	-0.57565
A15	-0.402736	-0.43615	-0.460474	-0.514706	-0.562943	-0.583676	-0.529517	-0.493112	-0.35384	-0.432622	-0.491845	-0.524902	-0.571002	-0.533335	-0.50551	-0.48573	-0.342825	-0.390637	-0.428935	-0.509041	-0.567201	-0.568414	-0.537272	-0.442638	-0.366467	-0.419803	-0.460418	-0.516216	-0.567048	-0.561808	-0.5241	-0.473827	-0.507123	-0.498551	-0.509146	-0.548177	-0.539592	-0.482325	-0.528793	-0.435535	-0.411022	-0.449801	-0.475041	-0.521303	-0.566068	-0.530908	-0.524176	-0.501877
	Data are the log of the NREM Delta 1-4Hz power relative to each rat's total power (from 0.5-50Hz) in 3h bins across baseline (average of Baseline Days 4-6), and withdrawal days 2 and 8
	A26, A28 and A29 are cohort 4 rats
	A2, A3, A4, A36 and A15 are non-Cohort 4 rats

## Sheet: S18C Gamma 3h bins
Row: Treatment Day	Baseline Day 4								Baseline Day 5								Baseline Day 6								Baseline Average (B4-B6)								Withdrawal Day 2								Withdrawal Day 8
Row: Day_ZT Hour	B4_ZT0-3_(Relative Power)	B4_ZT3-6_(Relative Power)	B4_ZT6-9_(Relative Power)	B4_ZT9-12_(Relative Power)	B4_ZT12-15_(Relative Power)	B4_ZT15-18_(Relative Power)	B4_ZT18-21_(Relative Power)	B4_ZT21-24_(Relative Power)	B5_ZT0-3_(Relative Power)	B5_ZT3-6_(Relative Power)	B5_ZT6-9_(Relative Power)	B5_ZT9-12_(Relative Power)	B5_ZT12-15_(Relative Power)	B5_ZT15-18_(Relative Power)	B5_ZT18-21_(Relative Power)	B5_ZT21-24_(Relative Power)	B6_ZT0-3_(Relative Power)	B6_ZT3-6_(Relative Power)	B6_ZT6-9_(Relative Power)	B6_ZT9-12_(Relative Power)	B6_ZT12-15_(Relative Power)	B6_ZT15-18_(Relative Power)	B6_ZT18-21_(Relative Power)	B6_ZT21-24_(Relative Power)	BL(avg)_ZT0-3_(Relative Power)	BL(avg)_ZT3-6_(Relative Power)	BL(avg)_ZT6-9_(Relative Power)	BL(avg)_ZT9-12_(Relative Power)	BL(avg)_ZT12-15_(Relative Power)	BL(avg)_ZT15-18_(Relative Power)	BL(avg)_ZT18-21_(Relative Power)	BL(avg)_ZT21-24_(Relative Power)	W2_ZT0-3_(Relative Power)	W2_ZT3-6_(Relative Power)	W2_ZT6-9_(Relative Power)	W2_ZT9-12_(Relative Power)	W2_ZT12-15_(Relative Power)	W2_ZT15-18_(Relative Power)	W2_ZT18-21_(Relative Power)	W2_ZT21-24_(Relative Power)	W8_ZT0-3_(Relative Power)	W8_ZT3-6_(Relative Power)	W8_ZT6-9_(Relative Power)	W8_ZT9-12_(Relative Power)	W8_ZT12-15_(Relative Power)	W8_ZT15-18_(Relative Power)	W8_ZT18-21_(Relative Power)	W8_ZT21-24_(Relative Power)
Animal ID
A2	-1.63572	-1.47271	-1.4673	-1.33663	-1.36349	-1.32817	-1.41634	-1.36595	-1.61825	-1.52885	-1.39192	-1.30621	-1.30872	-1.37214	-1.35979	-1.03366	-1.57904	-1.43249	-1.41412	-1.29443	-1.21143	-1.29856	-1.28538	-1.18787	-1.611	-1.47802	-1.42445	-1.31242	-1.29455	-1.33296	-1.35384	-1.19583	-1.23468	-1.23943	-1.22024	-1.18363	-1.24665	-1.27196	-1.33326	-1.31558	-1.49477	-1.47057	-1.3736	-1.29806	-1.29133	-1.33546	-1.33825	-1.37881
A3	-1.6864	-1.51663	-1.483	-1.44988	-1.47263	-1.53909	-1.60802	-1.54032	-1.62334	-1.50713	-1.43219	-1.39713	-1.43771	-1.47203	-1.51514	-1.4034	-1.63125	-1.51641	-1.4728	-1.41738	-1.49864	-1.52527	-1.57673	-1.4826	-1.647	-1.51339	-1.46267	-1.42147	-1.46966	-1.51213	-1.56663	-1.47544	-1.34381	-1.32036	-1.29645	-1.35753	-1.38688	-1.40282	-1.42245	-1.45301	-1.58717	-1.51779	-1.45695	-1.41255	-1.54469	-1.48481	-1.55144	-1.49915
A4	-1.80404	-1.71105	-1.60329	-1.52103	-1.56363	-1.69032	-1.6836	-1.76398	-1.8157	-1.67967	-1.56448	-1.56829	-1.53669	-1.77795	-1.59623	-1.33449	-1.74031	-1.62718	-1.55135	-1.53064	-1.53224	-1.68768	-1.70262	-1.79966	-1.78668	-1.67263	-1.57304	-1.53999	-1.54419	-1.71865	-1.66082	-1.63271	-1.52099	-1.5303	-1.42613	-1.49566	-1.52848	-1.68066	-1.63548	-1.55646	-1.80052	-1.6076	-1.58076	-1.5092	-1.54473	-1.64094	-1.70708	-1.61643
A36	-1.9073	-1.75596	-1.65179	-1.60704	-1.62681	-1.73676	-1.64965	-1.75587	-1.86137	-1.6843	-1.5718	-1.59653	-1.56255	-1.64942	-1.62878	-1.45275	-1.83218	-1.68053	-1.57722	-1.53655	-1.55835	-1.66814	-1.56753	-1.67752	-1.86695	-1.70693	-1.60027	-1.58004	-1.58257	-1.68478	-1.61532	-1.62872	-1.22909	-1.24101	-1.24252	-1.26264	-1.28438	-1.41535	-1.40128	-1.40421	-1.58329	-1.42922	-1.36832	-1.30804	-1.30823	-1.44789	-1.40434	-1.37383
A26	-1.65688	-1.58082	-1.51775	-1.4557	-1.47696	-1.43595	-1.469	-1.65873	-1.61886	-1.48971	-1.43817	-1.385	-1.29222	-1.36629	-1.39563	-1.45016	-1.64033	-1.46705	-1.44083	-1.40779	-1.35059	-1.39239	-1.3974	-1.5199	-1.63869	-1.51253	-1.46558	-1.41617	-1.37325	-1.39821	-1.42068	-1.54293	-1.24486	-1.26039	-1.31251	-1.31188	-1.29789	-1.31253	-1.34443	-1.30543	-1.42836	-1.43702	-1.40058	-1.37838	-1.58914	-1.44373	-1.43361	-1.4624
A28	-1.56387	-1.459	-1.41033	-1.39426	-1.34699	-1.36592	-1.32448	-1.55957	-1.56965	-1.44634	-1.44537	-1.38225	-1.30439	-1.4416	-1.3809	-1.67304	-1.64333	-1.47651	-1.42352	-1.37629	-1.31264	-1.33184	-1.30529	-1.32677	-1.59228	-1.46062	-1.42641	-1.38427	-1.32134	-1.37979	-1.33689	-1.51979	-1.15612	-1.15462	-1.25107	-1.26232	-1.28398	-1.27198	-1.29268	-1.29808	-1.53054	-1.42191	-1.43395	-1.41333	-1.62022	-1.47296	-1.44714	-1.39383
A29	-1.65394	-1.48158	-1.54802	-1.41879	-1.44103	-1.42729	-1.48357	-1.37939	-1.63739	-1.50027	-1.43569	-1.43035	-1.35504	-1.4591	-1.42526	-1.17336	-1.61044	-1.52291	-1.44274	-1.37451	-1.36455	-1.40272	-1.41782	-1.23278	-1.63392	-1.50159	-1.47548	-1.40788	-1.38688	-1.42971	-1.44222	-1.26184	-1.31531	-1.35263	-1.34113	-1.33315	-1.36331	-1.41163	-1.35792	-1.32657	-1.54964	-1.47773	-1.50525	-1.45126	-1.66184	-1.57481	-1.55308	-1.44247
A15	-1.66192	-1.54042	-1.50807	-1.3994	-1.3319	-1.32668	-1.39463	-1.43973	-1.74687	-1.5121	-1.45079	-1.34289	-1.34677	-1.48998	-1.44224	-1.4759	-1.74062	-1.62955	-1.55983	-1.4062	-1.36335	-1.36145	-1.39461	-1.52947	-1.71647	-1.56069	-1.50623	-1.38283	-1.34734	-1.3927	-1.41049	-1.4817	-1.20663	-1.17242	-1.25517	-1.18529	-1.27087	-1.32722	-1.23315	-1.43168	-1.60819	-1.44651	-1.42244	-1.36331	-1.3272	-1.37491	-1.36763	-1.37718
	Data are the log of the NREM Gamma 30-50Hz power relative to each rat's total power (from 0.5-50Hz) in 3h bins across baseline (average of Baseline Days 4-6), and withdrawal days 2 and 8
	A26, A28 and A29 are cohort 4 rats
	A2, A3, A4, A36 and A15 are non-Cohort 4 rats
