# Supplementary material for: Spontaneous oxycodone withdrawal disrupts sleep, diurnal, and electrophysiological dynamics in rats
Source: PLoS One. 2025 Jan 17;20(1):e0312794. doi: 10.1371/journal.pone.0312794 (PMC11741586; doi:10.1371/journal.pone.0312794)
Supplement: S1 File — (ZIP) [file pone.0312794.s001.zip › All Supplementary Figures and Data 101824/S2_Data.xlsx]

## Sheet: S2A Saline
Row: Treatment Day	Baseline Day 4								Baseline Day 5								Baseline Day 6								Withdrawal Day 2								Withdrawal Day 3								Withdrawal Day 4								Withdrawal Day 5
Row: Day_ZT Hour	B4_ZT0-3_(% Time)	B4_ZT3-6_(% Time)	B4_ZT6-9_(% Time)	B4_ZT9-12_(% Time)	B4_ZT12-15_(% Time)	B4_ZT15-18_(% Time)	B4_ZT18-21_(% Time)	B4_ZT21-24_(% Time)	B5_ZT0-3_(% Time)	B5_ZT3-6_(% Time)	B5_ZT6-9_(% Time)	B5_ZT9-12_(% Time)	B5_ZT12-15_(% Time)	B5_ZT15-18_(% Time)	B5_ZT18-21_(% Time)	B5_ZT21-24_(% Time)	B6_ZT0-3_(% Time)	B6_ZT3-6_(% Time)	B6_ZT6-9_(% Time)	B6_ZT9-12_(% Time)	B6_ZT12-15_(% Time)	B6_ZT15-18_(% Time)	B6_ZT18-21_(% Time)	B6_ZT21-24_(% Time)	W2_ZT0-3_(% Time)	W2_ZT3-6_(% Time)	W2_ZT6-9_(% Time)	W2_ZT9-12_(% Time)	W2_ZT12-15_(% Time)	W2_ZT15-18_(% Time)	W2_ZT18-21_(% Time)	W2_ZT21-24_(% Time)	W3_ZT0-3_(% Time)	W3_ZT3-6_(% Time)	W3_ZT6-9_(% Time)	W3_ZT9-12_(% Time)	W3_ZT12-15_(% Time)	W3_ZT15-18_(% Time)	W3_ZT18-21_(% Time)	W3_ZT21-24_(% Time)	W4_ZT0-3_(% Time)	W4_ZT3-6_(% Time)	W4_ZT6-9_(% Time)	W4_ZT9-12_(% Time)	W4_ZT12-15_(% Time)	W4_ZT15-18_(% Time)	W4_ZT18-21_(% Time)	W4_ZT21-24_(% Time)	W5_ZT0-3_(% Time)
Animal ID
A32	71.7593	62.4074	73.2407	61.1111	40.463	31.1111	34.0741	18.9815	62.2222	62.037	78.3333	69.0741	34.3519	46.4815	37.2222	20.9259	74.8148	59.7222	67.963	62.963	38.5185	33.5185	40.463	15.7407	69.3519	72.963	66.2037	63.7963	20	34.0741	30	37.6852									65.7407	70.5556	65.3704	54.8148	17.963	38.6111	28.8889	37.3148
A33	61.5741	72.8704	61.7593	55.0926	12.2222	53.1481	32.2222	12.4074	55.9259	72.8704	75.1852	50.463	26.8519	35.6481	25.2778	23.2407	59.8148	75.9259	63.0556	53.7037	24.3519	43.8889	23.0556	16.6667	71.5741	79.3519	66.6667	45.2778	28.4259	31.6667	48.9815	28.9815									80.0926	70.463	61.9444	50.3704	21.6667	36.8519	39.6296	23.4259
A40	71.5741	56.1111	65.2778	56.1111	24.4444	20.5556	21.6667	6.2037	48.7037	60.9259	57.5926	52.5926	28.2407	22.037	26.4815	7.96296	50	40.463	54.6296	50.1852	27.5926	14.6296	16.4815	7.77778	37.5926	68.5185	65.2778	55.9259	31.5741	26.2963	24.3519	30.8333									34.537	64.9074	54.537	45.9259	33.8889	18.7037	24.4444	43.4259
[truncated: 31 more columns]

## Sheet: S2A Oxy
Row: Treatment Day	Baseline Day 4								Baseline Day 5								Baseline Day 6								Withdrawal Day 2								Withdrawal Day 3								Withdrawal Day 4								Withdrawal Day 5
Row: Day_ZT Hour	B4_ZT0-3_(% Time)	B4_ZT3-6_(% Time)	B4_ZT6-9_(% Time)	B4_ZT9-12_(% Time)	B4_ZT12-15_(% Time)	B4_ZT15-18_(% Time)	B4_ZT18-21_(% Time)	B4_ZT21-24_(% Time)	B5_ZT0-3_(% Time)	B5_ZT3-6_(% Time)	B5_ZT6-9_(% Time)	B5_ZT9-12_(% Time)	B5_ZT12-15_(% Time)	B5_ZT15-18_(% Time)	B5_ZT18-21_(% Time)	B5_ZT21-24_(% Time)	B6_ZT0-3_(% Time)	B6_ZT3-6_(% Time)	B6_ZT6-9_(% Time)	B6_ZT9-12_(% Time)	B6_ZT12-15_(% Time)	B6_ZT15-18_(% Time)	B6_ZT18-21_(% Time)	B6_ZT21-24_(% Time)	W2_ZT0-3_(% Time)	W2_ZT3-6_(% Time)	W2_ZT6-9_(% Time)	W2_ZT9-12_(% Time)	W2_ZT12-15_(% Time)	W2_ZT15-18_(% Time)	W2_ZT18-21_(% Time)	W2_ZT21-24_(% Time)	W3_ZT0-3_(% Time)	W3_ZT3-6_(% Time)	W3_ZT6-9_(% Time)	W3_ZT9-12_(% Time)	W3_ZT12-15_(% Time)	W3_ZT15-18_(% Time)	W3_ZT18-21_(% Time)	W3_ZT21-24_(% Time)	W4_ZT0-3_(% Time)	W4_ZT3-6_(% Time)	W4_ZT6-9_(% Time)	W4_ZT9-12_(% Time)	W4_ZT12-15_(% Time)	W4_ZT15-18_(% Time)	W4_ZT18-21_(% Time)	W4_ZT21-24_(% Time)	W5_ZT0-3_(% Time)
Animal ID
A2	67.7778	59.1667	69.3519	53.6111	21.6667	30.8333	23.7963	12.5926	73.1481	70.7407	70.6481	64.0741	18.0556	24.6296	28.1481	13.9815	84.8148	39.6296	76.4815	62.2222	32.7778	34.2593	32.1296	21.7593	62.1296	61.3889	67.2222	52.2222	43.0556	46.0185	41.2037	47.963	59.1667	74.9074	72.5	52.4074	27.2222	38.8889	36.9444	46.5741	50.1852	68.5185	56.8519	49.537	30.9259	30.8333	34.0741	30.8333	73.9815
A3	70.6481	63.7037	67.3148	46.2963	14.0741	20.6481	12.8704	15.9259	85.0926	61.5741	68.8889	64.2593	10.7407	21.6667	24.0741	13.0556	75.7407	70	65.6481	59.3519	8.7037	22.2222	22.3148	15.3704	62.1296	67.3148	54.6296	53.9815	39.4444	44.3519	31.2963	57.1296	55.1852	70.5556	58.4259	43.4259	22.4074	28.7037	23.0556	54.3519	69.4444	60.3704	53.6111	35.5556	9.07407	32.2222	26.9444	37.5	60.0926
A4	69.7222	56.4815	72.8704	56.5741	30.9259	25.463	16.9444	7.68519	63.0556	70.6481	76.0185	57.5926	42.7778	14.7222	38.2407	8.88889	67.7778	70.7407	74.0741	68.4259	31.1111	15.463	38.1481	0.555556	67.5926	50.5556	63.3333	54.1667	27.3148	45.463	39.537	25.9259	76.0185	42.1296	73.1481	63.6111	20.9259	46.7593	46.1111	19.4444	68.2407	52.8704	75.3704	40.0926	22.6852	11.2037	40.7407	10	59.1667
A21	70.1852	71.7593	52.7778	68.3333	42.8704	23.7037	9.44444	17.6852	55.2778	54.6296	69.7222	72.7778	36.9444	26.3889	36.0185	14.3519	61.5741	75.1852	50.2778	74.6296	39.7222	37.1296	33.7037	26.1111	45.6481	39.8148	56.0185	58.4259	25.0926	46.6667	49.0741	40.5556	55.8333	71.2963	61.1111	47.3148	28.6111	30.7407	38.0556	34.537	73.7963	62.963	57.4074	49.537	13.3333	35.0926	9.90741	30.8333	70.1852
A36	75.0926	61.2037	67.8704	55.6481	40.7407	27.4074	29.4444	25.5556	81.4815	75	72.5926	55.9259	38.8889	48.0556	39.6296	12.037	74.6296	68.7963	66.9444	66.7593	23.1481	36.6667	34.4444	15.5556	59.0741	63.8889	54.1667	55.463	42.1296	38.6111	41.5741	40.2778	69.3519	61.5741	48.5185	57.4074	24.7222	29.2593	35.2778	47.7778	71.1111	63.7037	61.0185	46.3889	19.0741	27.5	39.1667	25.1852	64.8148
A26	75.463	48.5185	56.9444	60.463	24.7222	32.2222	25.463	20.9259	77.3148	60.5556	68.0556	74.7222	21.9444	29.6296	22.4074	26.8519	79.4444	61.9444	68.6111	64.9074	31.3889	23.6111	35.1852	22.3148	48.6111	47.7778	58.7037	58.3333	56.1111	66.8519	52.8704	57.6852	51.8519	45.7407	51.9444	46.2963	59.7222	50.7407	48.3333	51.7593	69.3519	53.7963	54.1667	33.7037	53.8889	55.8333	63.0556	41.9444	59.9074
A28	74.537	54.1667	64.3519	65	27.3148	22.2222	18.7963	12.7778	80	64.8148	55.9259	66.8519	28.4259	16.6667	18.4259	4.81481	76.5741	71.2963	57.3148	67.8704	28.6111	27.5	21.2963	6.48148	46.6667	52.5926	49.6296	59.0741	53.3333	55.2778	50.0926	49.8148	60.7407	42.6852	45.2778	53.2407	49.8148	57.8704	43.7037	55.5556	44.7222	25.6481	68.9815	55	43.6111	56.3889	54.3519	52.5926	33.8889
A29	58.4259	54.2593	65.7407	55.5556	18.6111	21.1111	15.3704	0.833333	66.9444	50.9259	66.7593	61.0185	16.4815	23.4259	17.7778	0.925926	57.963	60.6481	62.963	59.8148	32.8704	26.0185	18.9815	0.277778	62.037	43.5185	53.8889	56.3889	32.5	53.8889	53.2407	25.9259	43.7037	49.2593	41.4815	38.7963	35.9259	57.963	46.5741	60	32.1296	40.5556	56.8519	39.9074	34.3519	50.6481	58.6111	40	44.7222
A13	48.0556	68.5185	64.7222	58.6111	35.0926	21.5741	31.6667	9.72222	46.9444	78.5185	74.537	60.7407	49.7222	16.7593	36.1111	7.12963	51.6667	43.2407	67.5926	61.2037	44.3519	17.3148	35.6481	10.1852	40.5556	51.2963	57.5	63.4259	45.0926	40	32.963	45.8333	62.5926	61.2963	63.2407	51.0185	25.2778	26.0185	30.3704	10.5556	70.9259	65.3704	64.8148	54.2593	19.537	14.7222	21.6667	1.57407	69.7222
A15	51.0185	42.3148	71.0185	59.8148	41.2037	14.3519	31.5741	17.8704	49.9074	65.9259	77.1296	63.8889	53.4259	9.72222	21.4815	19.7222	29.1667	60.6481	68.6111	66.9444	43.8889	10.463	23.4259	11.5741	59.8148	54.537	63.1481	61.7593	35.8333	36.2037	50.9259	42.5926	61.9444	47.3148	62.8704	50.0926	16.2963	38.1481	30.6481	18.0556	43.3333	66.3889	58.9815	54.4444	19.3519	28.0556	31.2963	24.4444	38.7963
A17	49.9074	42.5926	59.6296	68.8889	41.7593	30.0926	30.2778	15.5556	45	53.7037	72.6852	62.2222	51.6667	23.6111	28.6111	2.22222	58.4259	55.8333	72.6852	57.963	42.2222	24.3519	19.4444	16.2963	52.037	46.6667	47.2222	55.9259	42.3148	55.8333	41.3889	51.6667	54.537	57.6852	61.7593	51.4815	30.3704	35.3704	36.4815	43.3333	55	55.1852	59.8148	54.0741	22.963	35.7407	28.5185	13.5185	58.2407
	Data are % time spent in sleep/wake in 3h bins across baseline days 4-6 (including the average) and withdrawal days 2-8
[truncated: 31 more columns]

## Sheet: S2B LF Saline Pow
Row: Treatment Day	Baseline Day 4								Baseline Day 5								Baseline Day 6								Baseline Average (B4-B6)								Withdrawal Day 2								Withdrawal Day 3								Withdrawal Day 4
Row: Day_ZT Hour	B4_ZT0-3_(Relative Power)	B4_ZT3-6_(Relative Power)	B4_ZT6-9_(Relative Power)	B4_ZT9-12_(Relative Power)	B4_ZT12-15_(Relative Power)	B4_ZT15-18_(Relative Power)	B4_ZT18-21_(Relative Power)	B4_ZT21-24_(Relative Power)	B5_ZT0-3_(Relative Power)	B5_ZT3-6_(Relative Power)	B5_ZT6-9_(Relative Power)	B5_ZT9-12_(Relative Power)	B5_ZT12-15_(Relative Power)	B5_ZT15-18_(Relative Power)	B5_ZT18-21_(Relative Power)	B5_ZT21-24_(Relative Power)	B6_ZT0-3_(Relative Power)	B6_ZT3-6_(Relative Power)	B6_ZT6-9_(Relative Power)	B6_ZT9-12_(Relative Power)	B6_ZT12-15_(Relative Power)	B6_ZT15-18_(Relative Power)	B6_ZT18-21_(Relative Power)	B6_ZT21-24_(Relative Power)	BL(avg)_ZT0-3_(Relative Power)	BL(avg)_ZT3-6_(Relative Power)	BL(avg)_ZT6-9_(Relative Power)	BL(avg)_ZT9-12_(Relative Power)	BL(avg)_ZT12-15_(Relative Power)	BL(avg)_ZT15-18_(Relative Power)	BL(avg)_ZT18-21_(Relative Power)	BL(avg)_ZT21-24_(Relative Power)	W2_ZT0-3_(Relative Power)	W2_ZT3-6_(Relative Power)	W2_ZT6-9_(Relative Power)	W2_ZT9-12_(Relative Power)	W2_ZT12-15_(Relative Power)	W2_ZT15-18_(Relative Power)	W2_ZT18-21_(Relative Power)	W2_ZT21-24_(Relative Power)	W3_ZT0-3_(Relative Power)	W3_ZT3-6_(Relative Power)	W3_ZT6-9_(Relative Power)	W3_ZT9-12_(Relative Power)	W3_ZT12-15_(Relative Power)	W3_ZT15-18_(Relative Power)	W3_ZT18-21_(Relative Power)	W3_ZT21-24_(Relative Power)	W4_ZT0-3_(Relative Power)
Animal ID
A32	-0.365549	-0.423465	-0.47035	-0.496984	-0.512285	-0.462348	-0.431703	-0.387955	-0.38223	-0.41843	-0.456542	-0.50934	-0.507516	-0.461978	-0.454478	-0.404769	-0.395709	-0.45591	-0.462968	-0.506805	-0.499572	-0.46136	-0.445301	-0.447432	-0.381163	-0.432602	-0.463287	-0.504376	-0.506458	-0.461896	-0.443827	-0.413385	-0.282974	-0.357892	-0.399819	-0.459032	-0.419003	-0.328035	-0.344124	-0.347868									-0.265377
A33	-0.288404	-0.375938	-0.436663	-0.416863	-0.374985	-0.344855	-0.356649	-0.347711	-0.285846	-0.356909	-0.397496	-0.440511	-0.395158	-0.361348	-0.318648	-0.324212	-0.310468	-0.388878	-0.435499	-0.430413	-0.382525	-0.388895	-0.354285	-0.31572	-0.294906	-0.373908	-0.423219	-0.429263	-0.384223	-0.365033	-0.343194	-0.329214	-0.321435	-0.394074	-0.432857	-0.448706	-0.377716	-0.37496	-0.362654	-0.405184									-0.312458
A40	-0.395675	-0.464525	-0.478548	-0.519827	-0.542941	-0.533784	-0.491191	-0.422729	-0.393841	-0.426981	-0.485811	-0.498831	-0.534445	-0.514712	-0.504795	-0.47816	-0.35803	-0.437725	-0.450755	-0.462142	-0.531178	-0.51695	-0.503103	-0.491318	-0.382515	-0.443077	-0.471705	-0.4936	-0.536188	-0.521816	-0.499697	-0.464069	-0.379155	-0.397166	-0.436826	-0.476382	-0.481385	-0.50351	-0.483909	-0.457707									-0.383068
[truncated: 39 more columns]

## Sheet: S2B LF Oxy Pow
Row: Treatment Day	Baseline Day 4								Baseline Day 5								Baseline Day 6								Baseline Average (B4-B6)								Withdrawal Day 2								Withdrawal Day 3								Withdrawal Day 4
Row: Day_ZT Hour	B4_ZT0-3_(Relative Power)	B4_ZT3-6_(Relative Power)	B4_ZT6-9_(Relative Power)	B4_ZT9-12_(Relative Power)	B4_ZT12-15_(Relative Power)	B4_ZT15-18_(Relative Power)	B4_ZT18-21_(Relative Power)	B4_ZT21-24_(Relative Power)	B5_ZT0-3_(Relative Power)	B5_ZT3-6_(Relative Power)	B5_ZT6-9_(Relative Power)	B5_ZT9-12_(Relative Power)	B5_ZT12-15_(Relative Power)	B5_ZT15-18_(Relative Power)	B5_ZT18-21_(Relative Power)	B5_ZT21-24_(Relative Power)	B6_ZT0-3_(Relative Power)	B6_ZT3-6_(Relative Power)	B6_ZT6-9_(Relative Power)	B6_ZT9-12_(Relative Power)	B6_ZT12-15_(Relative Power)	B6_ZT15-18_(Relative Power)	B6_ZT18-21_(Relative Power)	B6_ZT21-24_(Relative Power)	BL(avg)_ZT0-3_(Relative Power)	BL(avg)_ZT3-6_(Relative Power)	BL(avg)_ZT6-9_(Relative Power)	BL(avg)_ZT9-12_(Relative Power)	BL(avg)_ZT12-15_(Relative Power)	BL(avg)_ZT15-18_(Relative Power)	BL(avg)_ZT18-21_(Relative Power)	BL(avg)_ZT21-24_(Relative Power)	W2_ZT0-3_(Relative Power)	W2_ZT3-6_(Relative Power)	W2_ZT6-9_(Relative Power)	W2_ZT9-12_(Relative Power)	W2_ZT12-15_(Relative Power)	W2_ZT15-18_(Relative Power)	W2_ZT18-21_(Relative Power)	W2_ZT21-24_(Relative Power)	W3_ZT0-3_(Relative Power)	W3_ZT3-6_(Relative Power)	W3_ZT6-9_(Relative Power)	W3_ZT9-12_(Relative Power)	W3_ZT12-15_(Relative Power)	W3_ZT15-18_(Relative Power)	W3_ZT18-21_(Relative Power)	W3_ZT21-24_(Relative Power)	W4_ZT0-3_(Relative Power)
Animal ID
A2	-0.363273	-0.453705	-0.464118	-0.545566	-0.546955	-0.526799	-0.482007	-0.476352	-0.370391	-0.409049	-0.501785	-0.571025	-0.578855	-0.517448	-0.517109	-0.548732	-0.391237	-0.444791	-0.477864	-0.54108	-0.571048	-0.523263	-0.524096	-0.53234	-0.374967	-0.435848	-0.481255	-0.552557	-0.565619	-0.522503	-0.507737	-0.519141	-0.549829	-0.559268	-0.579897	-0.608963	-0.576878	-0.560289	-0.505364	-0.514699	-0.465119	-0.537702	-0.581841	-0.595317	-0.542406	-0.561175	-0.50924	-0.478141	-0.469176
A3	-0.375704	-0.470196	-0.489384	-0.508464	-0.537485	-0.459379	-0.426149	-0.4484	-0.401969	-0.458204	-0.524288	-0.562129	-0.55896	-0.507049	-0.469338	-0.515191	-0.392349	-0.464187	-0.491977	-0.534772	-0.507968	-0.475689	-0.434246	-0.469743	-0.390007	-0.464196	-0.501883	-0.535122	-0.534804	-0.480706	-0.443244	-0.477778	-0.510353	-0.538845	-0.546665	-0.535753	-0.527451	-0.518978	-0.514311	-0.485577	-0.527226	-0.549559	-0.543067	-0.577176	-0.520008	-0.510168	-0.486469	-0.433985	-0.479836
A4	-0.345815	-0.379726	-0.441846	-0.50314	-0.526396	-0.413776	-0.428054	-0.393315	-0.337088	-0.38894	-0.465785	-0.47207	-0.50874	-0.371892	-0.44872	-0.458388	-0.371915	-0.420742	-0.474693	-0.502016	-0.544808	-0.433673	-0.413603	-0.42721	-0.351606	-0.396469	-0.460775	-0.492409	-0.526648	-0.406447	-0.430126	-0.426304	-0.452372	-0.472774	-0.515767	-0.495053	-0.511862	-0.394205	-0.41358	-0.453157	-0.397914	-0.453518	-0.493782	-0.509838	-0.460331	-0.390573	-0.460076	-0.429501	-0.435623
A36	-0.310705	-0.384766	-0.44336	-0.481262	-0.474365	-0.393293	-0.430833	-0.36225	-0.321659	-0.418051	-0.479047	-0.485317	-0.486046	-0.413982	-0.425142	-0.476509	-0.328797	-0.408469	-0.479372	-0.518131	-0.499909	-0.421787	-0.455631	-0.383157	-0.320387	-0.403762	-0.46726	-0.494903	-0.486773	-0.409687	-0.437202	-0.407305	-0.539715	-0.547311	-0.552327	-0.55164	-0.54481	-0.498433	-0.499671	-0.490772	-0.509291	-0.522056	-0.474513	-0.511775	-0.484806	-0.497086	-0.438011	-0.390343	-0.378782
A26	-0.382696	-0.431683	-0.469353	-0.517812	-0.4999	-0.501481	-0.492307	-0.379325	-0.392878	-0.461683	-0.492706	-0.556427	-0.570013	-0.525739	-0.534501	-0.464957	-0.375501	-0.46123	-0.489852	-0.527092	-0.557783	-0.519175	-0.487112	-0.410028	-0.383692	-0.451532	-0.48397	-0.533777	-0.542565	-0.515465	-0.50464	-0.418103	-0.573473	-0.528254	-0.51511	-0.525738	-0.536288	-0.538888	-0.515796	-0.532978	-0.541071	-0.534403	-0.511707	-0.493392	-0.500693	-0.50229	-0.504984	-0.495909	-0.52765
A28	-0.511891	-0.60023	-0.647642	-0.658356	-0.722218	-0.687492	-0.656458	-0.502892	-0.51371	-0.610987	-0.611669	-0.674867	-0.703512	-0.661349	-0.665761	-0.520427	-0.478255	-0.581274	-0.61097	-0.654938	-0.719693	-0.683288	-0.630526	-0.545625	-0.501285	-0.597497	-0.623427	-0.66272	-0.715141	-0.677376	-0.650915	-0.522981	-0.559957	-0.593419	-0.59479	-0.58719	-0.590564	-0.596832	-0.60082	-0.584766	-0.617882	-0.596919	-0.603993	-0.604109	-0.629396	-0.63563	-0.648973	-0.638409	-0.617962
A29	-0.484919	-0.554549	-0.553643	-0.625624	-0.663455	-0.610112	-0.624831	-0.486118	-0.473802	-0.526574	-0.566171	-0.612517	-0.695507	-0.607284	-0.612577	-0.534499	-0.45704	-0.511975	-0.555514	-0.597469	-0.658287	-0.622506	-0.599529	-0.520001	-0.47192	-0.531033	-0.558443	-0.61187	-0.672416	-0.613301	-0.612312	-0.51354	-0.525787	-0.526398	-0.51965	-0.533591	-0.520458	-0.521095	-0.542045	-0.5345	-0.519671	-0.5355	-0.523838	-0.54252	-0.515549	-0.537602	-0.552344	-0.560805	-0.528642
A15	-0.402736	-0.43615	-0.460474	-0.514706	-0.562943	-0.583676	-0.529517	-0.493112	-0.35384	-0.432622	-0.491845	-0.524902	-0.571002	-0.533335	-0.50551	-0.48573	-0.342825	-0.390637	-0.428935	-0.509041	-0.567201	-0.568414	-0.537272	-0.442638	-0.366467	-0.419803	-0.460418	-0.516216	-0.567048	-0.561808	-0.5241	-0.473827	-0.507123	-0.498551	-0.509146	-0.548177	-0.539592	-0.482325	-0.528793	-0.435535	-0.453232	-0.480556	-0.53119	-0.547431	-0.531377	-0.50122	-0.477171	-0.451994	-0.428019
	Data are the log of the NREM Delta 1-4Hz power relative to each rat's total power (from 0.5-50Hz) in 3h binss across Baseline Days 4-6, and withdrawal days 2-8
[truncated: 39 more columns]

## Sheet: S2B HF Saline Pow
Row: Treatment Day	Baseline Day 4								Baseline Day 5								Baseline Day 6								Baseline Average (B4-B6)								Withdrawal Day 2								Withdrawal Day 3								Withdrawal Day 4
Row: Day_ZT Hour	B4_ZT0-3_(Relative Power)	B4_ZT3-6_(Relative Power)	B4_ZT6-9_(Relative Power)	B4_ZT9-12_(Relative Power)	B4_ZT12-15_(Relative Power)	B4_ZT15-18_(Relative Power)	B4_ZT18-21_(Relative Power)	B4_ZT21-24_(Relative Power)	B5_ZT0-3_(Relative Power)	B5_ZT3-6_(Relative Power)	B5_ZT6-9_(Relative Power)	B5_ZT9-12_(Relative Power)	B5_ZT12-15_(Relative Power)	B5_ZT15-18_(Relative Power)	B5_ZT18-21_(Relative Power)	B5_ZT21-24_(Relative Power)	B6_ZT0-3_(Relative Power)	B6_ZT3-6_(Relative Power)	B6_ZT6-9_(Relative Power)	B6_ZT9-12_(Relative Power)	B6_ZT12-15_(Relative Power)	B6_ZT15-18_(Relative Power)	B6_ZT18-21_(Relative Power)	B6_ZT21-24_(Relative Power)	BL(avg)_ZT0-3_(Relative Power)	BL(avg)_ZT3-6_(Relative Power)	BL(avg)_ZT6-9_(Relative Power)	BL(avg)_ZT9-12_(Relative Power)	BL(avg)_ZT12-15_(Relative Power)	BL(avg)_ZT15-18_(Relative Power)	BL(avg)_ZT18-21_(Relative Power)	BL(avg)_ZT21-24_(Relative Power)	W2_ZT0-3_(Relative Power)	W2_ZT3-6_(Relative Power)	W2_ZT6-9_(Relative Power)	W2_ZT9-12_(Relative Power)	W2_ZT12-15_(Relative Power)	W2_ZT15-18_(Relative Power)	W2_ZT18-21_(Relative Power)	W2_ZT21-24_(Relative Power)	W3_ZT0-3_(Relative Power)	W3_ZT3-6_(Relative Power)	W3_ZT6-9_(Relative Power)	W3_ZT9-12_(Relative Power)	W3_ZT12-15_(Relative Power)	W3_ZT15-18_(Relative Power)	W3_ZT18-21_(Relative Power)	W3_ZT21-24_(Relative Power)	W4_ZT0-3_(Relative Power)
Animal ID
A32	-1.16041	-1.04747	-0.987493	-0.963103	-0.91796	-0.950387	-0.981418	-1.06385	-1.10954	-1.05629	-0.995799	-0.924082	-0.925312	-0.942611	-0.902455	-1.01037	-1.09142	-0.96577	-0.999242	-0.939218	-0.941862	-0.937082	-0.970058	-0.943514	-1.12046	-1.02318	-0.994178	-0.942134	-0.928378	-0.94336	-0.95131	-1.00591	-1.37168	-1.23984	-1.1618	-1.07078	-1.02616	-1.15033	-1.09056	-1.10758									-1.3913
A33	-1.25021	-1.06724	-0.96334	-0.978913	-1.01994	-1.0751	-1.04801	-1.0664	-1.25632	-1.09295	-1.01573	-0.947291	-0.979001	-1.04573	-1.13953	-1.12766	-1.19521	-1.04055	-0.958839	-0.957251	-1.00329	-0.986197	-1.03023	-1.18109	-1.23392	-1.06691	-0.979304	-0.961152	-1.00074	-1.03568	-1.07259	-1.12505	-1.1404	-1.01091	-0.95211	-0.906336	-0.97967	-1.00005	-1.00962	-0.964221									-1.16696
A40	-1.08579	-0.952477	-0.94803	-0.88831	-0.858142	-0.858924	-0.916485	-1.00988	-1.11283	-1.04276	-0.948642	-0.928645	-0.888209	-0.894393	-0.881791	-0.903067	-1.18457	-1.0289	-1.01347	-0.982547	-0.902371	-0.889972	-0.903122	-0.923745	-1.12773	-1.00804	-0.970048	-0.933167	-0.882907	-0.881096	-0.900466	-0.945564	-1.08084	-1.05112	-0.974312	-0.908474	-0.893164	-0.847699	-0.85371	-0.91366									-1.07421
[truncated: 39 more columns]

## Sheet: S2B HF Oxy Pow
Row: Treatment Day	Baseline Day 4								Baseline Day 5								Baseline Day 6								Withdrawal Day 2								Withdrawal Day 3								Withdrawal Day 4								Withdrawal Day 5
Row: Day_ZT Hour	B4_ZT0-3_(Relative Power)	B4_ZT3-6_(Relative Power)	B4_ZT6-9_(Relative Power)	B4_ZT9-12_(Relative Power)	B4_ZT12-15_(Relative Power)	B4_ZT15-18_(Relative Power)	B4_ZT18-21_(Relative Power)	B4_ZT21-24_(Relative Power)	B5_ZT0-3_(Relative Power)	B5_ZT3-6_(Relative Power)	B5_ZT6-9_(Relative Power)	B5_ZT9-12_(Relative Power)	B5_ZT12-15_(Relative Power)	B5_ZT15-18_(Relative Power)	B5_ZT18-21_(Relative Power)	B5_ZT21-24_(Relative Power)	B6_ZT0-3_(Relative Power)	B6_ZT3-6_(Relative Power)	B6_ZT6-9_(Relative Power)	B6_ZT9-12_(Relative Power)	B6_ZT12-15_(Relative Power)	B6_ZT15-18_(Relative Power)	B6_ZT18-21_(Relative Power)	B6_ZT21-24_(Relative Power)	W2_ZT0-3_(Relative Power)	W2_ZT3-6_(Relative Power)	W2_ZT6-9_(Relative Power)	W2_ZT9-12_(Relative Power)	W2_ZT12-15_(Relative Power)	W2_ZT15-18_(Relative Power)	W2_ZT18-21_(Relative Power)	W2_ZT21-24_(Relative Power)	W3_ZT0-3_(Relative Power)	W3_ZT3-6_(Relative Power)	W3_ZT6-9_(Relative Power)	W3_ZT9-12_(Relative Power)	W3_ZT12-15_(Relative Power)	W3_ZT15-18_(Relative Power)	W3_ZT18-21_(Relative Power)	W3_ZT21-24_(Relative Power)	W4_ZT0-3_(Relative Power)	W4_ZT3-6_(Relative Power)	W4_ZT6-9_(Relative Power)	W4_ZT9-12_(Relative Power)	W4_ZT12-15_(Relative Power)	W4_ZT15-18_(Relative Power)	W4_ZT18-21_(Relative Power)	W4_ZT21-24_(Relative Power)	W5_ZT0-3_(Relative Power)
Animal ID
A2	-1.04646	-0.899816	-0.8814	-0.759912	-0.743983	-0.744933	-0.81162	-0.785863	-1.03265	-0.941386	-0.821888	-0.735839	-0.717144	-0.757582	-0.772265	-0.604189	-0.992098	-0.872795	-0.843018	-0.733896	-0.666713	-0.722929	-0.727117	-0.687039	-0.700533	-0.699232	-0.671143	-0.639167	-0.679871	-0.689096	-0.758117	-0.751644	-0.854083	-0.750873	-0.679145	-0.662533	-0.723156	-0.694486	-0.754189	-0.810853	-0.858562	-0.861551	-0.757381	-0.705281	-0.703522	-0.718531	-0.764822	-0.814214	-0.923032
A3	-1.0954	-0.947725	-0.916634	-0.874708	-0.852641	-0.901915	-0.977678	-0.953871	-1.05003	-0.948548	-0.870794	-0.832389	-0.822368	-0.866725	-0.912956	-0.869	-1.05986	-0.952657	-0.905275	-0.854239	-0.869071	-0.896114	-0.950881	-0.898674	-0.833732	-0.812949	-0.793943	-0.823477	-0.815276	-0.8335	-0.862504	-0.901123	-0.872135	-0.839968	-0.840727	-0.798739	-0.82958	-0.841356	-0.890536	-0.974309	-0.930101	-0.881332	-0.859407	-0.812465	-0.827166	-0.871462	-0.925864	-0.966902	-0.989407
A4	-1.16184	-1.07386	-0.982293	-0.899034	-0.89519	-1.00994	-1.01004	-1.0617	-1.17173	-1.05085	-0.943686	-0.939888	-0.893581	-1.0963	-0.962004	-0.788252	-1.10485	-1.0075	-0.934084	-0.906647	-0.881456	-1.0104	-1.03445	-1.07355	-0.932471	-0.924741	-0.841178	-0.883903	-0.893408	-1.02668	-0.997829	-0.926563	-1.03718	-0.938778	-0.893066	-0.880236	-0.932947	-1.02295	-0.927139	-0.973075	-0.989559	-1.03079	-0.867223	-0.904558	-0.890939	-1.06595	-1.02632	-0.991783	-1.1201
A36	-1.22179	-1.08552	-0.987503	-0.939675	-0.925099	-1.00959	-0.946248	-1.07003	-1.14863	-1.00599	-0.919263	-0.918835	-0.886475	-0.972958	-0.950468	-0.880127	-1.14324	-1.01261	-0.922651	-0.877036	-0.87265	-0.965939	-0.901086	-0.997954	-0.701147	-0.703701	-0.696965	-0.694476	-0.697336	-0.780906	-0.779529	-0.796284	-0.780608	-0.791248	-0.872403	-0.837572	-0.855454	-0.824963	-0.89863	-0.984499	-0.990456	-0.851048	-0.729435	-0.844385	-0.920014	-0.791384	-0.936831	-1.1741	-0.94078
A26	-1.04487	-0.965683	-0.917869	-0.850475	-0.819118	-0.822646	-0.845496	-1.01573	-1.02704	-0.915249	-0.872456	-0.805036	-0.741073	-0.781081	-0.78993	-0.873889	-1.05453	-0.915271	-0.873464	-0.823281	-0.76176	-0.797971	-0.81626	-0.939937	-0.709423	-0.738721	-0.784188	-0.77975	-0.762861	-0.767952	-0.794184	-0.765268	-0.759232	-0.75087	-0.79823	-0.82574	-0.815708	-0.812392	-0.819826	-0.838801	-0.781857	-0.742885	-0.792957	-0.787655	-0.919238	-0.834525	-0.820951	-0.845912	-0.869732
A28	-0.943055	-0.862669	-0.817112	-0.799588	-0.726999	-0.731562	-0.727206	-0.934749	-0.947584	-0.851522	-0.842031	-0.793031	-0.716499	-0.778134	-0.757978	-0.986183	-1.00073	-0.881187	-0.830359	-0.793266	-0.71908	-0.729479	-0.736978	-0.765132	-0.68919	-0.680409	-0.726543	-0.741817	-0.75303	-0.747629	-0.751523	-0.757552	-0.740525	-0.791479	-0.756927	-0.768815	-0.744729	-0.747033	-0.742222	-0.76003	-0.774215	-0.787874	-0.834125	-0.769193	-0.833313	-0.778982	-0.76227	-0.752013	-0.84217
A29	-1.0485	-0.92627	-0.94651	-0.845588	-0.825981	-0.826874	-0.844238	-0.855498	-1.02634	-0.942681	-0.886544	-0.852168	-0.765869	-0.836003	-0.843471	-0.725391	-1.02296	-0.952613	-0.897372	-0.837915	-0.785238	-0.808351	-0.828233	-0.786845	-0.817299	-0.839853	-0.837487	-0.81801	-0.843683	-0.864721	-0.824611	-0.812098	-0.908023	-0.876886	-0.902294	-0.867678	-0.933942	-0.898438	-0.850535	-0.866261	-0.919462	-0.920475	-0.873395	-0.919892	-0.915362	-0.907431	-0.892285	-0.903148	-0.874816
A15	-1.04853	-0.948042	-0.913805	-0.829569	-0.755468	-0.711024	-0.776642	-0.82576	-1.12683	-0.943458	-0.874383	-0.794207	-0.752477	-0.808874	-0.813912	-0.841515	-1.13736	-1.03666	-0.963242	-0.840337	-0.759844	-0.75471	-0.770144	-0.903038	-0.726001	-0.717487	-0.749663	-0.684375	-0.724412	-0.783215	-0.7177	-0.886174	-0.864104	-0.817627	-0.719447	-0.721529	-0.733335	-0.784391	-0.788717	-0.831863	-0.92185	-0.924938	-0.846353	-0.736522	-0.709148	-0.759383	-0.822617	-0.735542	-1.00721
[truncated: 31 more columns]

## Sheet: S2C LF Saline Slope
Row: Treatment Day	Baseline Day 4								Baseline Day 5								Baseline Day 6								Baseline Average (B4-B6)								Withdrawal Day 2								Withdrawal Day 3								Withdrawal Day 4
Row: Day_ZT Hour	B4_ZT0-3_(Slope)	B4_ZT3-6_(Slope)	B4_ZT6-9_(Slope)	B4_ZT9-12_(Slope)	B4_ZT12-15_(Slope)	B4_ZT15-18_(Slope)	B4_ZT18-21_(Slope)	B4_ZT21-24_(Slope)	B5_ZT0-3_(Slope)	B5_ZT3-6_(Slope)	B5_ZT6-9_(Slope)	B5_ZT9-12_(Slope)	B5_ZT12-15_(Slope)	B5_ZT15-18_(Slope)	B5_ZT18-21_(Slope)	B5_ZT21-24_(Slope)	B6_ZT0-3_(Slope)	B6_ZT3-6_(Slope)	B6_ZT6-9_(Slope)	B6_ZT9-12_(Slope)	B6_ZT12-15_(Slope)	B6_ZT15-18_(Slope)	B6_ZT18-21_(Slope)	B6_ZT21-24_(Slope)	BL(avg)_ZT0-3_(Slope)	BL(avg)_ZT3-6_(Slope)	BL(avg)_ZT6-9_(Slope)	BL(avg)_ZT9-12_(Slope)	BL(avg)_ZT12-15_(Slope)	BL(avg)_ZT15-18_(Slope)	BL(avg)_ZT18-21_(Slope)	BL(avg)_ZT21-24_(Slope)	W2_ZT0-3_(Slope)	W2_ZT3-6_(Slope)	W2_ZT6-9_(Slope)	W2_ZT9-12_(Slope)	W2_ZT12-15_(Slope)	W2_ZT15-18_(Slope)	W2_ZT18-21_(Slope)	W2_ZT21-24_(Slope)	W3_ZT0-3_(Slope)	W3_ZT3-6_(Slope)	W3_ZT6-9_(Slope)	W3_ZT9-12_(Slope)	W3_ZT12-15_(Slope)	W3_ZT15-18_(Slope)	W3_ZT18-21_(Slope)	W3_ZT21-24_(Slope)	W4_ZT0-3_(Slope)
Animal ID
A32	-0.896736	-0.735836	-0.610459	-0.583246	-0.570329	-0.40259	-0.483196	-0.481333	-0.699734	-0.79097	-0.687599	-0.602322	-0.645424	-0.62313	-0.638415	-0.765115	-0.774038	-0.638017	-0.681461	-0.597531	-0.707624	-0.68949	-0.717123	-0.57317	-0.790169	-0.721608	-0.659839	-0.594367	-0.641125	-0.571737	-0.612911	-0.606539	-1.65247	-1.25625	-1.08847	-0.955906	-0.950043	-1.09308	-1.0373	-0.982554									-1.70512
A33	-0.74484	-0.732737	-0.585856	-0.625685	-0.540052	-0.756103	-0.824628	-0.625003	-0.647424	-0.807945	-0.720942	-0.616989	-0.72681	-0.803706	-0.613279	-0.79701	-0.82294	-0.742349	-0.573296	-0.617182	-0.808099	-0.669052	-0.55784	-0.494057	-0.738401	-0.76101	-0.626698	-0.619952	-0.691654	-0.742953	-0.665249	-0.63869	-0.79728	-0.852415	-0.676743	-0.647604	-0.665669	-0.761261	-0.80794	-0.596278									-1.08369
A40	-0.58744	-0.500783	-0.500923	-0.406912	-0.367973	-0.453618	-0.496359	-0.50222	-0.584859	-0.716464	-0.554235	-0.476056	-0.420886	-0.489534	-0.429109	-0.372588	-0.643262	-0.609627	-0.601381	-0.576061	-0.479251	-0.418047	-0.418078	-0.472223	-0.605187	-0.608958	-0.55218	-0.486343	-0.422703	-0.453733	-0.447849	-0.44901	-0.62746	-0.5697	-0.554039	-0.44868	-0.41217	-0.283207	-0.359647	-0.408717									-0.637797
[truncated: 39 more columns]

## Sheet: S2C LF Oxy Slope
Row: Treatment Day	Baseline Day 4								Baseline Day 5								Baseline Day 6								Withdrawal Day 2								Withdrawal Day 3								Withdrawal Day 4								Withdrawal Day 5
Row: Day_ZT Hour	B4_ZT0-3_(Slope)	B4_ZT3-6_(Slope)	B4_ZT6-9_(Slope)	B4_ZT9-12_(Slope)	B4_ZT12-15_(Slope)	B4_ZT15-18_(Slope)	B4_ZT18-21_(Slope)	B4_ZT21-24_(Slope)	B5_ZT0-3_(Slope)	B5_ZT3-6_(Slope)	B5_ZT6-9_(Slope)	B5_ZT9-12_(Slope)	B5_ZT12-15_(Slope)	B5_ZT15-18_(Slope)	B5_ZT18-21_(Slope)	B5_ZT21-24_(Slope)	B6_ZT0-3_(Slope)	B6_ZT3-6_(Slope)	B6_ZT6-9_(Slope)	B6_ZT9-12_(Slope)	B6_ZT12-15_(Slope)	B6_ZT15-18_(Slope)	B6_ZT18-21_(Slope)	B6_ZT21-24_(Slope)	W2_ZT0-3_(Slope)	W2_ZT3-6_(Slope)	W2_ZT6-9_(Slope)	W2_ZT9-12_(Slope)	W2_ZT12-15_(Slope)	W2_ZT15-18_(Slope)	W2_ZT18-21_(Slope)	W2_ZT21-24_(Slope)	W3_ZT0-3_(Slope)	W3_ZT3-6_(Slope)	W3_ZT6-9_(Slope)	W3_ZT9-12_(Slope)	W3_ZT12-15_(Slope)	W3_ZT15-18_(Slope)	W3_ZT18-21_(Slope)	W3_ZT21-24_(Slope)	W4_ZT0-3_(Slope)	W4_ZT3-6_(Slope)	W4_ZT6-9_(Slope)	W4_ZT9-12_(Slope)	W4_ZT12-15_(Slope)	W4_ZT15-18_(Slope)	W4_ZT18-21_(Slope)	W4_ZT21-24_(Slope)	W5_ZT0-3_(Slope)
Animal ID
A2	-0.755767	-0.815699	-0.865773	-0.692413	-0.612156	-0.601113	-0.634123	-0.740466	-0.816657	-0.781416	-0.753105	-0.603335	-0.635842	-0.753742	-0.645717	-0.449749	-0.791656	-0.826533	-0.786676	-0.685318	-0.588921	-0.673198	-0.665975	-0.518906	-0.4869	-0.485899	-0.481091	-0.485287	-0.441594	-0.543979	-0.576686	-0.483648	-0.570095	-0.516158	-0.506783	-0.474745	-0.469785	-0.459854	-0.500012	-0.470964	-0.523103	-0.614256	-0.509074	-0.458862	-0.407934	-0.509776	-0.525371	-0.488619	-0.568006
A3	-1.00011	-0.721474	-0.723718	-0.693164	-0.670371	-0.832788	-0.847907	-0.69019	-0.877011	-0.862131	-0.741844	-0.590807	-0.676727	-0.688793	-0.58544	-0.496627	-0.963312	-0.814217	-0.879589	-0.701965	-0.519406	-0.817561	-0.957842	-0.759723	-0.466573	-0.437941	-0.47312	-0.470761	-0.453413	-0.523113	-0.470354	-0.58249	-0.451249	-0.453302	-0.451003	-0.458472	-0.61136	-0.524579	-0.534813	-0.58668	-0.494149	-0.527979	-0.507833	-0.441733	-0.410693	-0.698474	-0.496673	-0.433592	-0.656955
A4	-0.564727	-0.666917	-0.722442	-0.535593	-0.48139	-0.559486	-0.385263	-0.382261	-0.563532	-0.750015	-0.6815	-0.582861	-0.547903	-0.459875	-0.544877	-0.412739	-0.552188	-0.815902	-0.638091	-0.593644	-0.463568	-0.419	-0.475806	-0.478537	-0.471558	-0.459311	-0.434408	-0.455606	-0.377996	-0.475185	-0.426215	-0.538169	-0.480404	-0.42616	-0.496398	-0.451247	-0.458296	-0.560805	-0.397061	-0.445096	-0.461371	-0.52795	-0.508412	-0.484535	-0.39494	-0.167948	-0.467157	-0.463114	-0.469595
A36	-0.959943	-0.750468	-0.662487	-0.556037	-0.522918	-0.53293	-0.48194	-0.426824	-1.16662	-0.754799	-0.631753	-0.536056	-0.477696	-0.662194	-0.507662	-0.351286	-0.872385	-0.637092	-0.501213	-0.501512	-0.429582	-0.66922	-0.541774	-0.675671	-0.425522	-0.363298	-0.281982	-0.37445	-0.239166	-0.278377	-0.295436	-0.27507	-0.389363	-0.44592	-0.846492	-0.880984	-0.816512	-0.830954	-0.863194	-1.05032	-0.956901	-0.734547	-0.261912	-0.695079	-0.870622	-0.468808	-0.770952	-1.23392	-0.622873
A26	-0.921872	-0.682534	-0.781444	-0.527919	-0.640798	-0.421407	-0.334302	-0.446435	-0.827057	-0.573673	-0.544026	-0.460815	-0.437496	-0.280103	-0.307444	-0.350207	-1.01041	-0.681942	-0.680705	-0.495175	-0.428688	-0.30632	-0.458282	-0.413541	-0.447059	-0.430011	-0.430743	-0.421324	-0.424471	-0.392906	-0.396195	-0.378124	-0.367568	-0.309376	-0.344627	-0.373745	-0.390664	-0.416883	-0.374987	-0.386633	-0.321364	-0.304983	-0.269673	-0.362196	-0.407904	-0.415321	-0.348266	-0.362741	-0.407333
A28	-0.636057	-0.558484	-0.497675	-0.465949	-0.328993	-0.448131	-0.485769	-0.489358	-0.724426	-0.536991	-0.540386	-0.442713	-0.506258	-0.437216	-0.463526	-0.334171	-0.853312	-0.602208	-0.544145	-0.496664	-0.501917	-0.49964	-0.413749	-0.414916	-0.772191	-0.713429	-0.607504	-0.61362	-0.5831	-0.569988	-0.522073	-0.52677	-0.546789	-0.481643	-0.502003	-0.531036	-0.59571	-0.490903	-0.475781	-0.470548	-0.493826	-0.408648	-0.50448	-0.44725	-0.522353	-0.504819	-0.488327	-0.431754	-0.526169
A29	-0.558356	-0.504831	-0.486596	-0.3922	-0.485668	-0.412814	-0.372128	-0.229373	-0.707456	-0.541744	-0.466342	-0.449682	-0.493488	-0.487115	-0.464239	-0.524722	-0.613661	-0.592045	-0.543319	-0.492682	-0.383861	-0.426472	-0.482221	-0.62201	-0.46539	-0.529589	-0.450579	-0.433672	-0.540979	-0.522713	-0.444274	-0.467196	-0.433013	-0.4574	-0.477299	-0.44246	-0.462549	-0.459012	-0.467724	-0.438971	-0.382195	-0.468538	-0.457469	-0.424823	-0.531515	-0.456148	-0.456388	-0.492771	-0.45829
A15	-0.911617	-0.855393	-0.857982	-0.644302	-0.528633	-0.580627	-0.663085	-0.701832	-1.04947	-0.839804	-0.728772	-0.649298	-0.550611	-0.613	-0.661411	-0.740703	-0.856578	-1.04433	-0.924018	-0.7133	-0.631115	-0.70976	-0.622787	-0.616001	-0.630153	-0.674391	-0.59619	-0.505011	-0.566599	-0.640973	-0.607691	-0.831469	-0.660536	-0.581937	-0.555365	-0.544959	-0.50071	-0.667784	-0.723267	-0.736087	-0.6436	-0.798551	-0.679678	-0.543632	-0.508671	-0.549729	-0.638924	-0.59296	-0.657149
	Data are NREM Low Frequency 1-4Hz slopes in 3h bins across baseline days 4-6 and withdrawal days 2-8
[truncated: 31 more columns]

## Sheet: S2C HF Saline Slope
Row: Treatment Day	Baseline Day 4								Baseline Day 5								Baseline Day 6								Baseline Average (B4-B6)								Withdrawal Day 2								Withdrawal Day 3								Withdrawal Day 4
Row: Day_ZT Hour	B4_ZT0-3_(Slope)	B4_ZT3-6_(Slope)	B4_ZT6-9_(Slope)	B4_ZT9-12_(Slope)	B4_ZT12-15_(Slope)	B4_ZT15-18_(Slope)	B4_ZT18-21_(Slope)	B4_ZT21-24_(Slope)	B5_ZT0-3_(Slope)	B5_ZT3-6_(Slope)	B5_ZT6-9_(Slope)	B5_ZT9-12_(Slope)	B5_ZT12-15_(Slope)	B5_ZT15-18_(Slope)	B5_ZT18-21_(Slope)	B5_ZT21-24_(Slope)	B6_ZT0-3_(Slope)	B6_ZT3-6_(Slope)	B6_ZT6-9_(Slope)	B6_ZT9-12_(Slope)	B6_ZT12-15_(Slope)	B6_ZT15-18_(Slope)	B6_ZT18-21_(Slope)	B6_ZT21-24_(Slope)	BL(avg)_ZT0-3_(Slope)	BL(avg)_ZT3-6_(Slope)	BL(avg)_ZT6-9_(Slope)	BL(avg)_ZT9-12_(Slope)	BL(avg)_ZT12-15_(Slope)	BL(avg)_ZT15-18_(Slope)	BL(avg)_ZT18-21_(Slope)	BL(avg)_ZT21-24_(Slope)	W2_ZT0-3_(Slope)	W2_ZT3-6_(Slope)	W2_ZT6-9_(Slope)	W2_ZT9-12_(Slope)	W2_ZT12-15_(Slope)	W2_ZT15-18_(Slope)	W2_ZT18-21_(Slope)	W2_ZT21-24_(Slope)	W3_ZT0-3_(Slope)	W3_ZT3-6_(Slope)	W3_ZT6-9_(Slope)	W3_ZT9-12_(Slope)	W3_ZT12-15_(Slope)	W3_ZT15-18_(Slope)	W3_ZT18-21_(Slope)	W3_ZT21-24_(Slope)	W4_ZT0-3_(Slope)
Animal ID
A32	-2.57269	-2.44367	-2.3941	-2.40562	-2.35248	-2.38301	-2.36245	-2.42485	-2.35134	-2.34916	-2.35588	-2.26691	-2.38496	-2.36521	-2.32787	-2.34663	-2.4438	-2.31735	-2.4178	-2.36528	-2.44618	-2.38157	-2.38491	-2.40953	-2.45595	-2.37006	-2.38926	-2.34594	-2.39454	-2.3766	-2.35841	-2.39367	-2.5587	-2.48929	-2.46868	-2.48665	-2.3891	-2.45785	-2.40485	-2.41208									-2.49617
A33	-2.16093	-2.02155	-1.88561	-1.79576	-2.24256	-1.9463	-1.98338	-1.96376	-2.15492	-1.931	-1.87772	-1.82974	-1.95633	-1.97771	-2.05877	-2.03488	-2.06619	-1.9511	-1.8187	-1.85948	-1.945	-1.92549	-1.98456	-2.07997	-2.12734	-1.96788	-1.86067	-1.82833	-2.04796	-1.94983	-2.00891	-2.0262	-2.05701	-1.94925	-1.89707	-1.85242	-2.06202	-1.99055	-2.00226	-2.00173									-2.03082
A40	-2.07326	-1.9089	-2.01183	-1.96382	-1.95179	-1.89316	-2.00201	-2.12816	-2.08192	-2.09482	-1.97591	-1.96064	-1.9583	-2.04858	-1.97257	-2.00373	-2.18577	-2.09233	-2.08502	-2.07831	-2.10659	-2.13793	-2.07857	-2.09034	-2.11365	-2.03201	-2.02425	-2.00092	-2.00556	-2.02656	-2.01772	-2.07408	-2.01136	-2.02722	-1.95488	-1.91442	-1.91888	-2.0034	-1.98871	-1.96343									-2.0551
[truncated: 39 more columns]

## Sheet: S2C HF Oxy Slope
Row: Treatment Day	Baseline Day 4								Baseline Day 5								Baseline Day 6								Withdrawal Day 2								Withdrawal Day 3								Withdrawal Day 4								Withdrawal Day 5
Row: Day_ZT Hour	B4_ZT0-3_(Slope)	B4_ZT3-6_(Slope)	B4_ZT6-9_(Slope)	B4_ZT9-12_(Slope)	B4_ZT12-15_(Slope)	B4_ZT15-18_(Slope)	B4_ZT18-21_(Slope)	B4_ZT21-24_(Slope)	B5_ZT0-3_(Slope)	B5_ZT3-6_(Slope)	B5_ZT6-9_(Slope)	B5_ZT9-12_(Slope)	B5_ZT12-15_(Slope)	B5_ZT15-18_(Slope)	B5_ZT18-21_(Slope)	B5_ZT21-24_(Slope)	B6_ZT0-3_(Slope)	B6_ZT3-6_(Slope)	B6_ZT6-9_(Slope)	B6_ZT9-12_(Slope)	B6_ZT12-15_(Slope)	B6_ZT15-18_(Slope)	B6_ZT18-21_(Slope)	B6_ZT21-24_(Slope)	W2_ZT0-3_(Slope)	W2_ZT3-6_(Slope)	W2_ZT6-9_(Slope)	W2_ZT9-12_(Slope)	W2_ZT12-15_(Slope)	W2_ZT15-18_(Slope)	W2_ZT18-21_(Slope)	W2_ZT21-24_(Slope)	W3_ZT0-3_(Slope)	W3_ZT3-6_(Slope)	W3_ZT6-9_(Slope)	W3_ZT9-12_(Slope)	W3_ZT12-15_(Slope)	W3_ZT15-18_(Slope)	W3_ZT18-21_(Slope)	W3_ZT21-24_(Slope)	W4_ZT0-3_(Slope)	W4_ZT3-6_(Slope)	W4_ZT6-9_(Slope)	W4_ZT9-12_(Slope)	W4_ZT12-15_(Slope)	W4_ZT15-18_(Slope)	W4_ZT18-21_(Slope)	W4_ZT21-24_(Slope)	W5_ZT0-3_(Slope)
Animal ID
A2	-2.05557	-1.94537	-2.05011	-1.93536	-2.03562	-1.94792	-1.99817	-1.98221	-2.02067	-2.05399	-1.98384	-1.9778	-1.98084	-2.10121	-1.97258	-1.36269	-2.05656	-1.94013	-2.00663	-1.94394	-1.83746	-1.94505	-1.89758	-1.65309	-1.85064	-1.86215	-1.9187	-1.89479	-1.97814	-2.00143	-2.02281	-1.97558	-1.99671	-1.96477	-1.95904	-1.95562	-2.03211	-1.94887	-1.99644	-1.99242	-1.93083	-2.05122	-1.95585	-2.03632	-2.07793	-2.07048	-2.04079	-2.08837	-2.05686
A3	-2.07211	-1.91576	-1.92399	-1.87719	-1.98729	-1.98395	-2.09607	-1.87714	-1.97548	-1.85105	-1.85779	-1.86038	-1.97795	-1.88299	-1.95528	-1.6832	-1.95131	-1.89089	-1.85606	-1.87443	-1.96845	-1.99847	-1.9826	-1.87443	-1.64731	-1.62434	-1.6189	-1.731	-1.81075	-1.84397	-1.78653	-1.79318	-1.77067	-1.78106	-1.73713	-1.79537	-1.90894	-1.8937	-1.91156	-1.93755	-1.84428	-1.87621	-1.79745	-1.96007	-1.95509	-1.94336	-2.0253	-1.97732	-1.98487
A4	-2.36028	-2.32141	-2.23089	-2.19583	-2.36538	-2.40046	-2.4668	-2.6624	-2.37532	-2.27964	-2.27247	-2.28307	-2.29619	-2.52975	-2.28099	-1.9873	-2.331	-2.24095	-2.21084	-2.25153	-2.27798	-2.46146	-2.36253	-2.69483	-2.10754	-2.17085	-2.14569	-2.19875	-2.23504	-2.33578	-2.27276	-2.29253	-2.21117	-2.15231	-2.19014	-2.2507	-2.40422	-2.32174	-2.30893	-2.33692	-2.24574	-2.28608	-2.21226	-2.28129	-2.30581	-2.53154	-2.42525	-2.38341	-2.36561
A36	-2.3165	-2.20521	-2.20848	-2.17126	-2.2401	-2.36508	-2.27666	-2.27731	-2.31665	-2.24121	-2.13386	-2.14466	-2.16099	-2.17317	-2.15124	-2.09725	-2.20527	-2.11852	-2.1096	-2.10029	-2.15917	-2.25695	-2.16157	-2.21069	-1.62501	-1.6753	-1.67865	-1.76994	-1.82561	-1.96503	-1.94775	-1.94228	-1.80088	-2.13481	-2.28461	-2.30563	-2.4099	-2.35502	-2.21766	-2.40679	-2.32236	-2.27212	-1.85143	-2.41842	-2.50739	-2.20862	-2.31107	-2.38593	-1.98967
A26	-1.98952	-1.95836	-1.92609	-1.91251	-1.89864	-1.91184	-1.84854	-2.0636	-1.93412	-1.86051	-1.83661	-1.87564	-1.9164	-1.78251	-1.94492	-2.04266	-1.97465	-1.81403	-1.80485	-1.8804	-1.76752	-1.82514	-1.70292	-1.92082	-1.67042	-1.69465	-1.70199	-1.67767	-1.69556	-1.77261	-1.77323	-1.71465	-1.81385	-1.7844	-1.80356	-1.84776	-1.80909	-1.8195	-1.88195	-1.88956	-1.83039	-1.80428	-1.8882	-1.87929	-2.01296	-1.88939	-1.93442	-1.94885	-1.91991
A28	-2.12101	-1.99956	-1.95812	-1.95654	-1.93917	-2.07513	-1.99034	-2.2179	-2.1612	-2.02759	-2.0384	-1.93041	-2.02133	-2.24812	-2.07491	-2.54439	-2.25897	-2.06097	-1.97376	-1.91754	-1.94961	-2.03762	-1.83001	-1.99973	-1.49161	-1.50004	-1.62757	-1.67181	-1.67172	-1.64969	-1.71813	-1.7367	-1.71285	-1.81494	-1.76906	-1.87593	-1.79374	-1.79274	-1.86303	-1.8414	-1.83436	-1.90086	-2.04098	-1.87464	-2.058	-1.92091	-1.87269	-1.82496	-2.02475
A29	-2.00212	-1.70932	-1.93707	-1.79933	-1.77408	-1.6986	-1.9353	-1.81376	-2.01007	-1.83028	-1.77022	-1.74992	-1.62201	-1.88355	-1.73356	-1.38446	-1.9249	-1.79559	-1.69116	-1.62382	-1.7097	-1.71445	-1.82368	-1.43529	-1.53362	-1.60811	-1.63273	-1.5636	-1.58331	-1.64646	-1.66256	-1.62388	-1.76692	-1.72437	-1.73519	-1.7672	-1.8001	-1.81059	-1.69213	-1.82556	-1.83421	-1.82172	-1.76167	-1.82804	-1.79008	-1.8598	-1.865	-1.88826	-1.82136
A15	-2.205	-2.0456	-2.01172	-1.88927	-1.87325	-2.02093	-1.97766	-1.97497	-2.23003	-1.93708	-1.92772	-1.81679	-1.87306	-2.13337	-2.0574	-2.05968	-2.06762	-2.04169	-2.03644	-1.86917	-1.89579	-1.99122	-1.96912	-2.13102	-1.51376	-1.431	-1.6842	-1.65582	-1.82206	-1.85668	-1.68857	-1.81335	-1.84629	-1.78808	-1.79574	-1.68166	-1.82412	-1.90338	-1.89298	-1.95734	-1.90802	-2.00925	-1.92297	-1.75656	-1.90014	-1.96403	-1.96027	-1.93174	-2.19299
	Data are NREM High Frequency 15-50Hz slopes in 3h bins across baseline days 4-6 and withdrawal days 2-8
[truncated: 31 more columns]
