# Supplementary material for: Spontaneous oxycodone withdrawal disrupts sleep, diurnal, and electrophysiological dynamics in rats
Source: PLoS One. 2025 Jan 17;20(1):e0312794. doi: 10.1371/journal.pone.0312794 (PMC11741586; doi:10.1371/journal.pone.0312794)
Supplement: S1 File — (ZIP) [file pone.0312794.s001.zip › All Supplementary Figures and Data 101824/S3_Data.xlsx]

## Sheet: S3A Delta
Row: Treatment Day	Baseline Day 4								Baseline Day 5								Baseline Day 6								Baseline Average (B4-B6)								Withdrawal Day 2								Withdrawal Day 3								Withdrawal Day 4
Row: Day_ZT Hour	B4_ZT0-3_(Relative Power)	B4_ZT3-6_(Relative Power)	B4_ZT6-9_(Relative Power)	B4_ZT9-12_(Relative Power)	B4_ZT12-15_(Relative Power)	B4_ZT15-18_(Relative Power)	B4_ZT18-21_(Relative Power)	B4_ZT21-24_(Relative Power)	B5_ZT0-3_(Relative Power)	B5_ZT3-6_(Relative Power)	B5_ZT6-9_(Relative Power)	B5_ZT9-12_(Relative Power)	B5_ZT12-15_(Relative Power)	B5_ZT15-18_(Relative Power)	B5_ZT18-21_(Relative Power)	B5_ZT21-24_(Relative Power)	B6_ZT0-3_(Relative Power)	B6_ZT3-6_(Relative Power)	B6_ZT6-9_(Relative Power)	B6_ZT9-12_(Relative Power)	B6_ZT12-15_(Relative Power)	B6_ZT15-18_(Relative Power)	B6_ZT18-21_(Relative Power)	B6_ZT21-24_(Relative Power)	BL(avg)_ZT0-3_(Relative Power)	BL(avg)_ZT3-6_(Relative Power)	BL(avg)_ZT6-9_(Relative Power)	BL(avg)_ZT9-12_(Relative Power)	BL(avg)_ZT12-15_(Relative Power)	BL(avg)_ZT15-18_(Relative Power)	BL(avg)_ZT18-21_(Relative Power)	BL(avg)_ZT21-24_(Relative Power)	W2_ZT0-3_(Relative Power)	W2_ZT3-6_(Relative Power)	W2_ZT6-9_(Relative Power)	W2_ZT9-12_(Relative Power)	W2_ZT12-15_(Relative Power)	W2_ZT15-18_(Relative Power)	W2_ZT18-21_(Relative Power)	W2_ZT21-24_(Relative Power)	W3_ZT0-3_(Relative Power)	W3_ZT3-6_(Relative Power)	W3_ZT6-9_(Relative Power)	W3_ZT9-12_(Relative Power)	W3_ZT12-15_(Relative Power)	W3_ZT15-18_(Relative Power)	W3_ZT18-21_(Relative Power)	W3_ZT21-24_(Relative Power)	W4_ZT0-3_(Relative Power)
Animal ID
A2	-0.795911	-0.739742	-0.750921	-0.735542	-0.788486	-0.766809	-0.762185	-0.751585	-0.787761	-0.789107	-0.779749	-0.761219	-0.787145	-0.829916	-0.813709		-0.785065	-0.795091	-0.774391	-0.803026	-0.827667	-0.832141	-0.816132	-0.839333	-0.789579	-0.774647	-0.768354	-0.766596	-0.801099	-0.809622	-0.797342	-0.795459	-0.800514	-0.829895	-0.841652	-0.82771	-0.865067	-0.845987	-0.874573	-0.8682	-0.844729	-0.80255	-0.762247	-0.814384	-0.866669	-0.816799	-0.833147	-0.795721	-0.799826
A3	-0.764601	-0.758492	-0.762527	-0.745726	-0.733108	-0.813581	-0.769384	-0.769301	-0.765366	-0.778367	-0.756735	-0.754171	-0.763638	-0.75639	-0.773996	-0.858928	-0.752646	-0.756201	-0.755272	-0.754248	-0.717143	-0.770927	-0.764241	-0.752075	-0.760871	-0.764354	-0.758178	-0.751382	-0.737963	-0.780299	-0.769207	-0.793435	-0.788446	-0.726759	-0.760922	-0.742774	-0.762968	-0.773549	-0.787355	-0.815608	-0.785435	-0.751768	-0.740195	-0.758707	-0.781591	-0.796054	-0.788082	-0.751645	-0.753856
A4	-0.71548	-0.687547	-0.701416	-0.683003	-0.70281	-0.720782	-0.660997	-0.664825	-0.696773	-0.698366	-0.697671	-0.688023	-0.694064	-0.732016	-0.699248		-0.672603	-0.71456	-0.700362	-0.678789	-0.685037	-0.690421	-0.719854		-0.694952	-0.700158	-0.699816	-0.683272	-0.69397	-0.714406	-0.693366	-0.664825	-0.718846	-0.718676	-0.695043	-0.709238	-0.734693	-0.718915	-0.687357	-0.701528	-0.709733	-0.682593	-0.679028	-0.698629	-0.663804	-0.718755	-0.701555	-0.668361	-0.694343
A36	-0.696722	-0.713322	-0.689402	-0.696909	-0.698984	-0.682002	-0.642719	-0.6284	-0.705607	-0.669337	-0.65864	-0.664313	-0.650802	-0.642184	-0.619176	-0.599386	-0.693155	-0.727268	-0.69036	-0.704469	-0.691761	-0.704987	-0.63947	-0.694928	-0.698495	-0.703309	-0.679467	-0.688564	-0.680516	-0.676391	-0.633788	-0.640905	-0.78079	-0.805654	-0.793555	-0.813311	-0.776836	-0.815471	-0.824898	-0.811795	-0.758898	-0.750925	-0.852004	-0.817153	-0.857289	-0.913025	-0.910574	-0.956649	-0.804573
A26	-0.742228	-0.704154	-0.714228	-0.714421	-0.738282	-0.68415	-0.659627	-0.750444	-0.72401	-0.75534	-0.710177	-0.705185	-0.743043	-0.722662	-0.719108	-0.698368	-0.719083	-0.693587	-0.720039	-0.695991	-0.730624	-0.75743	-0.729999	-0.822847	-0.72844	-0.717694	-0.714815	-0.705199	-0.737316	-0.721414	-0.702911	-0.75722	-0.771785	-0.739534	-0.785281	-0.767902	-0.771182	-0.749277	-0.757188	-0.717562	-0.715652	-0.711383	-0.73327	-0.746653	-0.734546	-0.721091	-0.719015	-0.735893	-0.752606
A28	-0.812244	-0.834983	-0.827897	-0.860135	-0.848252	-0.857409	-0.734784		-0.8443	-0.867219	-0.852776	-0.852488	-0.867452	-0.866321	-0.866256		-0.884286	-0.863858	-0.831391	-0.863276	-0.869231	-0.862408	-0.816553		-0.846943	-0.855353	-0.837355	-0.858633	-0.861645	-0.862046	-0.805864		-0.768954	-0.780033	-0.869491	-0.956941	-0.877314	-0.892817	-0.87467	-0.900529	-0.900879	-0.919116	-0.908462	-0.905268	-0.921051	-0.92168	-0.896248	-0.904748	-0.922601
A29	-0.708434	-0.774317	-0.752827	-0.758817	-0.818688	-0.80317	-0.729261		-0.778402	-0.772383	-0.765041	-0.774001	-0.782061	-0.753207	-0.833095		-0.774945	-0.76673	-0.773566	-0.75741	-0.764711	-0.822883	-0.772416		-0.753927	-0.771143	-0.763811	-0.763409	-0.788487	-0.793087	-0.778257		-0.745377	-0.755214	-0.749226	-0.784706	-0.73955	-0.703757	-0.77548	-0.781535	-0.716525	-0.758014	-0.735846	-0.746124	-0.781626	-0.761737	-0.760281	-0.753112	-0.780357
A15	-0.661747	-0.709118	-0.697669	-0.666005	-0.699205	-0.51027	-0.679977	-0.690667	-0.694647	-0.703891	-0.704734	-0.685928	-0.70093	-0.812348	-0.689407	-0.753027	-0.722596	-0.693646	-0.685289	-0.689973	-0.70793	-0.715396	-0.674744	-0.646388	-0.692997	-0.702218	-0.695897	-0.680636	-0.702688	-0.679338	-0.681376	-0.696694	-0.761721	-0.724098	-0.666355	-0.691698	-0.743171	-0.746828	-0.734216	-0.789059	-0.705249	-0.667382	-0.659414	-0.675035	-0.670257	-0.714071	-0.726463	-0.740748	-0.688416
	Data are the log of the REM Delta 1-4Hz power relative to each rat's total power (from 0.5-50Hz) in 3h binss across Baseline Days 4-6, and withdrawal days 2-8
[truncated: 39 more columns]

## Sheet: S3B Theta
Row: Treatment Day	Baseline Day 4								Baseline Day 5								Baseline Day 6								Baseline Average (B4-B6)								Withdrawal Day 2								Withdrawal Day 3								Withdrawal Day 4
Row: Day_ZT Hour	B4_ZT0-3_(Relative Power)	B4_ZT3-6_(Relative Power)	B4_ZT6-9_(Relative Power)	B4_ZT9-12_(Relative Power)	B4_ZT12-15_(Relative Power)	B4_ZT15-18_(Relative Power)	B4_ZT18-21_(Relative Power)	B4_ZT21-24_(Relative Power)	B5_ZT0-3_(Relative Power)	B5_ZT3-6_(Relative Power)	B5_ZT6-9_(Relative Power)	B5_ZT9-12_(Relative Power)	B5_ZT12-15_(Relative Power)	B5_ZT15-18_(Relative Power)	B5_ZT18-21_(Relative Power)	B5_ZT21-24_(Relative Power)	B6_ZT0-3_(Relative Power)	B6_ZT3-6_(Relative Power)	B6_ZT6-9_(Relative Power)	B6_ZT9-12_(Relative Power)	B6_ZT12-15_(Relative Power)	B6_ZT15-18_(Relative Power)	B6_ZT18-21_(Relative Power)	B6_ZT21-24_(Relative Power)	BL(avg)_ZT0-3_(Relative Power)	BL(avg)_ZT3-6_(Relative Power)	BL(avg)_ZT6-9_(Relative Power)	BL(avg)_ZT9-12_(Relative Power)	BL(avg)_ZT12-15_(Relative Power)	BL(avg)_ZT15-18_(Relative Power)	BL(avg)_ZT18-21_(Relative Power)	BL(avg)_ZT21-24_(Relative Power)	W2_ZT0-3_(Relative Power)	W2_ZT3-6_(Relative Power)	W2_ZT6-9_(Relative Power)	W2_ZT9-12_(Relative Power)	W2_ZT12-15_(Relative Power)	W2_ZT15-18_(Relative Power)	W2_ZT18-21_(Relative Power)	W2_ZT21-24_(Relative Power)	W3_ZT0-3_(Relative Power)	W3_ZT3-6_(Relative Power)	W3_ZT6-9_(Relative Power)	W3_ZT9-12_(Relative Power)	W3_ZT12-15_(Relative Power)	W3_ZT15-18_(Relative Power)	W3_ZT18-21_(Relative Power)	W3_ZT21-24_(Relative Power)	W4_ZT0-3_(Relative Power)
Animal ID
A2	-0.549434	-0.592937	-0.597089	-0.595423	-0.600322	-0.627252	-0.596676	-0.659034	-0.567442	-0.573588	-0.579875	-0.597657	-0.614424	-0.623242	-0.609799		-0.585341	-0.596847	-0.598868	-0.592118	-0.613784	-0.584034	-0.614209	-0.555461	-0.567406	-0.587791	-0.591944	-0.595066	-0.60951	-0.611509	-0.606895	-0.607247	-0.601449	-0.567172	-0.597638	-0.574433	-0.614402	-0.609033	-0.586305	-0.584403	-0.589413	-0.616476	-0.601214	-0.638413	-0.601069	-0.607695	-0.641316	-0.62165	-0.56066
A3	-0.586142	-0.596351	-0.573232	-0.579809	-0.62057	-0.577377	-0.648713	-0.64916	-0.605976	-0.59805	-0.591038	-0.612175	-0.622989	-0.621722	-0.617384	-0.607442	-0.614556	-0.609747	-0.580516	-0.580304	-0.640128	-0.593686	-0.621448	-0.585773	-0.602225	-0.601383	-0.581595	-0.590763	-0.627896	-0.597595	-0.629182	-0.614125	-0.594959	-0.594942	-0.581008	-0.633986	-0.591591	-0.596606	-0.620945	-0.618102	-0.593565	-0.622057	-0.619271	-0.640525	-0.689191	-0.662553	-0.657809	-0.644825	-0.609939
A4	-0.647816	-0.646223	-0.652565	-0.623747	-0.634372	-0.621452	-0.642062	-0.660062	-0.64728	-0.63772	-0.633135	-0.645381	-0.646978	-0.6524	-0.630139		-0.63496	-0.666671	-0.649385	-0.670308	-0.659925	-0.693853	-0.631777		-0.643352	-0.650205	-0.645028	-0.646479	-0.647092	-0.655902	-0.63466	-0.660062	-0.652221	-0.674091	-0.669206	-0.663774	-0.675146	-0.696563	-0.704053	-0.663385	-0.694627	-0.671369	-0.628891	-0.711061	-0.685844	-0.685448	-0.687401	-0.68058	-0.723475
A36	-0.530723	-0.499189	-0.514653	-0.52257	-0.513932	-0.543015	-0.569116	-0.669605	-0.524072	-0.534944	-0.528719	-0.504315	-0.561252	-0.574694	-0.545748	-0.63741	-0.533481	-0.523128	-0.525117	-0.517566	-0.520912	-0.556763	-0.619131	-0.604047	-0.529426	-0.519087	-0.52283	-0.514817	-0.532032	-0.558157	-0.577998	-0.637021	-0.623853	-0.627213	-0.614154	-0.625502	-0.616605	-0.607126	-0.583656	-0.62044	-0.646508	-0.504423	-0.331477	-0.34377	-0.331119	-0.307431	-0.331834	-0.292583	-0.367432
A26	-0.490518	-0.518252	-0.525925	-0.535172	-0.547301	-0.550994	-0.54362	-0.520244	-0.500686	-0.509302	-0.527642	-0.557583	-0.556744	-0.568222	-0.546719	-0.563643	-0.508535	-0.52569	-0.531631	-0.547975	-0.557702	-0.537742	-0.560794	-0.593282	-0.499913	-0.517748	-0.528399	-0.54691	-0.553916	-0.552319	-0.550378	-0.559057	-0.573266	-0.57489	-0.540091	-0.543297	-0.5549	-0.546908	-0.537725	-0.580987	-0.591606	-0.572026	-0.568567	-0.569194	-0.565407	-0.602907	-0.58099	-0.587108	-0.59037
A28	-0.387948	-0.392796	-0.396972	-0.385216	-0.390576	-0.409802	-0.461884		-0.368842	-0.371584	-0.381273	-0.40571	-0.397407	-0.379619	-0.351241		-0.357455	-0.388347	-0.402987	-0.386608	-0.405896	-0.385922	-0.414646		-0.371415	-0.384242	-0.393744	-0.392511	-0.39796	-0.391781	-0.409257		-0.498083	-0.48484	-0.391023	-0.321425	-0.380344	-0.375393	-0.380455	-0.3695	-0.37392	-0.361762	-0.373369	-0.367396	-0.348915	-0.3838	-0.394515	-0.398102	-0.381177
A29	-0.560715	-0.505761	-0.513413	-0.523151	-0.495369	-0.570164	-0.56112		-0.488696	-0.537985	-0.513767	-0.531821	-0.526013	-0.576932	-0.507616		-0.507396	-0.522968	-0.526531	-0.520846	-0.539272	-0.553375	-0.57175		-0.518936	-0.522238	-0.517904	-0.525273	-0.520218	-0.566824	-0.546829		-0.601954	-0.605325	-0.570757	-0.603338	-0.641307	-0.612298	-0.601993	-0.577611	-0.573178	-0.614891	-0.612726	-0.617429	-0.582894	-0.587074	-0.595015	-0.586463	-0.617019
A15	-0.627329	-0.61514	-0.608448	-0.611559	-0.621685	-0.773205	-0.628551	-0.667496	-0.608702	-0.611331	-0.608329	-0.602029	-0.613767	-0.704493	-0.676044	-0.650469	-0.61732	-0.630558	-0.636277	-0.598455	-0.630495	-0.649085	-0.657101	-0.662344	-0.617784	-0.61901	-0.617684	-0.604014	-0.621982	-0.708928	-0.653899	-0.660103	-0.577579	-0.655073	-0.619528	-0.595947	-0.597462	-0.596425	-0.624893	-0.593507	-0.590938	-0.575556	-0.624725	-0.600158	-0.641619	-0.59926	-0.630058	-0.639137	-0.575819
	Data are the log of the REM Theta 4-8Hz power relative to each rat's total power (from 0.5-50Hz) in 3h binss across Baseline Days 4-6, and withdrawal days 2-8
[truncated: 39 more columns]

## Sheet: S3C Alpha
Row: Treatment Day	Baseline Day 4								Baseline Day 5								Baseline Day 6								Baseline Average (B4-B6)								Withdrawal Day 2								Withdrawal Day 3								Withdrawal Day 4
Row: Day_ZT Hour	B4_ZT0-3_(Relative Power)	B4_ZT3-6_(Relative Power)	B4_ZT6-9_(Relative Power)	B4_ZT9-12_(Relative Power)	B4_ZT12-15_(Relative Power)	B4_ZT15-18_(Relative Power)	B4_ZT18-21_(Relative Power)	B4_ZT21-24_(Relative Power)	B5_ZT0-3_(Relative Power)	B5_ZT3-6_(Relative Power)	B5_ZT6-9_(Relative Power)	B5_ZT9-12_(Relative Power)	B5_ZT12-15_(Relative Power)	B5_ZT15-18_(Relative Power)	B5_ZT18-21_(Relative Power)	B5_ZT21-24_(Relative Power)	B6_ZT0-3_(Relative Power)	B6_ZT3-6_(Relative Power)	B6_ZT6-9_(Relative Power)	B6_ZT9-12_(Relative Power)	B6_ZT12-15_(Relative Power)	B6_ZT15-18_(Relative Power)	B6_ZT18-21_(Relative Power)	B6_ZT21-24_(Relative Power)	BL(avg)_ZT0-3_(Relative Power)	BL(avg)_ZT3-6_(Relative Power)	BL(avg)_ZT6-9_(Relative Power)	BL(avg)_ZT9-12_(Relative Power)	BL(avg)_ZT12-15_(Relative Power)	BL(avg)_ZT15-18_(Relative Power)	BL(avg)_ZT18-21_(Relative Power)	BL(avg)_ZT21-24_(Relative Power)	W2_ZT0-3_(Relative Power)	W2_ZT3-6_(Relative Power)	W2_ZT6-9_(Relative Power)	W2_ZT9-12_(Relative Power)	W2_ZT12-15_(Relative Power)	W2_ZT15-18_(Relative Power)	W2_ZT18-21_(Relative Power)	W2_ZT21-24_(Relative Power)	W3_ZT0-3_(Relative Power)	W3_ZT3-6_(Relative Power)	W3_ZT6-9_(Relative Power)	W3_ZT9-12_(Relative Power)	W3_ZT12-15_(Relative Power)	W3_ZT15-18_(Relative Power)	W3_ZT18-21_(Relative Power)	W3_ZT21-24_(Relative Power)	W4_ZT0-3_(Relative Power)
Animal ID
A2	-0.978298	-1.00952	-0.995203	-0.971462	-1.05283	-1.06236	-1.04592	-1.07754	-1.03864	-1.0385	-1.02242	-1.02269	-1.09694	-1.06171	-1.08442		-1.0391	-1.04327	-1.03131	-1.05291	-1.05732	-1.13189	-1.06355	-1.09556	-1.01868	-1.03043	-1.01631	-1.01569	-1.06903	-1.08532	-1.06463	-1.08655	-1.08856	-1.1165	-1.12377	-1.07341	-1.14106	-1.11567	-1.08116	-1.12556	-1.10803	-1.09778	-1.12678	-1.09941	-1.10907	-1.11446	-1.12514	-1.08171	-1.03253
A3	-0.94186	-0.970392	-0.953791	-0.949854	-0.963929	-0.989503	-0.983971	-0.880612	-0.995508	-0.977597	-0.996738	-0.981746	-0.980977	-0.963937	-0.914545	-0.954489	-0.961626	-0.976281	-0.969283	-0.933635	-1.00705	-0.970835	-0.93258	-0.960682	-0.966331	-0.974757	-0.97327	-0.955078	-0.983985	-0.974758	-0.943699	-0.931928	-0.932294	-1.00851	-0.902993	-0.975003	-0.988557	-1.00125	-0.946552	-0.997468	-1.01262	-0.966029	-0.960356	-0.967331	-0.956971	-0.955474	-0.970913	-0.971431	-0.986657
A4	-0.947159	-0.947704	-0.939381	-0.952519	-0.996367	-1.02518	-1.04705	-0.981703	-0.965231	-0.984163	-0.987256	-0.974791	-1.03526	-1.02021	-0.978607		-0.986953	-0.977903	-0.976636	-0.990306	-0.993445	-0.972492	-0.984442		-0.966448	-0.969924	-0.967757	-0.972538	-1.00836	-1.00596	-1.00337	-0.981703	-0.980511	-1.04906	-0.998349	-1.01727	-1.03272	-1.0381	-1.01909	-1.05427	-1.0061	-1.03867	-1.00123	-1.00553	-1.00254	-0.980762	-1.01645	-1.02996	-1.03142
A36	-0.977942	-1.04758	-1.03576	-0.996133	-1.01365	-1.01243	-1.02538	-0.932605	-0.960518	-0.997497	-1.04301	-1.04086	-1.04897	-1.07123	-1.08314	-1.0122	-0.995851	-1.01536	-1.02905	-0.99168	-1.04116	-0.99752	-1.06078	-1.0205	-0.978104	-1.02014	-1.03594	-1.00956	-1.03459	-1.02706	-1.05643	-0.988436	-0.984236	-1.01743	-1.05852	-1.06076	-1.08051	-1.08373	-1.07502	-1.06243	-0.986781	-1.0142	-0.923642	-0.984179	-0.933168	-0.938792	-0.913016	-0.997289	-1.00192
A26	-0.889286	-1.0267	-0.954809	-0.996234	-1.01916	-1.02897	-0.947574	-0.978664	-0.974089	-0.941611	-1.00196	-1.01601	-1.01786	-1.03179	-1.04902	-1.00305	-0.913716	-0.959425	-1.01392	-0.998292	-1.0211	-1.04589	-0.973181	-0.657957	-0.925697	-0.975914	-0.99023	-1.00351	-1.01937	-1.03555	-0.989925	-0.879892	-1.03862	-1.03964	-1.04299	-1.03517	-1.01301	-1.02834	-1.00846	-1.04013	-1.05406	-1.05108	-1.04232	-1.00367	-1.02077	-1.00075	-1.02008	-0.995962	-1.01118
A28	-1.01104	-0.973945	-1.04176	-1.06735	-1.05773	-1.04236	-1.05839		-1.05756	-1.06238	-1.07007	-1.03333	-1.07526	-1.05791	-1.13678		-1.05769	-1.02442	-1.0527	-1.0795	-1.05477	-1.09639	-1.04512		-1.04209	-1.02025	-1.05485	-1.06006	-1.06259	-1.06556	-1.0801		-1.05935	-1.04529	-1.1167	-1.17212	-1.12893	-1.10139	-1.09764	-1.10244	-1.07627	-1.06628	-1.07746	-1.06404	-1.11771	-1.03772	-1.05761	-1.04379	-1.02658
A29	-0.931204	-0.951613	-1.00039	-0.969139	-0.958998	-0.91794	-0.885024		-1.00091	-0.960251	-0.981541	-0.960425	-0.999578	-0.88308	-0.935978		-0.983689	-0.974443	-0.991483	-0.994647	-0.96487	-0.923021	-0.950093		-0.971935	-0.962102	-0.991138	-0.974737	-0.974482	-0.908013	-0.923699		-1.02258	-1.03445	-1.04589	-1.04871	-1.00469	-1.02243	-1.01051	-1.0048	-1.03283	-1.00963	-0.99682	-0.996095	-0.991882	-1.01599	-1.00962	-0.989889	-0.990058
A15	-0.98263	-0.960933	-0.958391	-0.936284	-0.951327	-0.916345	-0.968286	-0.998728	-0.988394	-0.994272	-0.976906	-0.980468	-0.971718	-0.580092	-1.02911	-1.01746	-0.962811	-0.946867	-0.965272	-0.948636	-0.936796	-0.979194	-0.987774	-0.934539	-0.977945	-0.967357	-0.966856	-0.955129	-0.95328	-0.82521	-0.995057	-0.983574	-1.0779	-1.00193	-1.02747	-1.01738	-0.996866	-0.966606	-0.988663	-0.990518	-0.989441	-0.989358	-0.970595	-0.980076	-0.915587	-0.946279	-0.960799	-0.893883	-0.964481
	Data are the log of the REM Alpha 8-12Hz power relative to each rat's total power (from 0.5-50Hz) in 3h binss across Baseline Days 4-6, and withdrawal days 2-8
[truncated: 39 more columns]

## Sheet: S3D Beta
Row: Treatment Day	Baseline Day 4								Baseline Day 5								Baseline Day 6								Baseline Average (B4-B6)								Withdrawal Day 2								Withdrawal Day 3								Withdrawal Day 4
Row: Day_ZT Hour	B4_ZT0-3_(Relative Power)	B4_ZT3-6_(Relative Power)	B4_ZT6-9_(Relative Power)	B4_ZT9-12_(Relative Power)	B4_ZT12-15_(Relative Power)	B4_ZT15-18_(Relative Power)	B4_ZT18-21_(Relative Power)	B4_ZT21-24_(Relative Power)	B5_ZT0-3_(Relative Power)	B5_ZT3-6_(Relative Power)	B5_ZT6-9_(Relative Power)	B5_ZT9-12_(Relative Power)	B5_ZT12-15_(Relative Power)	B5_ZT15-18_(Relative Power)	B5_ZT18-21_(Relative Power)	B5_ZT21-24_(Relative Power)	B6_ZT0-3_(Relative Power)	B6_ZT3-6_(Relative Power)	B6_ZT6-9_(Relative Power)	B6_ZT9-12_(Relative Power)	B6_ZT12-15_(Relative Power)	B6_ZT15-18_(Relative Power)	B6_ZT18-21_(Relative Power)	B6_ZT21-24_(Relative Power)	BL(avg)_ZT0-3_(Relative Power)	BL(avg)_ZT3-6_(Relative Power)	BL(avg)_ZT6-9_(Relative Power)	BL(avg)_ZT9-12_(Relative Power)	BL(avg)_ZT12-15_(Relative Power)	BL(avg)_ZT15-18_(Relative Power)	BL(avg)_ZT18-21_(Relative Power)	BL(avg)_ZT21-24_(Relative Power)	W2_ZT0-3_(Relative Power)	W2_ZT3-6_(Relative Power)	W2_ZT6-9_(Relative Power)	W2_ZT9-12_(Relative Power)	W2_ZT12-15_(Relative Power)	W2_ZT15-18_(Relative Power)	W2_ZT18-21_(Relative Power)	W2_ZT21-24_(Relative Power)	W3_ZT0-3_(Relative Power)	W3_ZT3-6_(Relative Power)	W3_ZT6-9_(Relative Power)	W3_ZT9-12_(Relative Power)	W3_ZT12-15_(Relative Power)	W3_ZT15-18_(Relative Power)	W3_ZT18-21_(Relative Power)	W3_ZT21-24_(Relative Power)	W4_ZT0-3_(Relative Power)
Animal ID
A2	-0.571658	-0.587745	-0.566908	-0.578562	-0.583302	-0.578386	-0.591441	-0.60566	-0.581153	-0.576792	-0.57783	-0.585498	-0.577678	-0.561025	-0.594852		-0.568924	-0.577458	-0.5684	-0.576912	-0.576629	-0.602846	-0.600425	-0.628265	-0.573911	-0.580665	-0.571046	-0.580324	-0.579203	-0.580753	-0.595573	-0.616962	-0.548492	-0.564052	-0.557217	-0.570343	-0.559321	-0.592319	-0.570701	-0.568072	-0.580741	-0.576033	-0.619635	-0.577893	-0.585538	-0.617549	-0.566254	-0.603533	-0.596016
A3	-0.58959	-0.590239	-0.604315	-0.622253	-0.624555	-0.60931	-0.617799	-0.583408	-0.586976	-0.591955	-0.599182	-0.620005	-0.637755	-0.634218	-0.613945	-0.510165	-0.575259	-0.58945	-0.611992	-0.626256	-0.648841	-0.635402	-0.620028	-0.633885	-0.583942	-0.590548	-0.605163	-0.622838	-0.63705	-0.62631	-0.617257	-0.575819	-0.613451	-0.62907	-0.584025	-0.616821	-0.621606	-0.620055	-0.601448	-0.59681	-0.602767	-0.616708	-0.610265	-0.620326	-0.620814	-0.602322	-0.584348	-0.601227	-0.601897
A4	-0.566076	-0.555622	-0.543166	-0.574942	-0.566708	-0.563596	-0.60231	-0.586746	-0.56596	-0.559635	-0.55731	-0.551338	-0.567828	-0.557587	-0.582064		-0.595037	-0.532021	-0.553527	-0.55442	-0.558236	-0.553237	-0.572718		-0.575691	-0.549093	-0.551335	-0.560233	-0.564257	-0.55814	-0.585697	-0.586746	-0.560226	-0.554211	-0.558577	-0.561553	-0.549434	-0.551239	-0.579473	-0.58882	-0.560631	-0.583143	-0.590886	-0.561622	-0.610166	-0.566384	-0.578428	-0.611452	-0.560868
A36	-0.628987	-0.649632	-0.654847	-0.645773	-0.656046	-0.64643	-0.682185	-0.616002	-0.633932	-0.650562	-0.667333	-0.680147	-0.647765	-0.652767	-0.695922	-0.617052	-0.639162	-0.643319	-0.647559	-0.6479	-0.668958	-0.613331	-0.648641	-0.608152	-0.634027	-0.647837	-0.65658	-0.65794	-0.65759	-0.637509	-0.675583	-0.613735	-0.509621	-0.530414	-0.554965	-0.570376	-0.564627	-0.567073	-0.583246	-0.555827	-0.545581	-0.621948	-0.774698	-0.746582	-0.770287	-0.774088	-0.735596	-0.744221	-0.700854
A26	-0.679023	-0.670743	-0.648161	-0.640815	-0.626661	-0.645302	-0.649114	-0.63806	-0.674018	-0.657879	-0.656714	-0.638828	-0.624821	-0.648821	-0.661989	-0.659511	-0.670969	-0.662688	-0.652918	-0.64258	-0.636994	-0.649531	-0.651095	-0.642362	-0.67467	-0.66377	-0.652598	-0.640741	-0.629492	-0.647885	-0.654066	-0.646644	-0.574952	-0.587259	-0.597636	-0.606772	-0.603914	-0.629488	-0.630877	-0.627075	-0.620684	-0.631433	-0.63646	-0.616895	-0.617095	-0.615917	-0.632385	-0.620318	-0.615364
A28	-0.732852	-0.732252	-0.716377	-0.726054	-0.716332	-0.702287	-0.702526		-0.756371	-0.749025	-0.726479	-0.705192	-0.7073	-0.76185	-0.760353		-0.766107	-0.715916	-0.712019	-0.729776	-0.707339	-0.749209	-0.740432		-0.751777	-0.732398	-0.718292	-0.720341	-0.710324	-0.737782	-0.734437		-0.634064	-0.647928	-0.705881	-0.766352	-0.723292	-0.738572	-0.727466	-0.742696	-0.745519	-0.752158	-0.737422	-0.761618	-0.771508	-0.745858	-0.730192	-0.737507	-0.763159
A29	-0.622661	-0.64188	-0.625814	-0.620791	-0.64625	-0.611593	-0.659445		-0.640765	-0.60412	-0.625827	-0.611198	-0.642339	-0.647407	-0.628191		-0.634968	-0.636548	-0.611349	-0.628082	-0.624755	-0.596536	-0.618775		-0.632798	-0.627516	-0.620997	-0.620024	-0.637782	-0.618512	-0.63547		-0.601841	-0.583725	-0.599079	-0.586501	-0.581811	-0.621202	-0.568673	-0.608512	-0.646339	-0.599849	-0.61504	-0.601701	-0.605782	-0.618511	-0.615414	-0.61964	-0.584521
A15	-0.627246	-0.601994	-0.614089	-0.637803	-0.606492	-0.599245	-0.644844	-0.616709	-0.613189	-0.611908	-0.616596	-0.627432	-0.622978	-0.529547	-0.608328	-0.566235	-0.611608	-0.608104	-0.613657	-0.622929	-0.621449	-0.585628	-0.595554	-0.655901	-0.617348	-0.607335	-0.614781	-0.629388	-0.616973	-0.571473	-0.616242	-0.612948	-0.655363	-0.579014	-0.656503	-0.667872	-0.636671	-0.638623	-0.642381	-0.62182	-0.65379	-0.690099	-0.646943	-0.669701	-0.666226	-0.634632	-0.640202	-0.641777	-0.678061
	Data are the log of the REM Beta 12-30Hz power relative to each rat's total power (from 0.5-50Hz) in 3h binss across Baseline Days 4-6, and withdrawal days 2-8
[truncated: 39 more columns]

## Sheet: S3E Gamma
Row: Treatment Day	Baseline Day 4								Baseline Day 5								Baseline Day 6								Baseline Average (B4-B6)								Withdrawal Day 2								Withdrawal Day 3								Withdrawal Day 4
Row: Day_ZT Hour	B4_ZT0-3_(Relative Power)	B4_ZT3-6_(Relative Power)	B4_ZT6-9_(Relative Power)	B4_ZT9-12_(Relative Power)	B4_ZT12-15_(Relative Power)	B4_ZT15-18_(Relative Power)	B4_ZT18-21_(Relative Power)	B4_ZT21-24_(Relative Power)	B5_ZT0-3_(Relative Power)	B5_ZT3-6_(Relative Power)	B5_ZT6-9_(Relative Power)	B5_ZT9-12_(Relative Power)	B5_ZT12-15_(Relative Power)	B5_ZT15-18_(Relative Power)	B5_ZT18-21_(Relative Power)	B5_ZT21-24_(Relative Power)	B6_ZT0-3_(Relative Power)	B6_ZT3-6_(Relative Power)	B6_ZT6-9_(Relative Power)	B6_ZT9-12_(Relative Power)	B6_ZT12-15_(Relative Power)	B6_ZT15-18_(Relative Power)	B6_ZT18-21_(Relative Power)	B6_ZT21-24_(Relative Power)	BL(avg)_ZT0-3_(Relative Power)	BL(avg)_ZT3-6_(Relative Power)	BL(avg)_ZT6-9_(Relative Power)	BL(avg)_ZT9-12_(Relative Power)	BL(avg)_ZT12-15_(Relative Power)	BL(avg)_ZT15-18_(Relative Power)	BL(avg)_ZT18-21_(Relative Power)	BL(avg)_ZT21-24_(Relative Power)	W2_ZT0-3_(Relative Power)	W2_ZT3-6_(Relative Power)	W2_ZT6-9_(Relative Power)	W2_ZT9-12_(Relative Power)	W2_ZT12-15_(Relative Power)	W2_ZT15-18_(Relative Power)	W2_ZT18-21_(Relative Power)	W2_ZT21-24_(Relative Power)	W3_ZT0-3_(Relative Power)	W3_ZT3-6_(Relative Power)	W3_ZT6-9_(Relative Power)	W3_ZT9-12_(Relative Power)	W3_ZT12-15_(Relative Power)	W3_ZT15-18_(Relative Power)	W3_ZT18-21_(Relative Power)	W3_ZT21-24_(Relative Power)	W4_ZT0-3_(Relative Power)
Animal ID
A2	-0.830923	-0.789519	-0.805957	-0.826616	-0.694663	-0.687536	-0.721011	-0.643429	-0.755681	-0.748673	-0.761906	-0.747035	-0.672237	-0.655375	-0.637725		-0.757636	-0.704885	-0.754071	-0.705705	-0.648572	-0.626698	-0.632957	-0.636155	-0.781413	-0.747692	-0.773978	-0.759785	-0.671824	-0.656536	-0.663898	-0.639792	-0.742427	-0.724508	-0.683193	-0.717389	-0.628204	-0.622252	-0.663779	-0.654911	-0.667528	-0.671767	-0.664142	-0.640235	-0.625046	-0.618618	-0.631026	-0.649133	-0.74587
A3	-0.81296	-0.784913	-0.807905	-0.788966	-0.730244	-0.712072	-0.661112	-0.774761	-0.749968	-0.762406	-0.765851	-0.725441	-0.686446	-0.708736	-0.742863	-0.778216	-0.79983	-0.766864	-0.78777	-0.799458	-0.688535	-0.713474	-0.732251	-0.748914	-0.787586	-0.771394	-0.787175	-0.771288	-0.701742	-0.711427	-0.712075	-0.767297	-0.82307	-0.818999	-0.941275	-0.744692	-0.743697	-0.724444	-0.745194	-0.689061	-0.73724	-0.748078	-0.776769	-0.709239	-0.65483	-0.668479	-0.701522	-0.723654	-0.753468
A4	-0.834836	-0.882663	-0.892431	-0.891575	-0.831701	-0.793164	-0.787848	-0.816264	-0.848102	-0.855295	-0.867232	-0.864763	-0.792248	-0.776342	-0.823827		-0.843604	-0.847866	-0.852442	-0.840842	-0.831038	-0.781275	-0.802422		-0.842181	-0.861941	-0.870702	-0.865727	-0.818329	-0.783593	-0.804699	-0.816264	-0.838276	-0.780037	-0.838114	-0.810512	-0.764311	-0.743715	-0.749487	-0.756531	-0.765406	-0.784361	-0.851955	-0.768535	-0.774155	-0.762494	-0.757676	-0.757251	-0.752565
A36	-0.956355	-0.915078	-0.92229	-0.936582	-0.917095	-0.886611	-0.855712	-0.879488	-0.970749	-0.953588	-0.937251	-0.965133	-0.882501	-0.860137	-0.872125	-1.00548	-0.935772	-0.896638	-0.915127	-0.968748	-0.879328	-0.875571	-0.802712	-0.837599	-0.954292	-0.921768	-0.924889	-0.956821	-0.892975	-0.874106	-0.843516	-0.907521	-0.842506	-0.743471	-0.709673	-0.661906	-0.693162	-0.66404	-0.664074	-0.673645	-0.758212	-0.879375	-1.15189	-1.12531	-1.12888	-1.14861	-1.12521	-1.15969	-1.10064
A26	-0.976745	-0.852498	-0.912513	-0.871891	-0.809774	-0.85151	-1.00046	-0.841635	-0.893718	-0.872682	-0.861669	-0.823549	-0.797994	-0.764702	-0.762533	-0.80543	-0.939638	-0.904068	-0.842558	-0.866459	-0.786333	-0.754927	-0.79531	-0.957062	-0.9367	-0.876416	-0.872247	-0.853966	-0.798033	-0.79038	-0.852769	-0.868043	-0.805627	-0.816806	-0.80131	-0.815879	-0.806318	-0.805134	-0.809249	-0.785461	-0.765834	-0.784401	-0.762964	-0.783061	-0.813762	-0.78749	-0.788966	-0.78342	-0.762856
A28	-0.937637	-0.94362	-0.918132	-0.862177	-0.883156	-0.854152	-0.888498		-0.908185	-0.872162	-0.877565	-0.866318	-0.837933	-0.835528	-0.859667		-0.860336	-0.891239	-0.870989	-0.853734	-0.82688	-0.81846	-0.813539		-0.902053	-0.90234	-0.888895	-0.860743	-0.849323	-0.836047	-0.853901		-0.89928	-0.932714	-0.859146	-0.861003	-0.84444	-0.836882	-0.853921	-0.845746	-0.83223	-0.846466	-0.829928	-0.824446	-0.827356	-0.806119	-0.81215	-0.800461	-0.816589
A29	-0.897966	-0.874512	-0.867799	-0.881447	-0.830592	-0.788629	-0.850189		-0.878001	-0.862051	-0.877445	-0.85631	-0.795181	-0.825526	-0.81222		-0.854176	-0.850563	-0.857975	-0.860697	-0.838415	-0.817755	-0.789861		-0.876714	-0.862375	-0.86774	-0.866151	-0.821396	-0.810637	-0.817423		-0.783214	-0.778148	-0.806441	-0.72989	-0.748981	-0.789126	-0.795701	-0.765283	-0.780622	-0.759871	-0.780287	-0.781871	-0.774431	-0.761833	-0.753528	-0.775722	-0.744038
A15	-0.808624	-0.802809	-0.820334	-0.854465	-0.809886	-1.34659	-0.781017	-0.717948	-0.806792	-0.776392	-0.794203	-0.818363	-0.771681	-1.35506	-0.68903	-0.69818	-0.792645	-0.823346	-0.816719	-0.849081	-0.789847	-0.767454	-0.782279	-0.75775	-0.802687	-0.800849	-0.810418	-0.840637	-0.790471	-1.15637	-0.750775	-0.724626	-0.709076	-0.742723	-0.77982	-0.763052	-0.743437	-0.75437	-0.758635	-0.740895	-0.795258	-0.850352	-0.824171	-0.791322	-0.791246	-0.802648	-0.74339	-0.752575	-0.800023
	Data are the log of the REM Gamma 30-50Hz power relative to each rat's total power (from 0.5-50Hz) in 3h bins across Baseline Days 4-6, and withdrawal days 2-8
[truncated: 39 more columns]
