# Supplementary material for: Spontaneous oxycodone withdrawal disrupts sleep, diurnal, and electrophysiological dynamics in rats
Source: PLoS One. 2025 Jan 17;20(1):e0312794. doi: 10.1371/journal.pone.0312794 (PMC11741586; doi:10.1371/journal.pone.0312794)
Supplement: S1 File — (ZIP) [file pone.0312794.s001.zip › All Supplementary Figures and Data 101824/S4_Data.xlsx]

## Sheet: S4A (left panel) Delta
Row: Treatment Day	Baseline Day 4	Baseline Day 5	Baseline Day 6	Baseline Average (B4-B6)	Withdrawal Day 2	Withdrawal Day 3	Withdrawal Day 4	Withdrawal Day 5	Withdrawal Day 6	Withdrawal Day 7	Withdrawal Day 8
Animal ID	B4	B5	B6	BL(avg)	W2	W3	W4	W5	W6	W7	W8
A2	0.933504	1.06227	1.00422	1	1.1452	1.61471	1.43899	1.39474	0.821823	1.96268	1.49251
A3	1.01006	1.31486	0.675078	1	1.1152	0.701114	0.621667	2.16333	1.27158	1.03578	0.808748
A4	1.18755	0.87387	0.938584	1	0.940265	1.09154	1.06008	1.78059	1.29957	0.836597	0.784785
A36	0.913336	1.1424	0.944264	1	0.516902	2.21255	1.52707	0.595788	0.810153	0.718782	0.456292
A26	0.983402	0.616916	1.39968	1	0.73329	0.381924	0.461621	0.467966	0.567197	0.714364	0.348122
A28	1.73908	0.321206	0.939709	1	2.60809	0.352829	1.08722	0.842089	0.582981	0.679981	0.762589
A29	1.29398	0.937599	0.768421	1	0.950046	0.76404	0.410551	2.20792	0.796453	0.476689	0.332529
A15	1.48588	0.944663	0.569461	1	0.91689	0.607761	0.382389	0.585976	0.36894	0.510421	0.499889
	Data are the Diurnal Index for Delta 1-4Hz

## Sheet: S4A (middle) Delta
Row: ZT Hour	ZT0-12; Lights On											ZT12-24; Lights Off
Row: Treatment Day	Baseline Day 4	Baseline Day 5	Baseline Day 6	Baseline Average (B4-B6)	Withdrawal Day 2	Withdrawal Day 3	Withdrawal Day 4	Withdrawal Day 5	Withdrawal Day 6	Withdrawal Day 7	Withdrawal Day 8	Baseline Day 4	Baseline Day 5	Baseline Day 6	Baseline Average (B4-B6)	Withdrawal Day 2	Withdrawal Day 3	Withdrawal Day 4	Withdrawal Day 5	Withdrawal Day 6	Withdrawal Day 7	Withdrawal Day 8
Animal ID	B4_ZT0-12_(Relative Power)	B5_ZT0-12_(Relative Power)	B6_ZT0-12_(Relative Power)	BL(avg)_ZT0-12_(Relative Power)	W2_ZT0-12_(Relative Power)	W3_ZT0-12_(Relative Power)	W4_ZT0-12_(Relative Power)	W5_ZT0-12_(Relative Power)	W6_ZT0-12_(Relative Power)	W7_ZT0-12_(Relative Power)	W8_ZT0-12_(Relative Power)	B4_ZT12-24_(Relative Power)	B5_ZT12-24_(Relative Power)	B6_ZT12-24_(Relative Power)	BL(avg)_ZT12-24_(Relative Power)	W2_ZT12-24_(Relative Power)	W3_ZT12-24_(Relative Power)	W4_ZT12-24_(Relative Power)	W5_ZT12-24_(Relative Power)	W6_ZT12-24_(Relative Power)	W7_ZT12-24_(Relative Power)	W8_ZT12-24_(Relative Power)
A2	-0.748864	-0.779512	-0.786911	-0.771762	-0.826806	-0.798858	-0.78396	-0.79706	-0.779961	-0.798761	-0.794002	-0.774551	-0.814889	-0.825193	-0.804878	-0.861266	-0.822835	-0.834129	-0.845478	-0.82132	-0.872549	-0.851788
A3	-0.758824	-0.763207	-0.753999	-0.758677	-0.741105	-0.755566	-0.755367	-0.737199	-0.752655	-0.74109	-0.734408	-0.76471	-0.767783	-0.755344	-0.762612	-0.787915	-0.770922	-0.787004	-0.789689	-0.777861	-0.760515	-0.768517
A4	-0.693867	-0.695113	-0.694184	-0.694388	-0.706342	-0.691858	-0.677974	-0.70101	-0.714003	-0.72081	-0.714008	-0.692617	-0.69718	-0.695426	-0.695074	-0.708776	-0.69843	-0.698288	-0.707158	-0.726326	-0.705268	-0.721617
A36	-0.698316	-0.670792	-0.702352	-0.690486	-0.799353	-0.769999	-0.783036	-0.774101	-0.777064	-0.804916	-0.776869	-0.681609	-0.636621	-0.686933	-0.668388	-0.807188	-0.906388	-0.843882	-0.780776	-0.78837	-0.793963	-0.787046
A26	-0.714333	-0.717141	-0.707177	-0.712884	-0.77117	-0.726778	-0.743297	-0.733678	-0.741423	-0.76517	-0.750099	-0.717054	-0.725029	-0.734975	-0.725686	-0.745916	-0.727536	-0.74979	-0.749739	-0.765352	-0.731251	-0.759374
A28	-0.834829	-0.854668	-0.855918	-0.848472	-0.860226	-0.90721	-0.905355	-0.912154	-0.906702	-0.900345	-0.894784	-0.834061	-0.869448	-0.863555	-0.855688	-0.887128	-0.912001	-0.885615	-0.892253	-0.908508	-0.890997	-0.899554
A29	-0.75802	-0.770584	-0.766082	-0.764895	-0.757191	-0.736458	-0.757528	-0.75416	-0.761571	-0.760455	-0.762914	-0.785102	-0.782753	-0.777495	-0.781783	-0.737967	-0.760927	-0.761065	-0.761118	-0.756759	-0.762149	-0.771017
A15	-0.686018	-0.698504	-0.691552	-0.692025	-0.699496	-0.682336	-0.705291	-0.684813	-0.704389	-0.692643	-0.697077	-0.694558	-0.700762	-0.701274	-0.698864	-0.754235	-0.709287	-0.70523	-0.704113	-0.698749	-0.706324	-0.701101
	Data are the log of the REM Delta 1-4Hz power relative to each rat's total power (from 0.5-50Hz) during Lights On (ZT0-12) and Off (ZT12-24)

## Sheet: S4A (right) Delta
Row: Treatment Day	Baseline Day 4								Baseline Day 5								Baseline Day 6								Baseline Average (B4-B6)								Withdrawal Day 2								Withdrawal Day 8
Row: Day_ZT Hour	B4_ZT0-3_(Relative Power)	B4_ZT3-6_(Relative Power)	B4_ZT6-9_(Relative Power)	B4_ZT9-12_(Relative Power)	B4_ZT12-15_(Relative Power)	B4_ZT15-18_(Relative Power)	B4_ZT18-21_(Relative Power)	B4_ZT21-24_(Relative Power)	B5_ZT0-3_(Relative Power)	B5_ZT3-6_(Relative Power)	B5_ZT6-9_(Relative Power)	B5_ZT9-12_(Relative Power)	B5_ZT12-15_(Relative Power)	B5_ZT15-18_(Relative Power)	B5_ZT18-21_(Relative Power)	B5_ZT21-24_(Relative Power)	B6_ZT0-3_(Relative Power)	B6_ZT3-6_(Relative Power)	B6_ZT6-9_(Relative Power)	B6_ZT9-12_(Relative Power)	B6_ZT12-15_(Relative Power)	B6_ZT15-18_(Relative Power)	B6_ZT18-21_(Relative Power)	B6_ZT21-24_(Relative Power)	BL(avg)_ZT0-3_(Relative Power)	BL(avg)_ZT3-6_(Relative Power)	BL(avg)_ZT6-9_(Relative Power)	BL(avg)_ZT9-12_(Relative Power)	BL(avg)_ZT12-15_(Relative Power)	BL(avg)_ZT15-18_(Relative Power)	BL(avg)_ZT18-21_(Relative Power)	BL(avg)_ZT21-24_(Relative Power)	W2_ZT0-3_(Relative Power)	W2_ZT3-6_(Relative Power)	W2_ZT6-9_(Relative Power)	W2_ZT9-12_(Relative Power)	W2_ZT12-15_(Relative Power)	W2_ZT15-18_(Relative Power)	W2_ZT18-21_(Relative Power)	W2_ZT21-24_(Relative Power)	W8_ZT0-3_(Relative Power)	W8_ZT3-6_(Relative Power)	W8_ZT6-9_(Relative Power)	W8_ZT9-12_(Relative Power)	W8_ZT12-15_(Relative Power)	W8_ZT15-18_(Relative Power)	W8_ZT18-21_(Relative Power)	W8_ZT21-24_(Relative Power)
Animal ID
A2	-0.795911	-0.739742	-0.750921	-0.735542	-0.788486	-0.766809	-0.762185	-0.751585	-0.787761	-0.789107	-0.779749	-0.761219	-0.787145	-0.829916	-0.813709		-0.785065	-0.795091	-0.774391	-0.803026	-0.827667	-0.832141	-0.816132	-0.839333	-0.789579	-0.774647	-0.768354	-0.766596	-0.801099	-0.809622	-0.797342	-0.795459	-0.800514	-0.829895	-0.841652	-0.82771	-0.865067	-0.845987	-0.874573	-0.8682	-0.816443	-0.796917	-0.775152	-0.799962	-0.856013	-0.843358	-0.871672	-0.851216
A3	-0.764601	-0.758492	-0.762527	-0.745726	-0.733108	-0.813581	-0.769384	-0.769301	-0.765366	-0.778367	-0.756735	-0.754171	-0.763638	-0.75639	-0.773996	-0.858928	-0.752646	-0.756201	-0.755272	-0.754248	-0.717143	-0.770927	-0.764241	-0.752075	-0.760871	-0.764354	-0.758178	-0.751382	-0.737963	-0.780299	-0.769207	-0.793435	-0.788446	-0.726759	-0.760922	-0.742774	-0.762968	-0.773549	-0.787355	-0.815608	-0.764938	-0.736894	-0.722283	-0.724526	-0.786718	-0.783859	-0.770145	-0.73193
A4	-0.71548	-0.687547	-0.701416	-0.683003	-0.70281	-0.720782	-0.660997	-0.664825	-0.696773	-0.698366	-0.697671	-0.688023	-0.694064	-0.732016	-0.699248		-0.672603	-0.71456	-0.700362	-0.678789	-0.685037	-0.690421	-0.719854		-0.694952	-0.700158	-0.699816	-0.683272	-0.69397	-0.714406	-0.693366	-0.664825	-0.718846	-0.718676	-0.695043	-0.709238	-0.734693	-0.718915	-0.687357	-0.701528	-0.697716	-0.710653	-0.724388	-0.714651	-0.715836	-0.709716	-0.737225	-0.722546
A36	-0.696722	-0.713322	-0.689402	-0.696909	-0.698984	-0.682002	-0.642719	-0.6284	-0.705607	-0.669337	-0.65864	-0.664313	-0.650802	-0.642184	-0.619176	-0.599386	-0.693155	-0.727268	-0.69036	-0.704469	-0.691761	-0.704987	-0.63947	-0.694928	-0.698495	-0.703309	-0.679467	-0.688564	-0.680516	-0.676391	-0.633788	-0.640905	-0.78079	-0.805654	-0.793555	-0.813311	-0.776836	-0.815471	-0.824898	-0.811795	-0.780198	-0.800513	-0.76527	-0.758086	-0.797326	-0.78238	-0.786233	-0.779277
A26	-0.742228	-0.704154	-0.714228	-0.714421	-0.738282	-0.68415	-0.659627	-0.750444	-0.72401	-0.75534	-0.710177	-0.705185	-0.743043	-0.722662	-0.719108	-0.698368	-0.719083	-0.693587	-0.720039	-0.695991	-0.730624	-0.75743	-0.729999	-0.822847	-0.72844	-0.717694	-0.714815	-0.705199	-0.737316	-0.721414	-0.702911	-0.75722	-0.771785	-0.739534	-0.785281	-0.767902	-0.771182	-0.749277	-0.757188	-0.717562	-0.744665	-0.747257	-0.762332	-0.738901	-0.77105	-0.763636	-0.747493	-0.761737
A28	-0.812244	-0.834983	-0.827897	-0.860135	-0.848252	-0.857409	-0.734784		-0.8443	-0.867219	-0.852776	-0.852488	-0.867452	-0.866321	-0.866256		-0.884286	-0.863858	-0.831391	-0.863276	-0.869231	-0.862408	-0.816553		-0.846943	-0.855353	-0.837355	-0.858633	-0.861645	-0.862046	-0.805864		-0.768954	-0.780033	-0.869491	-0.956941	-0.877314	-0.892817	-0.87467	-0.900529	-0.90223	-0.910261	-0.874363	-0.886101	-0.860343	-0.91531	-0.899128	-0.89892
A29	-0.708434	-0.774317	-0.752827	-0.758817	-0.818688	-0.80317	-0.729261		-0.778402	-0.772383	-0.765041	-0.774001	-0.782061	-0.753207	-0.833095		-0.774945	-0.76673	-0.773566	-0.75741	-0.764711	-0.822883	-0.772416		-0.753927	-0.771143	-0.763811	-0.763409	-0.788487	-0.793087	-0.778257		-0.745377	-0.755214	-0.749226	-0.784706	-0.73955	-0.703757	-0.77548	-0.781535	-0.773376	-0.767761	-0.757636	-0.748668		-0.777001	-0.76039	-0.769564
A15	-0.661747	-0.709118	-0.697669	-0.666005	-0.699205	-0.51027	-0.679977	-0.690667	-0.694647	-0.703891	-0.704734	-0.685928	-0.70093	-0.812348	-0.689407	-0.753027	-0.722596	-0.693646	-0.685289	-0.689973	-0.70793	-0.715396	-0.674744	-0.646388	-0.692997	-0.702218	-0.695897	-0.680636	-0.702688	-0.679338	-0.681376	-0.696694	-0.761721	-0.724098	-0.666355	-0.691698	-0.743171	-0.746828	-0.734216	-0.789059	-0.744342	-0.683248	-0.736558	-0.680116	-0.713933	-0.708259	-0.677444	-0.699082
Data are the log of the REM Delta 1-4Hz power relative to each rat's total power (from 0.5-50Hz) in 3h bins across baseline (average of baseline Days 4-6), and withdrawal days 2 and 8

## Sheet: S4B (left) Theta
Row: Treatment Day	Baseline Day 4	Baseline Day 5	Baseline Day 6	Baseline Average (B4-B6)	Withdrawal Day 2	Withdrawal Day 3	Withdrawal Day 4	Withdrawal Day 5	Withdrawal Day 6	Withdrawal Day 7	Withdrawal Day 8
Animal ID	B4	B5	B6	BL(avg)	W2	W3	W4	W5	W6	W7	W8
A2	1.46689	0.746824	0.786289	1	0.632133	0.69467	1.35026	1.15417	1.35997	0.965242	1.67283
A3	1.35826	0.57156	1.07018	1	0.947711	1.71063	1.32946	3.23942	1.48408	2.2145	1.32441
A4	0.942112	0.543174	1.51471	1	1.26474	2.00501	2.38873	1.01241	0.946774	1.28835	1.40437
A36	1.2621	0.985706	0.752194	1	0.322585	2.62118	2.31028	0.687072	0.674264	0.552325	0.965265
A26	0.852743	0.952282	1.19497	1	0.610009	0.528759	0.397923	0.791051	1.35053	0.459925	0.599852
A28	1.2213	0.867675	0.911029	1	2.81412	0.78355	1.10381	0.536403	0.648061	1.83079	0.784287
A29	0.9868	1.16414	0.849059	1	0.930808	0.58383	0.610284	1.0907	0.602722	0.465946	0.633194
A15	1.49277	0.928372	0.578858	1	0.702135	0.598559	0.728019	0.836309	1.05617	1.01954	0.690061
	Data are the Diurnal Index for Theta 4-8Hz

## Sheet: S4B (middle) Theta
Row: ZT Hour	ZT0-12; Lights On											ZT12-24; Lights Off
Row: Treatment Day	Baseline Day 4	Baseline Day 5	Baseline Day 6	Baseline Average (B4-B6)	Withdrawal Day 2	Withdrawal Day 3	Withdrawal Day 4	Withdrawal Day 5	Withdrawal Day 6	Withdrawal Day 7	Withdrawal Day 8	Baseline Day 4	Baseline Day 5	Baseline Day 6	Baseline Average (B4-B6)	Withdrawal Day 2	Withdrawal Day 3	Withdrawal Day 4	Withdrawal Day 5	Withdrawal Day 6	Withdrawal Day 7	Withdrawal Day 8
Animal ID	B4_ZT0-12_(Relative Power)	B5_ZT0-12_(Relative Power)	B6_ZT0-12_(Relative Power)	BL(avg)_ZT0-12_(Relative Power)	W2_ZT0-12_(Relative Power)	W3_ZT0-12_(Relative Power)	W4_ZT0-12_(Relative Power)	W5_ZT0-12_(Relative Power)	W6_ZT0-12_(Relative Power)	W7_ZT0-12_(Relative Power)	W8_ZT0-12_(Relative Power)	B4_ZT12-24_(Relative Power)	B5_ZT12-24_(Relative Power)	B6_ZT12-24_(Relative Power)	BL(avg)_ZT12-24_(Relative Power)	W2_ZT12-24_(Relative Power)	W3_ZT12-24_(Relative Power)	W4_ZT12-24_(Relative Power)	W5_ZT12-24_(Relative Power)	W6_ZT12-24_(Relative Power)	W7_ZT12-24_(Relative Power)	W8_ZT12-24_(Relative Power)
A2	-0.589101	-0.579814	-0.593349	-0.587421	-0.586168	-0.610494	-0.601176	-0.600866	-0.591386	-0.593433	-0.593394	-0.608891	-0.61929	-0.601255	-0.609812	-0.600025	-0.617018	-0.633913	-0.625784	-0.643499	-0.625138	-0.626226
A3	-0.582933	-0.600138	-0.595735	-0.592936	-0.592112	-0.620223	-0.619436	-0.623605	-0.635596	-0.624768	-0.623215	-0.617738	-0.619324	-0.608567	-0.61521	-0.604642	-0.655587	-0.666945	-0.682707	-0.693654	-0.660614	-0.661159
A4	-0.642149	-0.637529	-0.657469	-0.645716	-0.665387	-0.685003	-0.688257	-0.683492	-0.681227	-0.672806	-0.659557	-0.634368	-0.640979	-0.655809	-0.643718	-0.688966	-0.685608	-0.69309	-0.694161	-0.694048	-0.701476	-0.696141
A36	-0.514788	-0.52174	-0.523585	-0.520037	-0.619238	-0.436357	-0.456965	-0.604645	-0.605435	-0.604877	-0.602896	-0.535745	-0.56178	-0.553497	-0.550341	-0.606901	-0.318218	-0.353224	-0.637886	-0.664202	-0.64262	-0.62769
A26	-0.520119	-0.525509	-0.528855	-0.524828	-0.552657	-0.57365	-0.591599	-0.59505	-0.588128	-0.588466	-0.587509	-0.547881	-0.561315	-0.556173	-0.555123	-0.558224	-0.584252	-0.583088	-0.581428	-0.573538	-0.594636	-0.593696
A28	-0.392387	-0.385513	-0.388534	-0.388811	-0.398014	-0.369291	-0.392266	-0.387049	-0.377217	-0.378182	-0.384024	-0.405518	-0.38785	-0.402248	-0.398539	-0.377583	-0.378991	-0.403906	-0.389772	-0.380924	-0.390429	-0.372218
A29	-0.516978	-0.51686	-0.521272	-0.51837	-0.594053	-0.604998	-0.618102	-0.600501	-0.598267	-0.605446	-0.608896	-0.533336	-0.534499	-0.546422	-0.538086	-0.606173	-0.588631	-0.616323	-0.604369	-0.607512	-0.61214	-0.610723
A15	-0.611853	-0.607511	-0.616198	-0.611854	-0.604964	-0.595955	-0.57829	-0.591986	-0.582943	-0.594937	-0.58874	-0.627813	-0.619661	-0.635658	-0.627711	-0.601454	-0.624333	-0.612432	-0.630451	-0.652107	-0.637259	-0.611057
	Data are the log of the REM Theta 4-8Hz power relative to each rat's total power (from 0.5-50Hz) during Lights On (ZT0-12) and Off (ZT12-24)

## Sheet: S4B (right) Theta
Row: Treatment Day	Baseline Day 4								Baseline Day 5								Baseline Day 6								Baseline Average (B4-B6)								Withdrawal Day 2								Withdrawal Day 8
Row: Day_ZT Hour	B4_ZT0-3_(Relative Power)	B4_ZT3-6_(Relative Power)	B4_ZT6-9_(Relative Power)	B4_ZT9-12_(Relative Power)	B4_ZT12-15_(Relative Power)	B4_ZT15-18_(Relative Power)	B4_ZT18-21_(Relative Power)	B4_ZT21-24_(Relative Power)	B5_ZT0-3_(Relative Power)	B5_ZT3-6_(Relative Power)	B5_ZT6-9_(Relative Power)	B5_ZT9-12_(Relative Power)	B5_ZT12-15_(Relative Power)	B5_ZT15-18_(Relative Power)	B5_ZT18-21_(Relative Power)	B5_ZT21-24_(Relative Power)	B6_ZT0-3_(Relative Power)	B6_ZT3-6_(Relative Power)	B6_ZT6-9_(Relative Power)	B6_ZT9-12_(Relative Power)	B6_ZT12-15_(Relative Power)	B6_ZT15-18_(Relative Power)	B6_ZT18-21_(Relative Power)	B6_ZT21-24_(Relative Power)	BL(avg)_ZT0-3_(Relative Power)	BL(avg)_ZT3-6_(Relative Power)	BL(avg)_ZT6-9_(Relative Power)	BL(avg)_ZT9-12_(Relative Power)	BL(avg)_ZT12-15_(Relative Power)	BL(avg)_ZT15-18_(Relative Power)	BL(avg)_ZT18-21_(Relative Power)	BL(avg)_ZT21-24_(Relative Power)	W2_ZT0-3_(Relative Power)	W2_ZT3-6_(Relative Power)	W2_ZT6-9_(Relative Power)	W2_ZT9-12_(Relative Power)	W2_ZT12-15_(Relative Power)	W2_ZT15-18_(Relative Power)	W2_ZT18-21_(Relative Power)	W2_ZT21-24_(Relative Power)	W8_ZT0-3_(Relative Power)	W8_ZT3-6_(Relative Power)	W8_ZT6-9_(Relative Power)	W8_ZT9-12_(Relative Power)	W8_ZT12-15_(Relative Power)	W8_ZT15-18_(Relative Power)	W8_ZT18-21_(Relative Power)	W8_ZT21-24_(Relative Power)
Animal ID
A2	-0.549434	-0.592937	-0.597089	-0.595423	-0.600322	-0.627252	-0.596676	-0.659034	-0.567442	-0.573588	-0.579875	-0.597657	-0.614424	-0.623242	-0.609799		-0.585341	-0.596847	-0.598868	-0.592118	-0.613784	-0.584034	-0.614209	-0.555461	-0.567406	-0.587791	-0.591944	-0.595066	-0.60951	-0.611509	-0.606895	-0.607247	-0.601449	-0.567172	-0.597638	-0.574433	-0.614402	-0.609033	-0.586305	-0.584403	-0.553409	-0.613268	-0.60105	-0.599097	-0.631721	-0.607266	-0.634428	-0.678395
A3	-0.586142	-0.596351	-0.573232	-0.579809	-0.62057	-0.577377	-0.648713	-0.64916	-0.605976	-0.59805	-0.591038	-0.612175	-0.622989	-0.621722	-0.617384	-0.607442	-0.614556	-0.609747	-0.580516	-0.580304	-0.640128	-0.593686	-0.621448	-0.585773	-0.602225	-0.601383	-0.581595	-0.590763	-0.627896	-0.597595	-0.629182	-0.614125	-0.594959	-0.594942	-0.581008	-0.633986	-0.591591	-0.596606	-0.620945	-0.618102	-0.620309	-0.627278	-0.617204	-0.633514	-0.684766	-0.691239	-0.647619	-0.645063
A4	-0.647816	-0.646223	-0.652565	-0.623747	-0.634372	-0.621452	-0.642062	-0.660062	-0.64728	-0.63772	-0.633135	-0.645381	-0.646978	-0.6524	-0.630139		-0.63496	-0.666671	-0.649385	-0.670308	-0.659925	-0.693853	-0.631777		-0.643352	-0.650205	-0.645028	-0.646479	-0.647092	-0.655902	-0.63466	-0.660062	-0.652221	-0.674091	-0.669206	-0.663774	-0.675146	-0.696563	-0.704053	-0.663385	-0.644072	-0.662553	-0.656984	-0.667421	-0.691499	-0.701626	-0.700305	-0.658738
A36	-0.530723	-0.499189	-0.514653	-0.52257	-0.513932	-0.543015	-0.569116	-0.669605	-0.524072	-0.534944	-0.528719	-0.504315	-0.561252	-0.574694	-0.545748	-0.63741	-0.533481	-0.523128	-0.525117	-0.517566	-0.520912	-0.556763	-0.619131	-0.604047	-0.529426	-0.519087	-0.52283	-0.514817	-0.532032	-0.558157	-0.577998	-0.637021	-0.623853	-0.627213	-0.614154	-0.625502	-0.616605	-0.607126	-0.583656	-0.62044	-0.581402	-0.609608	-0.596009	-0.628861	-0.660496	-0.595806	-0.644256	-0.530161
A26	-0.490518	-0.518252	-0.525925	-0.535172	-0.547301	-0.550994	-0.54362	-0.520244	-0.500686	-0.509302	-0.527642	-0.557583	-0.556744	-0.568222	-0.546719	-0.563643	-0.508535	-0.52569	-0.531631	-0.547975	-0.557702	-0.537742	-0.560794	-0.593282	-0.499913	-0.517748	-0.528399	-0.54691	-0.553916	-0.552319	-0.550378	-0.559057	-0.573266	-0.57489	-0.540091	-0.543297	-0.5549	-0.546908	-0.537725	-0.580987	-0.571929	-0.58105	-0.594661	-0.61447	-0.604487	-0.589068	-0.588162	-0.597843
A28	-0.387948	-0.392796	-0.396972	-0.385216	-0.390576	-0.409802	-0.461884		-0.368842	-0.371584	-0.381273	-0.40571	-0.397407	-0.379619	-0.351241		-0.357455	-0.388347	-0.402987	-0.386608	-0.405896	-0.385922	-0.414646		-0.371415	-0.384242	-0.393744	-0.392511	-0.39796	-0.391781	-0.409257		-0.498083	-0.48484	-0.391023	-0.321425	-0.380344	-0.375393	-0.380455	-0.3695	-0.373005	-0.376342	-0.397976	-0.38729	-0.370102	-0.348742	-0.383366	-0.378626
A29	-0.560715	-0.505761	-0.513413	-0.523151	-0.495369	-0.570164	-0.56112		-0.488696	-0.537985	-0.513767	-0.531821	-0.526013	-0.576932	-0.507616		-0.507396	-0.522968	-0.526531	-0.520846	-0.539272	-0.553375	-0.57175		-0.518936	-0.522238	-0.517904	-0.525273	-0.520218	-0.566824	-0.546829		-0.601954	-0.605325	-0.570757	-0.603338	-0.641307	-0.612298	-0.601993	-0.577611	-0.590767	-0.612102	-0.611041	-0.626274		-0.585157	-0.63315	-0.630014
A15	-0.627329	-0.61514	-0.608448	-0.611559	-0.621685	-0.773205	-0.628551	-0.667496	-0.608702	-0.611331	-0.608329	-0.602029	-0.613767	-0.704493	-0.676044	-0.650469	-0.61732	-0.630558	-0.636277	-0.598455	-0.630495	-0.649085	-0.657101	-0.662344	-0.617784	-0.61901	-0.617684	-0.604014	-0.621982	-0.708928	-0.653899	-0.660103	-0.577579	-0.655073	-0.619528	-0.595947	-0.597462	-0.596425	-0.624893	-0.593507	-0.560475	-0.582558	-0.558804	-0.613523	-0.569169	-0.634966	-0.630677	-0.619299
Data are the log of the REM Theta 4-8Hz power relative to each rat's total power (from 0.5-50Hz) in 3h bins across baseline (average of baseline days 4-6), and withdrawal days 2 and 8

## Sheet: S4C (left) Alpha
Row: Treatment Day	Baseline Day 4	Baseline Day 5	Baseline Day 6	Baseline Average (B4-B6)	Withdrawal Day 2	Withdrawal Day 3	Withdrawal Day 4	Withdrawal Day 5	Withdrawal Day 6	Withdrawal Day 7	Withdrawal Day 8
Animal ID	B4	B5	B6	BL(avg)	W2	W3	W4	W5	W6	W7	W8
A2	1.13182	0.795054	1.07312	1	0.721801	0.480846	1.09515	0.738822	0.853776	1.05179	0.582292
A3	1.23017	0.928558	0.841275	1	1.19207	0.645604	1.16339	1.74684	1.54077	1.74723	1.55822
A4	1.62604	1.05753	0.316428	1	1.11385	0.874483	1.52112	1.94314	2.08047	0.661027	0.916512
A36	1.12462	1.19946	0.67592	1	0.973182	0.989694	1.3182	0.76513	0.701044	1.20574	1.50739
A26	0.65991	0.507424	1.83267	1	0.163095	0.274473	0.482053	0.176922	0.388159	0.268279	0.211423
A28	1.04237	1.15447	0.803159	1	1.41535	0.892645	1.31858	0.73823	1.05349	1.05911	0.727976
A29	1.13541	1.15966	0.704926	1	0.433248	0.422641	0.60431	1.74807	0.594606	0.694644	0.305969
A15	0.422738	2.30409	0.273172	1	0.571119	0.490349	0.182999	0.362846	0.38122	0.328981	0.447582
	Data are the Diurnal Index for Alpha 8-12Hz

## Sheet: S4C (middle) Alpha
Row: ZT Hour	ZT0-12; Lights On											ZT12-24; Lights Off
Row: Treatment Day	Baseline Day 4	Baseline Day 5	Baseline Day 6	Baseline Average (B4-B6)	Withdrawal Day 2	Withdrawal Day 3	Withdrawal Day 4	Withdrawal Day 5	Withdrawal Day 6	Withdrawal Day 7	Withdrawal Day 8	Baseline Day 4	Baseline Day 5	Baseline Day 6	Baseline Average (B4-B6)	Withdrawal Day 2	Withdrawal Day 3	Withdrawal Day 4	Withdrawal Day 5	Withdrawal Day 6	Withdrawal Day 7	Withdrawal Day 8
Animal ID	B4_ZT0-12_(Relative Power)	B5_ZT0-12_(Relative Power)	B6_ZT0-12_(Relative Power)	BL(avg)_ZT0-12_(Relative Power)	W2_ZT0-12_(Relative Power)	W3_ZT0-12_(Relative Power)	W4_ZT0-12_(Relative Power)	W5_ZT0-12_(Relative Power)	W6_ZT0-12_(Relative Power)	W7_ZT0-12_(Relative Power)	W8_ZT0-12_(Relative Power)	B4_ZT12-24_(Relative Power)	B5_ZT12-24_(Relative Power)	B6_ZT12-24_(Relative Power)	BL(avg)_ZT12-24_(Relative Power)	W2_ZT12-24_(Relative Power)	W3_ZT12-24_(Relative Power)	W4_ZT12-24_(Relative Power)	W5_ZT12-24_(Relative Power)	W6_ZT12-24_(Relative Power)	W7_ZT12-24_(Relative Power)	W8_ZT12-24_(Relative Power)
A2	-0.98965	-1.02973	-1.04109	-1.02016	-1.10489	-1.10775	-1.07718	-1.06161	-1.02547	-1.07576	-1.05955	-1.05487	-1.07517	-1.08741	-1.07248	-1.11947	-1.10315	-1.10729	-1.09173	-1.07319	-1.10968	-1.09191
A3	-0.956673	-0.987617	-0.961012	-0.968434	-0.969661	-0.97403	-0.989317	-0.990067	-0.972773	-0.959847	-0.993613	-0.957752	-0.950608	-0.965781	-0.958047	-0.988447	-0.965248	-0.956465	-0.919008	-0.949487	-0.935937	-0.921324
A4	-0.945674	-0.9807	-0.981944	-0.969439	-1.00767	-1.01335	-1.0255	-0.988745	-0.981525	-0.976264	-0.975315	-1.01378	-1.01047	-0.98745	-1.0039	-1.03322	-1.00018	-1.01811	-1.00832	-0.982189	-0.999134	-0.974224
A36	-1.01748	-1.01592	-1.00873	-1.01404	-1.03118	-0.974161	-1.00243	-1.0339	-1.04877	-1.0184	-1.03852	-1.01226	-1.06731	-1.02735	-1.03564	-1.07711	-0.938117	-0.924684	-1.08551	-1.04785	-1.07902	-1.06845
A26	-0.978192	-0.992298	-0.988135	-0.986208	-1.03868	-1.03844	-1.03507	-1.01506	-1.02596	-0.991695	-1.01616	-1.0111	-1.02059	-1.00842	-1.01337	-1.02319	-1.00872	-1.00328	-1.00584	-0.986237	-1.02479	-1.01235
A28	-1.03233	-1.05416	-1.05654	-1.04768	-1.10839	-1.07388	-1.04645	-1.0644	-1.09709	-1.08667	-1.07357	-1.05331	-1.08343	-1.06291	-1.06655	-1.10479	-1.06735	-1.05085	-1.07038	-1.06114	-1.05087	-1.0805
A29	-0.971881	-0.976165	-0.988707	-0.978918	-1.03734	-1.00837	-0.983418	-0.99211	-0.984752	-0.98495	-0.96451	-0.925542	-0.9521	-0.954188	-0.943943	-1.01362	-1.00192	-0.973858	-0.982867	-0.972674	-0.962906	-0.96175
A15	-0.953334	-0.984292	-0.955432	-0.964353	-1.02967	-0.981276	-0.954523	-0.962912	-0.96967	-0.946405	-0.965758	-0.956863	-0.975631	-0.942153	-0.958216	-0.986766	-0.941383	-0.948608	-0.930382	-0.933161	-0.945355	-0.925006
	Data are the log of the REM Alpha 8-12Hz power relative to each rat's total power (from 0.5-50Hz) during Lights On (ZT0-12) and Off (ZT12-24)

## Sheet: S4C (right) Alpha
Row: Treatment Day	Baseline Day 4								Baseline Day 5								Baseline Day 6								Baseline Average (B4-B6)								Withdrawal Day 2								Withdrawal Day 8
Row: Day_ZT Hour	B4_ZT0-3_(Relative Power)	B4_ZT3-6_(Relative Power)	B4_ZT6-9_(Relative Power)	B4_ZT9-12_(Relative Power)	B4_ZT12-15_(Relative Power)	B4_ZT15-18_(Relative Power)	B4_ZT18-21_(Relative Power)	B4_ZT21-24_(Relative Power)	B5_ZT0-3_(Relative Power)	B5_ZT3-6_(Relative Power)	B5_ZT6-9_(Relative Power)	B5_ZT9-12_(Relative Power)	B5_ZT12-15_(Relative Power)	B5_ZT15-18_(Relative Power)	B5_ZT18-21_(Relative Power)	B5_ZT21-24_(Relative Power)	B6_ZT0-3_(Relative Power)	B6_ZT3-6_(Relative Power)	B6_ZT6-9_(Relative Power)	B6_ZT9-12_(Relative Power)	B6_ZT12-15_(Relative Power)	B6_ZT15-18_(Relative Power)	B6_ZT18-21_(Relative Power)	B6_ZT21-24_(Relative Power)	BL(avg)_ZT0-3_(Relative Power)	BL(avg)_ZT3-6_(Relative Power)	BL(avg)_ZT6-9_(Relative Power)	BL(avg)_ZT9-12_(Relative Power)	BL(avg)_ZT12-15_(Relative Power)	BL(avg)_ZT15-18_(Relative Power)	BL(avg)_ZT18-21_(Relative Power)	BL(avg)_ZT21-24_(Relative Power)	W2_ZT0-3_(Relative Power)	W2_ZT3-6_(Relative Power)	W2_ZT6-9_(Relative Power)	W2_ZT9-12_(Relative Power)	W2_ZT12-15_(Relative Power)	W2_ZT15-18_(Relative Power)	W2_ZT18-21_(Relative Power)	W2_ZT21-24_(Relative Power)	W8_ZT0-3_(Relative Power)	W8_ZT3-6_(Relative Power)	W8_ZT6-9_(Relative Power)	W8_ZT9-12_(Relative Power)	W8_ZT12-15_(Relative Power)	W8_ZT15-18_(Relative Power)	W8_ZT18-21_(Relative Power)	W8_ZT21-24_(Relative Power)
Animal ID
A2	-0.978298	-1.00952	-0.995203	-0.971462	-1.05283	-1.06236	-1.04592	-1.07754	-1.03864	-1.0385	-1.02242	-1.02269	-1.09694	-1.06171	-1.08442		-1.0391	-1.04327	-1.03131	-1.05291	-1.05732	-1.13189	-1.06355	-1.09556	-1.01868	-1.03043	-1.01631	-1.01569	-1.06903	-1.08532	-1.06463	-1.08655	-1.08856	-1.1165	-1.12377	-1.07341	-1.14106	-1.11567	-1.08116	-1.12556	-1.0904	-1.04306	-1.06132	-1.04608	-1.08614	-1.092	-1.09764	-1.09112
A3	-0.94186	-0.970392	-0.953791	-0.949854	-0.963929	-0.989503	-0.983971	-0.880612	-0.995508	-0.977597	-0.996738	-0.981746	-0.980977	-0.963937	-0.914545	-0.954489	-0.961626	-0.976281	-0.969283	-0.933635	-1.00705	-0.970835	-0.93258	-0.960682	-0.966331	-0.974757	-0.97327	-0.955078	-0.983985	-0.974758	-0.943699	-0.931928	-0.932294	-1.00851	-0.902993	-0.975003	-0.988557	-1.00125	-0.946552	-0.997468	-0.969041	-1.01346	-1.00715	-0.969498	-0.875527	-0.966007	-0.917809	-0.951708
A4	-0.947159	-0.947704	-0.939381	-0.952519	-0.996367	-1.02518	-1.04705	-0.981703	-0.965231	-0.984163	-0.987256	-0.974791	-1.03526	-1.02021	-0.978607		-0.986953	-0.977903	-0.976636	-0.990306	-0.993445	-0.972492	-0.984442		-0.966448	-0.969924	-0.967757	-0.972538	-1.00836	-1.00596	-1.00337	-0.981703	-0.980511	-1.04906	-0.998349	-1.01727	-1.03272	-1.0381	-1.01909	-1.05427	-0.9341	-0.987205	-0.977506	-0.981771	-0.990271	-0.994789	-0.95157	-0.945072
A36	-0.977942	-1.04758	-1.03576	-0.996133	-1.01365	-1.01243	-1.02538	-0.932605	-0.960518	-0.997497	-1.04301	-1.04086	-1.04897	-1.07123	-1.08314	-1.0122	-0.995851	-1.01536	-1.02905	-0.99168	-1.04116	-0.99752	-1.06078	-1.0205	-0.978104	-1.02014	-1.03594	-1.00956	-1.03459	-1.02706	-1.05643	-0.988436	-0.984236	-1.01743	-1.05852	-1.06076	-1.08051	-1.08373	-1.07502	-1.06243	-1.0239	-1.03235	-1.04175	-1.06044	-1.07579	-1.06659	-1.061	-1.178
A26	-0.889286	-1.0267	-0.954809	-0.996234	-1.01916	-1.02897	-0.947574	-0.978664	-0.974089	-0.941611	-1.00196	-1.01601	-1.01786	-1.03179	-1.04902	-1.00305	-0.913716	-0.959425	-1.01392	-0.998292	-1.0211	-1.04589	-0.973181	-0.657957	-0.925697	-0.975914	-0.99023	-1.00351	-1.01937	-1.03555	-0.989925	-0.879892	-1.03862	-1.03964	-1.04299	-1.03517	-1.01301	-1.02834	-1.00846	-1.04013	-1.01726	-1.0303	-0.996513	-1.04127	-1.00252	-1.0118	-1.01538	-1.01767
A28	-1.01104	-0.973945	-1.04176	-1.06735	-1.05773	-1.04236	-1.05839		-1.05756	-1.06238	-1.07007	-1.03333	-1.07526	-1.05791	-1.13678		-1.05769	-1.02442	-1.0527	-1.0795	-1.05477	-1.09639	-1.04512		-1.04209	-1.02025	-1.05485	-1.06006	-1.06259	-1.06556	-1.0801		-1.05935	-1.04529	-1.1167	-1.17212	-1.12893	-1.10139	-1.09764	-1.10244	-1.04879	-1.08194	-1.05977	-1.08941	-1.04118	-1.10642	-1.0811	-1.05966
A29	-0.931204	-0.951613	-1.00039	-0.969139	-0.958998	-0.91794	-0.885024		-1.00091	-0.960251	-0.981541	-0.960425	-0.999578	-0.88308	-0.935978		-0.983689	-0.974443	-0.991483	-0.994647	-0.96487	-0.923021	-0.950093		-0.971935	-0.962102	-0.991138	-0.974737	-0.974482	-0.908013	-0.923699		-1.02258	-1.03445	-1.04589	-1.04871	-1.00469	-1.02243	-1.01051	-1.0048	-0.963718	-0.979652	-0.951877	-0.955014		-0.972868	-0.948563	-0.955391
A15	-0.98263	-0.960933	-0.958391	-0.936284	-0.951327	-0.916345	-0.968286	-0.998728	-0.988394	-0.994272	-0.976906	-0.980468	-0.971718	-0.580092	-1.02911	-1.01746	-0.962811	-0.946867	-0.965272	-0.948636	-0.936796	-0.979194	-0.987774	-0.934539	-0.977945	-0.967357	-0.966856	-0.955129	-0.95328	-0.82521	-0.995057	-0.983574	-1.0779	-1.00193	-1.02747	-1.01738	-0.996866	-0.966606	-0.988663	-0.990518	-0.967633	-0.984882	-0.983622	-0.939701	-0.964999	-0.915091	-0.918197	-0.897658
Data are the log of the REM Alpha 8-12Hz power relative to each rat's total power (from 0.5-50Hz) in 3h bins across baseline (average of baseline days 4-6), and withdrawal days 2 and 8

## Sheet: S4D (left) Beta
Row: Treatment Day	Baseline Day 4	Baseline Day 5	Baseline Day 6	Baseline Average (B4-B6)	Withdrawal Day 2	Withdrawal Day 3	Withdrawal Day 4	Withdrawal Day 5	Withdrawal Day 6	Withdrawal Day 7	Withdrawal Day 8
Animal ID	B4	B5	B6	BL(avg)	W2	W3	W4	W5	W6	W7	W8
A2	0.877772	0.766211	1.35602	1	0.992743	1.20915	0.672128	1.22505	0.539429	1.25822	1.1759
A3	0.509425	1.57961	0.910964	1	0.557669	0.451462	0.315737	2.06706	0.650791	0.955261	0.67058
A4	1.16054	0.60292	1.23654	1	0.772856	0.997238	0.917399	2.00115	0.589467	1.04521	0.874177
A36	0.964486	1.14938	0.886134	1	1.07295	3.33893	3.79786	0.658591	0.81102	0.591835	1.32704
A26	1.159	1.08896	0.752038	1	1.23788	0.454711	0.59165	0.58922	1.42578	0.947958	0.849531
A28	0.628089	1.16429	1.20763	1	2.71841	0.849021	1.17034	1.03914	0.794145	2.15264	1.13982
A29	1.09459	0.990149	0.915263	1	1.20158	1.06343	0.646167	2.58182	0.601442	0.872486	0.260641
A15	0.639963	1.37378	0.986257	1	1.2471	0.778459	0.765699	0.433208	0.718283	0.696735	0.677067
	Data are the Diurnal Index for Beta 12-30Hz

[truncated: 5 more sheets: S4D (middle) Beta, S4D (right) Beta, S4E (left) Gamma, S4E (middle) Gamma, S4E (right) Gamma]
