# Supplementary material for: Spontaneous oxycodone withdrawal disrupts sleep, diurnal, and electrophysiological dynamics in rats
Source: PLoS One. 2025 Jan 17;20(1):e0312794. doi: 10.1371/journal.pone.0312794 (PMC11741586; doi:10.1371/journal.pone.0312794)
Supplement: S1 File — (ZIP) [file pone.0312794.s001.zip › All Supplementary Figures and Data 101824/S5_Data.xlsx]

## Sheet: S5A Delta
Row: Treatment Day	Baseline Day 4								Baseline Day 5								Baseline Day 6								Baseline Average (B4-B6)								Withdrawal Day 2								Withdrawal Day 3								Withdrawal Day 4
Row: Day_ZT Hour	B4_ZT0-3_(Relative Power)	B4_ZT3-6_(Relative Power)	B4_ZT6-9_(Relative Power)	B4_ZT9-12_(Relative Power)	B4_ZT12-15_(Relative Power)	B4_ZT15-18_(Relative Power)	B4_ZT18-21_(Relative Power)	B4_ZT21-24_(Relative Power)	B5_ZT0-3_(Relative Power)	B5_ZT3-6_(Relative Power)	B5_ZT6-9_(Relative Power)	B5_ZT9-12_(Relative Power)	B5_ZT12-15_(Relative Power)	B5_ZT15-18_(Relative Power)	B5_ZT18-21_(Relative Power)	B5_ZT21-24_(Relative Power)	B6_ZT0-3_(Relative Power)	B6_ZT3-6_(Relative Power)	B6_ZT6-9_(Relative Power)	B6_ZT9-12_(Relative Power)	B6_ZT12-15_(Relative Power)	B6_ZT15-18_(Relative Power)	B6_ZT18-21_(Relative Power)	B6_ZT21-24_(Relative Power)	BL(avg)_ZT0-3_(Relative Power)	BL(avg)_ZT3-6_(Relative Power)	BL(avg)_ZT6-9_(Relative Power)	BL(avg)_ZT9-12_(Relative Power)	BL(avg)_ZT12-15_(Relative Power)	BL(avg)_ZT15-18_(Relative Power)	BL(avg)_ZT18-21_(Relative Power)	BL(avg)_ZT21-24_(Relative Power)	W2_ZT0-3_(Relative Power)	W2_ZT3-6_(Relative Power)	W2_ZT6-9_(Relative Power)	W2_ZT9-12_(Relative Power)	W2_ZT12-15_(Relative Power)	W2_ZT15-18_(Relative Power)	W2_ZT18-21_(Relative Power)	W2_ZT21-24_(Relative Power)	W3_ZT0-3_(Relative Power)	W3_ZT3-6_(Relative Power)	W3_ZT6-9_(Relative Power)	W3_ZT9-12_(Relative Power)	W3_ZT12-15_(Relative Power)	W3_ZT15-18_(Relative Power)	W3_ZT18-21_(Relative Power)	W3_ZT21-24_(Relative Power)	W4_ZT0-3_(Relative Power)
Animal ID
A2	-0.569724	-0.589026	-0.590661	-0.587362	-0.565069	-0.570921	-0.578219	-0.556836	-0.580395	-0.587053	-0.597627	-0.592668	-0.569692	-0.572031	-0.567887	-0.553516	-0.616684	-0.581313	-0.632292	-0.590041	-0.571325	-0.581845	-0.581853	-0.570891	-0.588934	-0.585797	-0.60686	-0.590024	-0.568695	-0.574932	-0.575986	-0.560414	-0.663563	-0.649614	-0.634275	-0.632446	-0.594055	-0.592079	-0.588609	-0.590395	-0.609127	-0.663692	-0.650589	-0.60311	-0.574446	-0.58013	-0.570733	-0.563525	-0.603426
A3	-0.587546	-0.604903	-0.578628	-0.588851	-0.597961	-0.594461	-0.596336	-0.599156	-0.599904	-0.607955	-0.579077	-0.590643	-0.60796	-0.585955	-0.590995	-0.596719	-0.573423	-0.59596	-0.608075	-0.584327	-0.592241	-0.582551	-0.575086	-0.590509	-0.586958	-0.602939	-0.588593	-0.58794	-0.599388	-0.587656	-0.587472	-0.595461	-0.598065	-0.586101	-0.607659	-0.613011	-0.601667	-0.596991	-0.604433	-0.580972	-0.604565	-0.589874	-0.625777	-0.61638	-0.597362	-0.607421	-0.604486	-0.605335	-0.596512
A4	-0.488324	-0.493761	-0.535471	-0.515003	-0.491624	-0.458284	-0.45431	-0.434561	-0.450602	-0.495578	-0.526567	-0.491063	-0.47204	-0.443905	-0.465068	-0.444287	-0.481187	-0.501276	-0.521586	-0.503665	-0.474588	-0.449252	-0.449256	-0.439648	-0.473371	-0.496872	-0.527875	-0.503244	-0.479417	-0.45048	-0.456211	-0.439499	-0.515304	-0.496232	-0.542679	-0.513329	-0.471933	-0.460288	-0.460715	-0.4505	-0.492015	-0.483093	-0.515934	-0.52218	-0.478816	-0.47151	-0.480429	-0.453624	-0.501212
A36	-0.487864	-0.53376	-0.525384	-0.519536	-0.48876	-0.496573	-0.472402	-0.466326	-0.519006	-0.494272	-0.478804	-0.493918	-0.440216	-0.430037	-0.420313	-0.442708	-0.505465	-0.503092	-0.495955	-0.50561	-0.470958	-0.46683	-0.469245	-0.48551	-0.504112	-0.510375	-0.500047	-0.506355	-0.466644	-0.46448	-0.453987	-0.464848	-0.530992	-0.533155	-0.536367	-0.520501	-0.504468	-0.501315	-0.500074	-0.51842	-0.527753	-0.525515	-0.532202	-0.51137	-0.515805	-0.529458	-0.498312	-0.498171	-0.48282
A26	-0.556113	-0.552044	-0.560798	-0.551845	-0.53526	-0.529558	-0.522537	-0.53353	-0.534676	-0.557721	-0.55519	-0.574358	-0.553657	-0.539369	-0.542668	-0.538008	-0.551466	-0.547575	-0.575479	-0.557061	-0.542782	-0.555288	-0.546033	-0.555325	-0.547418	-0.552447	-0.563823	-0.561088	-0.5439	-0.541405	-0.537079	-0.542288	-0.567705	-0.564776	-0.569813	-0.581059	-0.572339	-0.567158	-0.557457	-0.554827	-0.543872	-0.543998	-0.553842	-0.568062	-0.546975	-0.562874	-0.546681	-0.548534	-0.554902
A28	-0.574389	-0.557712	-0.546788	-0.554305	-0.550955	-0.56935	-0.568453	-0.564103	-0.554369	-0.55454	-0.55302	-0.54693	-0.530371	-0.548894	-0.542757	-0.541987	-0.517738	-0.524043	-0.51361	-0.533972	-0.526112	-0.548373	-0.552575	-0.549581	-0.548832	-0.545432	-0.537806	-0.545069	-0.535813	-0.555539	-0.554595	-0.55189	-0.569074	-0.582411	-0.590705	-0.584319	-0.587143	-0.554384	-0.559393	-0.563512	-0.570817	-0.573915	-0.559894	-0.571102	-0.561787	-0.565722	-0.565425	-0.579879	-0.570333
A29	-0.539081	-0.550787	-0.556544	-0.561661	-0.52026	-0.525146	-0.513793	-0.513404	-0.527072	-0.561675	-0.575498	-0.559706	-0.537691	-0.526558	-0.518514	-0.503493	-0.545278	-0.548324	-0.553141	-0.550427	-0.53147	-0.508825	-0.514719	-0.511163	-0.537144	-0.553595	-0.561728	-0.557265	-0.529807	-0.520176	-0.515675	-0.509354	-0.574839	-0.577682	-0.560599	-0.579434	-0.56625	-0.558403	-0.561887	-0.564054	-0.550076	-0.558814	-0.575485	-0.596186	-0.553482	-0.52437	-0.537211	-0.534522	-0.549057
A15	-0.537217	-0.532758	-0.521658	-0.530945	-0.527383	-0.521546	-0.531882	-0.522974	-0.502544	-0.536397	-0.535172	-0.56549	-0.538052	-0.511365	-0.516558	-0.524543	-0.535271	-0.564239	-0.533084	-0.516423	-0.542967	-0.532654	-0.539965	-0.523451	-0.525011	-0.544465	-0.529971	-0.537619	-0.536134	-0.521855	-0.529468	-0.523656	-0.492704	-0.502174	-0.510013	-0.515671	-0.484156	-0.485403	-0.498826	-0.479269	-0.471273	-0.486097	-0.498491	-0.498222	-0.456961	-0.438635	-0.445056	-0.439865	-0.463267
	Data are the log of the Wake Delta 1-4Hz power relative to each rat's total power (from 0.5-50Hz) in 3h bins across Baseline Days 4-6, and withdrawal days 2-8
[truncated: 39 more columns]

## Sheet: S5B Theta
Row: Treatment Day	Baseline Day 4								Baseline Day 5								Baseline Day 6								Baseline Average (B4-B6)								Withdrawal Day 2								Withdrawal Day 3								Withdrawal Day 4
Row: Day_ZT Hour	B4_ZT0-3_(Relative Power)	B4_ZT3-6_(Relative Power)	B4_ZT6-9_(Relative Power)	B4_ZT9-12_(Relative Power)	B4_ZT12-15_(Relative Power)	B4_ZT15-18_(Relative Power)	B4_ZT18-21_(Relative Power)	B4_ZT21-24_(Relative Power)	B5_ZT0-3_(Relative Power)	B5_ZT3-6_(Relative Power)	B5_ZT6-9_(Relative Power)	B5_ZT9-12_(Relative Power)	B5_ZT12-15_(Relative Power)	B5_ZT15-18_(Relative Power)	B5_ZT18-21_(Relative Power)	B5_ZT21-24_(Relative Power)	B6_ZT0-3_(Relative Power)	B6_ZT3-6_(Relative Power)	B6_ZT6-9_(Relative Power)	B6_ZT9-12_(Relative Power)	B6_ZT12-15_(Relative Power)	B6_ZT15-18_(Relative Power)	B6_ZT18-21_(Relative Power)	B6_ZT21-24_(Relative Power)	BL(avg)_ZT0-3_(Relative Power)	BL(avg)_ZT3-6_(Relative Power)	BL(avg)_ZT6-9_(Relative Power)	BL(avg)_ZT9-12_(Relative Power)	BL(avg)_ZT12-15_(Relative Power)	BL(avg)_ZT15-18_(Relative Power)	BL(avg)_ZT18-21_(Relative Power)	BL(avg)_ZT21-24_(Relative Power)	W2_ZT0-3_(Relative Power)	W2_ZT3-6_(Relative Power)	W2_ZT6-9_(Relative Power)	W2_ZT9-12_(Relative Power)	W2_ZT12-15_(Relative Power)	W2_ZT15-18_(Relative Power)	W2_ZT18-21_(Relative Power)	W2_ZT21-24_(Relative Power)	W3_ZT0-3_(Relative Power)	W3_ZT3-6_(Relative Power)	W3_ZT6-9_(Relative Power)	W3_ZT9-12_(Relative Power)	W3_ZT12-15_(Relative Power)	W3_ZT15-18_(Relative Power)	W3_ZT18-21_(Relative Power)	W3_ZT21-24_(Relative Power)	W4_ZT0-3_(Relative Power)
Animal ID
A2	-0.670149	-0.677906	-0.677744	-0.712814	-0.721329	-0.710138	-0.70662	-0.687906	-0.641323	-0.690795	-0.692338	-0.731386	-0.726297	-0.710795	-0.709666	-0.70306	-0.704221	-0.705167	-0.724634	-0.715021	-0.731913	-0.736144	-0.728647	-0.727724	-0.671898	-0.691289	-0.698239	-0.71974	-0.726513	-0.719026	-0.714978	-0.70623	-0.702151	-0.719482	-0.729024	-0.737226	-0.737119	-0.75615	-0.741689	-0.742166	-0.709085	-0.727484	-0.735294	-0.754688	-0.752478	-0.766364	-0.745614	-0.75835	-0.71628
A3	-0.538458	-0.564674	-0.55497	-0.572176	-0.604895	-0.597843	-0.615701	-0.582217	-0.520586	-0.553409	-0.559299	-0.579489	-0.600262	-0.602782	-0.597256	-0.591648	-0.53551	-0.581062	-0.57776	-0.603136	-0.607681	-0.605956	-0.599202	-0.58697	-0.531518	-0.566382	-0.564009	-0.584933	-0.60428	-0.602194	-0.604053	-0.586945	-0.575444	-0.577391	-0.567227	-0.567956	-0.577688	-0.588304	-0.588877	-0.573406	-0.589629	-0.586695	-0.581637	-0.592524	-0.603125	-0.605806	-0.590426	-0.597624	-0.574285
A4	-0.650131	-0.673312	-0.660904	-0.685766	-0.687852	-0.677407	-0.694772	-0.660849	-0.636451	-0.660877	-0.689569	-0.675046	-0.706121	-0.646963	-0.68276	-0.656878	-0.692154	-0.688266	-0.727377	-0.703329	-0.715747	-0.678488	-0.69496	-0.663552	-0.659579	-0.674152	-0.692617	-0.688047	-0.70324	-0.66762	-0.690831	-0.660426	-0.705427	-0.713332	-0.720913	-0.714723	-0.70187	-0.681259	-0.687849	-0.695898	-0.711852	-0.68982	-0.694606	-0.722367	-0.685291	-0.668588	-0.694694	-0.690681	-0.695119
A36	-0.558041	-0.619596	-0.611881	-0.61341	-0.633258	-0.608592	-0.624459	-0.61224	-0.639397	-0.685421	-0.676922	-0.64953	-0.652462	-0.638079	-0.662587	-0.624209	-0.632267	-0.646823	-0.669841	-0.666028	-0.652241	-0.645947	-0.645959	-0.615863	-0.609902	-0.650613	-0.652882	-0.642989	-0.645987	-0.630873	-0.644335	-0.617437	-0.79339	-0.816433	-0.808393	-0.807288	-0.789516	-0.775995	-0.775782	-0.777961	-0.813522	-0.811766	-0.563485	-0.581957	-0.614838	-0.613433	-0.617527	-0.581058	-0.781067
A26	-0.606842	-0.650719	-0.679648	-0.669197	-0.685178	-0.687878	-0.665446	-0.653813	-0.651634	-0.661428	-0.676154	-0.697247	-0.692109	-0.686525	-0.660761	-0.660489	-0.628584	-0.694945	-0.69639	-0.67901	-0.697613	-0.679268	-0.663129	-0.649775	-0.62902	-0.669031	-0.684064	-0.681818	-0.691633	-0.684557	-0.663112	-0.654692	-0.67658	-0.666982	-0.668589	-0.677543	-0.671814	-0.675855	-0.673932	-0.69392	-0.691523	-0.69681	-0.697774	-0.675836	-0.698351	-0.682896	-0.708695	-0.7123	-0.693766
A28	-0.556518	-0.574711	-0.617336	-0.601128	-0.597793	-0.568378	-0.563077	-0.562527	-0.594463	-0.598916	-0.577574	-0.634094	-0.61966	-0.582945	-0.603229	-0.583051	-0.569071	-0.63181	-0.612941	-0.636668	-0.611074	-0.589492	-0.589026	-0.581021	-0.573351	-0.601812	-0.602617	-0.623963	-0.609509	-0.580271	-0.585111	-0.575533	-0.628516	-0.618895	-0.599079	-0.612279	-0.599639	-0.636103	-0.626196	-0.615478	-0.613332	-0.5635	-0.601139	-0.5938	-0.576369	-0.611231	-0.589169	-0.605794	-0.592768
A29	-0.669937	-0.672669	-0.604566	-0.674614	-0.692216	-0.694965	-0.706207	-0.672869	-0.648727	-0.708282	-0.673157	-0.696411	-0.690623	-0.705406	-0.716405	-0.702103	-0.681551	-0.688212	-0.653818	-0.649893	-0.708115	-0.695221	-0.704916	-0.694736	-0.666738	-0.689721	-0.643847	-0.673639	-0.696985	-0.698531	-0.709176	-0.689903	-0.654646	-0.620005	-0.643287	-0.647096	-0.630552	-0.626757	-0.650687	-0.639537	-0.658613	-0.655325	-0.62807	-0.6438	-0.653507	-0.684143	-0.70371	-0.737948	-0.714964
A15	-0.735885	-0.730623	-0.737569	-0.730188	-0.75422	-0.738236	-0.727575	-0.736864	-0.752498	-0.741226	-0.749131	-0.7276	-0.736216	-0.753543	-0.759762	-0.746669	-0.713629	-0.722875	-0.722439	-0.752973	-0.731537	-0.729382	-0.732536	-0.73564	-0.734004	-0.731574	-0.73638	-0.73692	-0.740658	-0.740387	-0.739958	-0.739724	-0.756637	-0.731562	-0.772132	-0.746912	-0.723326	-0.707161	-0.760824	-0.716121	-0.757008	-0.761282	-0.760214	-0.734968	-0.73337	-0.774128	-0.750125	-0.747212	-0.718469
	Data are the log of the Wake Theta 4-8Hz power relative to each rat's total power (from 0.5-50Hz) in 3h binss across Baseline Days 4-6, and withdrawal days 2-8
[truncated: 39 more columns]

## Sheet: S5C Alpha
Row: Treatment Day	Baseline Day 4								Baseline Day 5								Baseline Day 6								Baseline Average (B4-B6)								Withdrawal Day 2								Withdrawal Day 3								Withdrawal Day 4
Row: Day_ZT Hour	B4_ZT0-3_(Relative Power)	B4_ZT3-6_(Relative Power)	B4_ZT6-9_(Relative Power)	B4_ZT9-12_(Relative Power)	B4_ZT12-15_(Relative Power)	B4_ZT15-18_(Relative Power)	B4_ZT18-21_(Relative Power)	B4_ZT21-24_(Relative Power)	B5_ZT0-3_(Relative Power)	B5_ZT3-6_(Relative Power)	B5_ZT6-9_(Relative Power)	B5_ZT9-12_(Relative Power)	B5_ZT12-15_(Relative Power)	B5_ZT15-18_(Relative Power)	B5_ZT18-21_(Relative Power)	B5_ZT21-24_(Relative Power)	B6_ZT0-3_(Relative Power)	B6_ZT3-6_(Relative Power)	B6_ZT6-9_(Relative Power)	B6_ZT9-12_(Relative Power)	B6_ZT12-15_(Relative Power)	B6_ZT15-18_(Relative Power)	B6_ZT18-21_(Relative Power)	B6_ZT21-24_(Relative Power)	BL(avg)_ZT0-3_(Relative Power)	BL(avg)_ZT3-6_(Relative Power)	BL(avg)_ZT6-9_(Relative Power)	BL(avg)_ZT9-12_(Relative Power)	BL(avg)_ZT12-15_(Relative Power)	BL(avg)_ZT15-18_(Relative Power)	BL(avg)_ZT18-21_(Relative Power)	BL(avg)_ZT21-24_(Relative Power)	W2_ZT0-3_(Relative Power)	W2_ZT3-6_(Relative Power)	W2_ZT6-9_(Relative Power)	W2_ZT9-12_(Relative Power)	W2_ZT12-15_(Relative Power)	W2_ZT15-18_(Relative Power)	W2_ZT18-21_(Relative Power)	W2_ZT21-24_(Relative Power)	W3_ZT0-3_(Relative Power)	W3_ZT3-6_(Relative Power)	W3_ZT6-9_(Relative Power)	W3_ZT9-12_(Relative Power)	W3_ZT12-15_(Relative Power)	W3_ZT15-18_(Relative Power)	W3_ZT18-21_(Relative Power)	W3_ZT21-24_(Relative Power)	W4_ZT0-3_(Relative Power)
Animal ID
A2	-1.15186	-1.12493	-1.09096	-1.11633	-1.11823	-1.12585	-1.12617	-1.11553	-1.12648	-1.12715	-1.13443	-1.12632	-1.12075	-1.13622	-1.14052	-1.14478	-1.14737	-1.14184	-1.17587	-1.15436	-1.14029	-1.1267	-1.13622	-1.15139	-1.1419	-1.13131	-1.13375	-1.13233	-1.12642	-1.12959	-1.1343	-1.13723	-1.18445	-1.17395	-1.19749	-1.19183	-1.18792	-1.1947	-1.15772	-1.20108	-1.16615	-1.19804	-1.1884	-1.19528	-1.16797	-1.18576	-1.16877	-1.20521	-1.16039
A3	-1.09801	-1.10264	-1.04658	-1.05744	-1.03212	-1.02963	-1.02019	-1.04222	-1.09911	-1.10729	-1.11644	-1.09025	-1.02363	-1.01866	-1.02246	-1.03056	-1.13862	-1.12825	-1.09614	-1.09966	-1.03573	-1.03637	-1.03792	-1.03884	-1.11191	-1.11273	-1.08639	-1.08245	-1.03049	-1.02822	-1.02686	-1.0372	-1.1373	-1.17986	-1.163	-1.14625	-1.14041	-1.14487	-1.11582	-1.14766	-1.13428	-1.13598	-1.12104	-1.12107	-1.10624	-1.09864	-1.09188	-1.1016	-1.15015
A4	-1.14098	-1.12714	-1.11245	-1.09685	-1.09939	-1.14605	-1.13406	-1.12808	-1.14366	-1.13549	-1.12587	-1.13449	-1.11842	-1.12445	-1.12059	-1.13916	-1.13881	-1.12806	-1.13573	-1.11968	-1.10908	-1.13635	-1.1269	-1.13363	-1.14115	-1.13023	-1.12468	-1.11701	-1.10897	-1.13562	-1.12718	-1.13362	-1.16757	-1.17107	-1.12409	-1.16571	-1.15772	-1.18877	-1.16752	-1.19742	-1.18402	-1.15413	-1.08953	-1.11393	-1.14395	-1.1539	-1.14488	-1.17196	-1.13785
A36	-1.16037	-1.08499	-1.09766	-1.11359	-1.09283	-1.0521	-1.07895	-1.09161	-1.14605	-1.12794	-1.14076	-1.13163	-1.15629	-1.14173	-1.14904	-1.11706	-1.15982	-1.15615	-1.14476	-1.12099	-1.11387	-1.11085	-1.10639	-1.10107	-1.15541	-1.12302	-1.12773	-1.12207	-1.121	-1.10156	-1.11146	-1.10325	-1.17143	-1.1977	-1.1751	-1.19978	-1.20952	-1.19743	-1.19608	-1.18707	-1.1866	-1.20848	-1.20245	-1.24024	-1.14867	-1.15798	-1.18616	-1.20817	-1.17814
A26	-1.10245	-1.14292	-1.14234	-1.14042	-1.13074	-1.14305	-1.11995	-1.11496	-1.20166	-1.16256	-1.15985	-1.16952	-1.12873	-1.13673	-1.11661	-1.1225	-1.17606	-1.16022	-1.17984	-1.17411	-1.15124	-1.12776	-1.13214	-1.12002	-1.16006	-1.15523	-1.16068	-1.16135	-1.1369	-1.13584	-1.1229	-1.11916	-1.21222	-1.19886	-1.20828	-1.17707	-1.17602	-1.14987	-1.20223	-1.19096	-1.18333	-1.17923	-1.16895	-1.17189	-1.16756	-1.14148	-1.17709	-1.17573	-1.17577
A28	-1.1165	-1.1047	-1.16189	-1.10109	-1.09384	-1.06509	-1.06201	-1.06202	-1.18339	-1.15026	-1.12902	-1.1174	-1.11564	-1.07496	-1.08662	-1.06666	-1.15317	-1.16992	-1.18087	-1.1607	-1.11605	-1.08864	-1.07996	-1.07642	-1.15102	-1.14163	-1.15726	-1.1264	-1.10851	-1.07623	-1.0762	-1.06837	-1.08609	-1.11228	-1.10893	-1.12176	-1.12943	-1.12583	-1.12715	-1.10898	-1.13823	-1.09566	-1.11956	-1.11797	-1.11689	-1.11017	-1.11273	-1.12119	-1.09836
A29	-1.1101	-1.09485	-1.0493	-1.1075	-1.10038	-1.07197	-1.07758	-1.05564	-1.09833	-1.09664	-1.12812	-1.06157	-1.06233	-1.08603	-1.07876	-1.06712	-1.08221	-1.10064	-1.08156	-1.10407	-1.10298	-1.05833	-1.06929	-1.08033	-1.09688	-1.09738	-1.08633	-1.09105	-1.08856	-1.07211	-1.07521	-1.0677	-1.14248	-1.1048	-1.12458	-1.1145	-1.08677	-1.08685	-1.10818	-1.06072	-1.11256	-1.10392	-1.0753	-1.11037	-1.10809	-1.17015	-1.16339	-1.17082	-1.15493
A15	-1.1217	-1.13681	-1.13777	-1.12875	-1.14644	-1.11801	-1.11876	-1.12653	-1.14189	-1.16036	-1.1196	-1.0913	-1.14054	-1.13434	-1.14538	-1.12192	-1.125	-1.12627	-1.14247	-1.14552	-1.12308	-1.09567	-1.10127	-1.09398	-1.12953	-1.14115	-1.13328	-1.12186	-1.13669	-1.116	-1.1218	-1.11414	-1.19655	-1.17003	-1.1829	-1.1555	-1.18671	-1.16474	-1.18241	-1.17399	-1.15627	-1.15222	-1.13521	-1.12255	-1.1948	-1.18551	-1.18042	-1.18813	-1.15758
	Data are the log of the Wake Alpha 8-12Hz power relative to each rat's total power (from 0.5-50Hz) in 3h binss across Baseline Days 4-6, and withdrawal days 2-8
[truncated: 39 more columns]

## Sheet: S5D Beta
Row: Treatment Day	Baseline Day 4								Baseline Day 5								Baseline Day 6								Baseline Average (B4-B6)								Withdrawal Day 2								Withdrawal Day 3								Withdrawal Day 4
Row: Day_ZT Hour	B4_ZT0-3_(Relative Power)	B4_ZT3-6_(Relative Power)	B4_ZT6-9_(Relative Power)	B4_ZT9-12_(Relative Power)	B4_ZT12-15_(Relative Power)	B4_ZT15-18_(Relative Power)	B4_ZT18-21_(Relative Power)	B4_ZT21-24_(Relative Power)	B5_ZT0-3_(Relative Power)	B5_ZT3-6_(Relative Power)	B5_ZT6-9_(Relative Power)	B5_ZT9-12_(Relative Power)	B5_ZT12-15_(Relative Power)	B5_ZT15-18_(Relative Power)	B5_ZT18-21_(Relative Power)	B5_ZT21-24_(Relative Power)	B6_ZT0-3_(Relative Power)	B6_ZT3-6_(Relative Power)	B6_ZT6-9_(Relative Power)	B6_ZT9-12_(Relative Power)	B6_ZT12-15_(Relative Power)	B6_ZT15-18_(Relative Power)	B6_ZT18-21_(Relative Power)	B6_ZT21-24_(Relative Power)	BL(avg)_ZT0-3_(Relative Power)	BL(avg)_ZT3-6_(Relative Power)	BL(avg)_ZT6-9_(Relative Power)	BL(avg)_ZT9-12_(Relative Power)	BL(avg)_ZT12-15_(Relative Power)	BL(avg)_ZT15-18_(Relative Power)	BL(avg)_ZT18-21_(Relative Power)	BL(avg)_ZT21-24_(Relative Power)	W2_ZT0-3_(Relative Power)	W2_ZT3-6_(Relative Power)	W2_ZT6-9_(Relative Power)	W2_ZT9-12_(Relative Power)	W2_ZT12-15_(Relative Power)	W2_ZT15-18_(Relative Power)	W2_ZT18-21_(Relative Power)	W2_ZT21-24_(Relative Power)	W3_ZT0-3_(Relative Power)	W3_ZT3-6_(Relative Power)	W3_ZT6-9_(Relative Power)	W3_ZT9-12_(Relative Power)	W3_ZT12-15_(Relative Power)	W3_ZT15-18_(Relative Power)	W3_ZT18-21_(Relative Power)	W3_ZT21-24_(Relative Power)	W4_ZT0-3_(Relative Power)
Animal ID
A2	-0.741955	-0.68266	-0.652634	-0.660085	-0.673719	-0.685709	-0.688161	-0.740793	-0.777671	-0.679379	-0.663416	-0.628279	-0.680889	-0.697295	-0.701352	-0.747413	-0.630615	-0.713799	-0.64926	-0.687569	-0.686564	-0.676275	-0.691353	-0.711307	-0.716747	-0.691946	-0.655103	-0.658644	-0.68039	-0.686426	-0.693622	-0.733171	-0.638729	-0.6496	-0.645011	-0.658781	-0.709178	-0.692163	-0.70383	-0.700841	-0.712694	-0.626487	-0.629824	-0.685233	-0.711205	-0.703008	-0.737708	-0.71353	-0.712678
A3	-0.794587	-0.744262	-0.785051	-0.762132	-0.736328	-0.765164	-0.735212	-0.755093	-0.784479	-0.757953	-0.781429	-0.750421	-0.745304	-0.763655	-0.756498	-0.779077	-0.812635	-0.761827	-0.740007	-0.749652	-0.751677	-0.762243	-0.780944	-0.782647	-0.797233	-0.754681	-0.768829	-0.754068	-0.744437	-0.763687	-0.757551	-0.772272	-0.753161	-0.764443	-0.763923	-0.764535	-0.763664	-0.763231	-0.763524	-0.77564	-0.770125	-0.768069	-0.739241	-0.744473	-0.759315	-0.756332	-0.768651	-0.732007	-0.783188
A4	-0.798	-0.742576	-0.695577	-0.69456	-0.72645	-0.798521	-0.783699	-0.838617	-0.857226	-0.740204	-0.705357	-0.733322	-0.723359	-0.836703	-0.777268	-0.84178	-0.760342	-0.722194	-0.682705	-0.718663	-0.712809	-0.800532	-0.783952	-0.849346	-0.805189	-0.734991	-0.694546	-0.715515	-0.720873	-0.811919	-0.78164	-0.843248	-0.731808	-0.741076	-0.671892	-0.721036	-0.775336	-0.813575	-0.803297	-0.826067	-0.758659	-0.77306	-0.706293	-0.713806	-0.765201	-0.795005	-0.766129	-0.823791	-0.767697
A36	-0.874662	-0.728277	-0.719295	-0.749314	-0.744222	-0.790059	-0.785456	-0.812306	-0.729359	-0.720314	-0.726293	-0.738958	-0.799533	-0.823422	-0.813157	-0.849674	-0.758387	-0.748349	-0.728217	-0.705153	-0.765158	-0.786692	-0.782453	-0.816526	-0.787469	-0.732313	-0.724602	-0.731142	-0.769638	-0.800057	-0.793688	-0.826169	-0.663653	-0.667402	-0.663435	-0.67597	-0.688012	-0.694827	-0.720637	-0.702501	-0.700298	-0.678581	-0.827107	-0.814205	-0.864502	-0.879639	-0.880497	-0.874012	-0.701399
A26	-0.759038	-0.754109	-0.735465	-0.730202	-0.730649	-0.747766	-0.778354	-0.785721	-0.788407	-0.762433	-0.746692	-0.725708	-0.722993	-0.742881	-0.763445	-0.778037	-0.812371	-0.767735	-0.748658	-0.7522	-0.73019	-0.749789	-0.759371	-0.770144	-0.786605	-0.761426	-0.743605	-0.736037	-0.727944	-0.746812	-0.767057	-0.777967	-0.736493	-0.754592	-0.749305	-0.730439	-0.744918	-0.72111	-0.776194	-0.742051	-0.759716	-0.760401	-0.749461	-0.770753	-0.766401	-0.760945	-0.74758	-0.761286	-0.748833
A28	-0.813501	-0.807383	-0.767872	-0.786265	-0.777836	-0.801378	-0.810142	-0.828495	-0.809061	-0.786023	-0.812173	-0.767102	-0.779445	-0.816148	-0.796054	-0.824742	-0.882912	-0.807072	-0.830179	-0.796454	-0.796154	-0.812727	-0.807141	-0.828864	-0.835158	-0.800159	-0.803408	-0.783274	-0.784478	-0.810085	-0.804446	-0.827367	-0.755249	-0.75596	-0.77785	-0.767621	-0.787442	-0.805489	-0.784819	-0.785894	-0.79166	-0.825776	-0.807516	-0.811765	-0.833071	-0.78626	-0.807818	-0.796343	-0.80946
A29	-0.762333	-0.762118	-0.78404	-0.715947	-0.77004	-0.775459	-0.786613	-0.820811	-0.845566	-0.728893	-0.764179	-0.753763	-0.76632	-0.770675	-0.775627	-0.83765	-0.811051	-0.779397	-0.778993	-0.770082	-0.751123	-0.812249	-0.797697	-0.842135	-0.806317	-0.756803	-0.775738	-0.746597	-0.762494	-0.786128	-0.786645	-0.833532	-0.794775	-0.807417	-0.795638	-0.784513	-0.819938	-0.833673	-0.791827	-0.823058	-0.826798	-0.793699	-0.80737	-0.838786	-0.932129	-0.879706	-0.875149	-0.869897	-0.90958
A15	-0.774258	-0.756343	-0.748514	-0.748133	-0.769995	-0.757307	-0.760084	-0.773624	-0.80711	-0.749446	-0.729791	-0.712314	-0.751623	-0.791473	-0.782515	-0.784382	-0.800598	-0.737567	-0.766617	-0.747833	-0.747176	-0.759748	-0.7507	-0.769797	-0.793989	-0.747785	-0.748307	-0.736093	-0.756265	-0.76951	-0.764433	-0.775934	-0.789458	-0.803242	-0.829232	-0.754299	-0.816671	-0.806374	-0.787226	-0.848271	-0.810344	-0.825165	-0.766938	-0.762458	-0.855798	-0.878579	-0.845164	-0.875999	-0.850338
	Data are the log of the Wake Beta 12-30Hz power relative to each rat's total power (from 0.5-50Hz) in 3h binss across Baseline Days 4-6, and withdrawal days 2-8
[truncated: 39 more columns]

## Sheet: S5E Gamma
Row: Treatment Day	Baseline Day 4								Baseline Day 5								Baseline Day 6								Baseline Average (B4-B6)								Withdrawal Day 2								Withdrawal Day 3								Withdrawal Day 4
Row: Day_ZT Hour	B4_ZT0-3_(Relative Power)	B4_ZT3-6_(Relative Power)	B4_ZT6-9_(Relative Power)	B4_ZT9-12_(Relative Power)	B4_ZT12-15_(Relative Power)	B4_ZT15-18_(Relative Power)	B4_ZT18-21_(Relative Power)	B4_ZT21-24_(Relative Power)	B5_ZT0-3_(Relative Power)	B5_ZT3-6_(Relative Power)	B5_ZT6-9_(Relative Power)	B5_ZT9-12_(Relative Power)	B5_ZT12-15_(Relative Power)	B5_ZT15-18_(Relative Power)	B5_ZT18-21_(Relative Power)	B5_ZT21-24_(Relative Power)	B6_ZT0-3_(Relative Power)	B6_ZT3-6_(Relative Power)	B6_ZT6-9_(Relative Power)	B6_ZT9-12_(Relative Power)	B6_ZT12-15_(Relative Power)	B6_ZT15-18_(Relative Power)	B6_ZT18-21_(Relative Power)	B6_ZT21-24_(Relative Power)	BL(avg)_ZT0-3_(Relative Power)	BL(avg)_ZT3-6_(Relative Power)	BL(avg)_ZT6-9_(Relative Power)	BL(avg)_ZT9-12_(Relative Power)	BL(avg)_ZT12-15_(Relative Power)	BL(avg)_ZT15-18_(Relative Power)	BL(avg)_ZT18-21_(Relative Power)	BL(avg)_ZT21-24_(Relative Power)	W2_ZT0-3_(Relative Power)	W2_ZT3-6_(Relative Power)	W2_ZT6-9_(Relative Power)	W2_ZT9-12_(Relative Power)	W2_ZT12-15_(Relative Power)	W2_ZT15-18_(Relative Power)	W2_ZT18-21_(Relative Power)	W2_ZT21-24_(Relative Power)	W3_ZT0-3_(Relative Power)	W3_ZT3-6_(Relative Power)	W3_ZT6-9_(Relative Power)	W3_ZT9-12_(Relative Power)	W3_ZT12-15_(Relative Power)	W3_ZT15-18_(Relative Power)	W3_ZT18-21_(Relative Power)	W3_ZT21-24_(Relative Power)	W4_ZT0-3_(Relative Power)
Animal ID
A2	-0.803083	-0.800049	-0.844503	-0.795381	-0.796756	-0.780051	-0.773439	-0.791239	-0.791496	-0.802728	-0.788696	-0.801975	-0.790701	-0.782375	-0.780354	-0.780079	-0.783587	-0.776207	-0.751295	-0.769809	-0.771362	-0.756508	-0.749026	-0.749374	-0.792722	-0.792995	-0.794831	-0.789055	-0.786273	-0.772978	-0.767606	-0.773564	-0.71474	-0.713705	-0.722119	-0.707771	-0.721499	-0.732691	-0.7402	-0.740452	-0.753505	-0.72885	-0.725321	-0.73424	-0.741887	-0.752262	-0.751358	-0.767936	-0.736495
A3	-0.903728	-0.876971	-0.922652	-0.883921	-0.853339	-0.869948	-0.847958	-0.87521	-0.943432	-0.878128	-0.895626	-0.869974	-0.852089	-0.876367	-0.873637	-0.875684	-0.928713	-0.877518	-0.863011	-0.864214	-0.860447	-0.884925	-0.898532	-0.888614	-0.925291	-0.877539	-0.893763	-0.872703	-0.855292	-0.87708	-0.873375	-0.879836	-0.868275	-0.893691	-0.854378	-0.857971	-0.862099	-0.875963	-0.863718	-0.930684	-0.860209	-0.910489	-0.847282	-0.833831	-0.849338	-0.847584	-0.85963	-0.86245	-0.90086
A4	-0.962555	-0.9645	-0.93845	-0.946997	-0.972958	-0.989779	-0.992286	-1.02427	-0.992977	-0.940136	-0.904204	-0.953489	-0.977441	-1.02782	-0.992582	-1.01964	-0.947248	-0.933138	-0.905395	-0.950948	-0.983846	-0.998294	-0.995958	-1.0221	-0.967593	-0.945924	-0.916016	-0.950478	-0.978082	-1.0053	-0.993609	-1.022	-0.888848	-0.894182	-0.891441	-0.876658	-0.931252	-0.957612	-0.949259	-0.95291	-0.887909	-0.90464	-0.905708	-0.894761	-0.932242	-0.944362	-0.934741	-0.957488	-0.896113
A36	-1.05049	-0.975882	-0.99776	-0.977817	-1.00231	-1.01456	-1.02831	-1.02777	-0.987109	-0.983155	-0.998404	-0.97726	-1.0192	-1.05025	-1.04615	-1.02113	-0.939741	-0.940793	-0.950035	-0.95362	-0.977564	-0.988133	-0.984721	-0.974392	-0.992448	-0.96661	-0.982066	-0.969565	-0.99969	-1.01765	-1.01973	-1.00776	-0.754268	-0.75503	-0.754331	-0.758136	-0.792244	-0.798091	-0.810347	-0.783264	-0.762475	-0.780429	-1.0533	-1.10143	-1.08746	-1.10561	-1.12305	-1.08471	-0.89086
A26	-0.921459	-0.834755	-0.842083	-0.878006	-0.846333	-0.843003	-0.871323	-0.859838	-0.873539	-0.828522	-0.81407	-0.80472	-0.824776	-0.834942	-0.853558	-0.849106	-0.846055	-0.827703	-0.817474	-0.833144	-0.821994	-0.818484	-0.843896	-0.833825	-0.880351	-0.830327	-0.824542	-0.838623	-0.831034	-0.832143	-0.856259	-0.84759	-0.80806	-0.811242	-0.806968	-0.809268	-0.814262	-0.838457	-0.832532	-0.819669	-0.827259	-0.82439	-0.810006	-0.804658	-0.821138	-0.821149	-0.835364	-0.824244	-0.827954
A28	-0.925295	-0.888836	-0.89208	-0.871938	-0.912819	-0.920709	-0.911523	-0.930155	-0.889597	-0.873887	-0.895857	-0.885026	-0.910605	-0.918553	-0.901352	-0.923264	-0.92022	-0.85645	-0.882613	-0.885558	-0.904413	-0.907867	-0.898824	-0.913843	-0.911704	-0.873057	-0.890183	-0.880841	-0.909279	-0.91571	-0.9039	-0.922421	-0.856205	-0.844617	-0.855809	-0.860218	-0.869213	-0.879194	-0.868333	-0.871514	-0.862143	-0.884927	-0.87721	-0.864863	-0.893091	-0.866384	-0.883342	-0.878518	-0.876247
A29	-0.874143	-0.882869	-0.924233	-0.85968	-0.895331	-0.889389	-0.918652	-0.93454	-0.927471	-0.840186	-0.860673	-0.843277	-0.894653	-0.899053	-0.897719	-0.938394	-0.88143	-0.860728	-0.890236	-0.882296	-0.897184	-0.938853	-0.920156	-0.943169	-0.894348	-0.861261	-0.891714	-0.861751	-0.895723	-0.909098	-0.912176	-0.938701	-0.890425	-0.875168	-0.893954	-0.858085	-0.901521	-0.920924	-0.885719	-0.896487	-0.890891	-0.878888	-0.876977	-0.885762	-1.01247	-0.963864	-0.982743	-0.989133	-0.999612
A15	-0.832669	-0.816421	-0.899705	-0.856195	-0.872994	-0.827952	-0.828658	-0.83386	-0.849373	-0.838031	-0.909572	-0.814978	-0.866581	-0.862036	-0.851894	-0.849568	-0.840464	-0.817151	-0.83598	-0.938267	-0.842259	-0.82727	-0.815629	-0.825029	-0.840835	-0.823868	-0.881753	-0.869813	-0.860612	-0.839086	-0.83206	-0.836152	-0.903623	-0.866273	-0.905097	-0.89413	-0.882489	-0.893722	-0.894115	-0.919034	-0.963447	-0.953396	-0.879966	-0.903016	-0.924449	-0.977757	-0.924992	-0.936192	-0.943406
	Data are the log of the Wake Gamma 30-50Hz power relative to each rat's total power (from 0.5-50Hz) in 3h bins across Baseline Days 4-6, and withdrawal days 2-8
[truncated: 39 more columns]
