# Supplementary material for: Spontaneous oxycodone withdrawal disrupts sleep, diurnal, and electrophysiological dynamics in rats
Source: PLoS One. 2025 Jan 17;20(1):e0312794. doi: 10.1371/journal.pone.0312794 (PMC11741586; doi:10.1371/journal.pone.0312794)
Supplement: S1 File — (ZIP) [file pone.0312794.s001.zip › All Supplementary Figures and Data 101824/S6_Data.xlsx]

## Sheet: S6A (left panel) Delta
Row: Treatment Day	Baseline Day 4	Baseline Day 5	Baseline Day 6	Baseline Average (B4-B6)	Withdrawal Day 2	Withdrawal Day 3	Withdrawal Day 4	Withdrawal Day 5	Withdrawal Day 6	Withdrawal Day 7	Withdrawal Day 8
Animal ID	B4	B5	B6	BL(avg)	W2	W3	W4	W5	W6	W7	W8
A2	0.728282	0.949729	1.32199	1	1.61379	2.15662	1.42787	1.29404	1.45766	1.0955	2.00524
A3	0.877706	0.964795	1.1575	1	1.07022	1.19931	1.57475	0.724297	1.41384	1.05895	0.837596
A4	1.14018	0.934003	0.925816	1	1.04154	0.774617	1.11066	1.23571	0.913828	1.08885	1.56369
A36	0.987287	1.44495	0.567768	1	0.531359	0.498228	0.618348	1.42632	0.419678	0.984078	1.4653
A26	1.03744	1.07597	0.886589	1	0.711294	0.65592	0.609442	0.731373	0.500744	1.40133	0.652345
A28	0.912575	0.799108	1.28832	1	1.20088	0.660757	1.04624	1.14823	1.69104	3.00262	1.11553
A29	0.879643	1.31254	0.807815	1	0.383375	1.30909	0.72872	0.54894	0.4764	1.03881	0.842542
A15	0.371841	1.49357	1.13459	1	0.863744	1.42025	1.01106	1.10915	1.69405	1.58753	1.56756
	Data are the Diurnal Index for Delta 1-4Hz

## Sheet: S6A (middle) Delta
Row: ZT Hour	ZT0-12; Lights On											ZT12-24; Lights Off
Row: Treatment Day	Baseline Day 4	Baseline Day 5	Baseline Day 6	Baseline Average (B4-B6)	Withdrawal Day 2	Withdrawal Day 3	Withdrawal Day 4	Withdrawal Day 5	Withdrawal Day 6	Withdrawal Day 7	Withdrawal Day 8	Baseline Day 4	Baseline Day 5	Baseline Day 6	Baseline Average (B4-B6)	Withdrawal Day 2	Withdrawal Day 3	Withdrawal Day 4	Withdrawal Day 5	Withdrawal Day 6	Withdrawal Day 7	Withdrawal Day 8
Animal ID	B4_ZT0-12_(Relative Power)	B5_ZT0-12_(Relative Power)	B6_ZT0-12_(Relative Power)	BL(avg)_ZT0-12_(Relative Power)	W2_ZT0-12_(Relative Power)	W3_ZT0-12_(Relative Power)	W4_ZT0-12_(Relative Power)	W5_ZT0-12_(Relative Power)	W6_ZT0-12_(Relative Power)	W7_ZT0-12_(Relative Power)	W8_ZT0-12_(Relative Power)	B4_ZT12-24_(Relative Power)	B5_ZT12-24_(Relative Power)	B6_ZT12-24_(Relative Power)	BL(avg)_ZT12-24_(Relative Power)	W2_ZT12-24_(Relative Power)	W3_ZT12-24_(Relative Power)	W4_ZT12-24_(Relative Power)	W5_ZT12-24_(Relative Power)	W6_ZT12-24_(Relative Power)	W7_ZT12-24_(Relative Power)	W8_ZT12-24_(Relative Power)
A2	-0.58349	-0.588692	-0.58961	-0.587264	-0.644554	-0.617196	-0.616642	-0.615805	-0.620985	-0.621693	-0.61739	-0.566687	-0.565018	-0.575976	-0.569227	-0.590961	-0.572411	-0.587755	-0.581501	-0.590457	-0.591246	-0.58476
A3	-0.590094	-0.59437	-0.589889	-0.591451	-0.602273	-0.612357	-0.622441	-0.604092	-0.622351	-0.620949	-0.612093	-0.596995	-0.595523	-0.585568	-0.592695	-0.598369	-0.602963	-0.606975	-0.612701	-0.625015	-0.627867	-0.62013
A4	-0.503883	-0.478908	-0.498533	-0.493775	-0.511981	-0.497099	-0.494993	-0.500859	-0.481759	-0.492242	-0.503047	-0.456603	-0.452334	-0.450978	-0.453305	-0.460135	-0.469177	-0.458479	-0.46046	-0.47081	-0.46632	-0.476163
A36	-0.519888	-0.493073	-0.501139	-0.5047	-0.530324	-0.516527	-0.495494	-0.498079	-0.500594	-0.525016	-0.507637	-0.480065	-0.435035	-0.474191	-0.463097	-0.505854	-0.511699	-0.489329	-0.484523	-0.493982	-0.479243	-0.469742
A26	-0.554527	-0.557032	-0.554791	-0.55545	-0.569887	-0.551948	-0.54768	-0.550527	-0.545417	-0.561518	-0.537131	-0.530374	-0.5434	-0.550621	-0.541465	-0.562804	-0.551032	-0.55088	-0.538873	-0.545947	-0.541454	-0.539448
A28	-0.557049	-0.551621	-0.52135	-0.54334	-0.58026	-0.568501	-0.570439	-0.558308	-0.551424	-0.585764	-0.549753	-0.563411	-0.541234	-0.545283	-0.549976	-0.56702	-0.567328	-0.552632	-0.547636	-0.564942	-0.566293	-0.547843
A29	-0.548215	-0.554173	-0.550391	-0.550927	-0.574392	-0.569699	-0.541272	-0.515314	-0.513264	-0.521895	-0.512737	-0.517519	-0.519578	-0.514322	-0.51714	-0.563125	-0.539686	-0.51504	-0.503055	-0.513426	-0.503436	-0.500412
A15	-0.53253	-0.524917	-0.5388	-0.532082	-0.502623	-0.485561	-0.474471	-0.45641	-0.477804	-0.444274	-0.455298	-0.525165	-0.519265	-0.532393	-0.525608	-0.485779	-0.445294	-0.45573	-0.456714	-0.429501	-0.422567	-0.439454
	Data are the log of the Wake Delta 1-4Hz power relative to each rat's total power (from 0.5-50Hz) during Lights On (ZT0-12) and Off (ZT12-24)

## Sheet: S6A (right) Delta
Row: Treatment Day	Baseline Day 4								Baseline Day 5								Baseline Day 6								Baseline Average (B4-B6)								Withdrawal Day 2								Withdrawal Day 8
Row: Day_ZT Hour	B4_ZT0-3_(Relative Power)	B4_ZT3-6_(Relative Power)	B4_ZT6-9_(Relative Power)	B4_ZT9-12_(Relative Power)	B4_ZT12-15_(Relative Power)	B4_ZT15-18_(Relative Power)	B4_ZT18-21_(Relative Power)	B4_ZT21-24_(Relative Power)	B5_ZT0-3_(Relative Power)	B5_ZT3-6_(Relative Power)	B5_ZT6-9_(Relative Power)	B5_ZT9-12_(Relative Power)	B5_ZT12-15_(Relative Power)	B5_ZT15-18_(Relative Power)	B5_ZT18-21_(Relative Power)	B5_ZT21-24_(Relative Power)	B6_ZT0-3_(Relative Power)	B6_ZT3-6_(Relative Power)	B6_ZT6-9_(Relative Power)	B6_ZT9-12_(Relative Power)	B6_ZT12-15_(Relative Power)	B6_ZT15-18_(Relative Power)	B6_ZT18-21_(Relative Power)	B6_ZT21-24_(Relative Power)	BL(avg)_ZT0-3_(Relative Power)	BL(avg)_ZT3-6_(Relative Power)	BL(avg)_ZT6-9_(Relative Power)	BL(avg)_ZT9-12_(Relative Power)	BL(avg)_ZT12-15_(Relative Power)	BL(avg)_ZT15-18_(Relative Power)	BL(avg)_ZT18-21_(Relative Power)	BL(avg)_ZT21-24_(Relative Power)	W2_ZT0-3_(Relative Power)	W2_ZT3-6_(Relative Power)	W2_ZT6-9_(Relative Power)	W2_ZT9-12_(Relative Power)	W2_ZT12-15_(Relative Power)	W2_ZT15-18_(Relative Power)	W2_ZT18-21_(Relative Power)	W2_ZT21-24_(Relative Power)	W8_ZT0-3_(Relative Power)	W8_ZT3-6_(Relative Power)	W8_ZT6-9_(Relative Power)	W8_ZT9-12_(Relative Power)	W8_ZT12-15_(Relative Power)	W8_ZT15-18_(Relative Power)	W8_ZT18-21_(Relative Power)	W8_ZT21-24_(Relative Power)
Animal ID
A2	-0.569724	-0.589026	-0.590661	-0.587362	-0.565069	-0.570921	-0.578219	-0.556836	-0.580395	-0.587053	-0.597627	-0.592668	-0.569692	-0.572031	-0.567887	-0.553516	-0.616684	-0.581313	-0.632292	-0.590041	-0.571325	-0.581845	-0.581853	-0.570891	-0.588934	-0.585797	-0.60686	-0.590024	-0.568695	-0.574932	-0.575986	-0.560414	-0.663563	-0.649614	-0.634275	-0.632446	-0.594055	-0.592079	-0.588609	-0.590395	-0.616114	-0.6049	-0.67273	-0.616945	-0.583715	-0.592511	-0.58794	-0.579595
A3	-0.587546	-0.604903	-0.578628	-0.588851	-0.597961	-0.594461	-0.596336	-0.599156	-0.599904	-0.607955	-0.579077	-0.590643	-0.60796	-0.585955	-0.590995	-0.596719	-0.573423	-0.59596	-0.608075	-0.584327	-0.592241	-0.582551	-0.575086	-0.590509	-0.586958	-0.602939	-0.588593	-0.58794	-0.599388	-0.587656	-0.587472	-0.595461	-0.598065	-0.586101	-0.607659	-0.613011	-0.601667	-0.596991	-0.604433	-0.580972	-0.607344	-0.601552	-0.619977	-0.616987	-0.613438	-0.626626	-0.622827	-0.619489
A4	-0.488324	-0.493761	-0.535471	-0.515003	-0.491624	-0.458284	-0.45431	-0.434561	-0.450602	-0.495578	-0.526567	-0.491063	-0.47204	-0.443905	-0.465068	-0.444287	-0.481187	-0.501276	-0.521586	-0.503665	-0.474588	-0.449252	-0.449256	-0.439648	-0.473371	-0.496872	-0.527875	-0.503244	-0.479417	-0.45048	-0.456211	-0.439499	-0.515304	-0.496232	-0.542679	-0.513329	-0.471933	-0.460288	-0.460715	-0.4505	-0.463748	-0.504163	-0.602139	-0.522582	-0.49144	-0.479631	-0.478506	-0.464348
A36	-0.487864	-0.53376	-0.525384	-0.519536	-0.48876	-0.496573	-0.472402	-0.466326	-0.519006	-0.494272	-0.478804	-0.493918	-0.440216	-0.430037	-0.420313	-0.442708	-0.505465	-0.503092	-0.495955	-0.50561	-0.470958	-0.46683	-0.469245	-0.48551	-0.504112	-0.510375	-0.500047	-0.506355	-0.466644	-0.46448	-0.453987	-0.464848	-0.530992	-0.533155	-0.536367	-0.520501	-0.504468	-0.501315	-0.500074	-0.51842	-0.545355	-0.497139	-0.526518	-0.499987	-0.494564	-0.489011	-0.445272	-0.455666
A26	-0.556113	-0.552044	-0.560798	-0.551845	-0.53526	-0.529558	-0.522537	-0.53353	-0.534676	-0.557721	-0.55519	-0.574358	-0.553657	-0.539369	-0.542668	-0.538008	-0.551466	-0.547575	-0.575479	-0.557061	-0.542782	-0.555288	-0.546033	-0.555325	-0.547418	-0.552447	-0.563823	-0.561088	-0.5439	-0.541405	-0.537079	-0.542288	-0.567705	-0.564776	-0.569813	-0.581059	-0.572339	-0.567158	-0.557457	-0.554827	-0.531091	-0.531921	-0.55515	-0.534863	-0.540555	-0.542596	-0.537273	-0.535849
A28	-0.574389	-0.557712	-0.546788	-0.554305	-0.550955	-0.56935	-0.568453	-0.564103	-0.554369	-0.55454	-0.55302	-0.54693	-0.530371	-0.548894	-0.542757	-0.541987	-0.517738	-0.524043	-0.51361	-0.533972	-0.526112	-0.548373	-0.552575	-0.549581	-0.548832	-0.545432	-0.537806	-0.545069	-0.535813	-0.555539	-0.554595	-0.55189	-0.569074	-0.582411	-0.590705	-0.584319	-0.587143	-0.554384	-0.559393	-0.563512	-0.550423	-0.567431	-0.545354	-0.547883	-0.565246	-0.539197	-0.549224	-0.533691
A29	-0.539081	-0.550787	-0.556544	-0.561661	-0.52026	-0.525146	-0.513793	-0.513404	-0.527072	-0.561675	-0.575498	-0.559706	-0.537691	-0.526558	-0.518514	-0.503493	-0.545278	-0.548324	-0.553141	-0.550427	-0.53147	-0.508825	-0.514719	-0.511163	-0.537144	-0.553595	-0.561728	-0.557265	-0.529807	-0.520176	-0.515675	-0.509354	-0.574839	-0.577682	-0.560599	-0.579434	-0.56625	-0.558403	-0.561887	-0.564054	-0.519013	-0.507756	-0.508098	-0.517611	-0.496184	-0.542405	-0.50779	-0.50412
A15	-0.537217	-0.532758	-0.521658	-0.530945	-0.527383	-0.521546	-0.531882	-0.522974	-0.502544	-0.536397	-0.535172	-0.56549	-0.538052	-0.511365	-0.516558	-0.524543	-0.535271	-0.564239	-0.533084	-0.516423	-0.542967	-0.532654	-0.539965	-0.523451	-0.525011	-0.544465	-0.529971	-0.537619	-0.536134	-0.521855	-0.529468	-0.523656	-0.492704	-0.502174	-0.510013	-0.515671	-0.484156	-0.485403	-0.498826	-0.479269	-0.434875	-0.486086	-0.459201	-0.484485	-0.470565	-0.445448	-0.420022	-0.420902
	Data are the log of the Wake Delta 1-4Hz power relative to each rat's total power (from 0.5-50Hz) in 3h bins across baseline (average of baseline days 4-6), and withdrawal days 2 and 8

## Sheet: S6B (left) Theta
Row: Treatment Day	Baseline Day 4	Baseline Day 5	Baseline Day 6	Baseline Average (B4-B6)	Withdrawal Day 2	Withdrawal Day 3	Withdrawal Day 4	Withdrawal Day 5	Withdrawal Day 6	Withdrawal Day 7	Withdrawal Day 8
Animal ID	B4	B5	B6	BL(avg)	W2	W3	W4	W5	W6	W7	W8
A2	0.886675	1.56028	0.553047	1	0.935501	0.992335	1.30836	0.817948	1.39445	0.898525	1.61017
A3	1.00051	1.06467	0.934819	1	0.280429	0.313053	0.673771	0.668386	1.08527	1.26788	1.06867
A4	0.751795	1.17332	1.07488	1	0.667828	0.905711	0.808875	0.70066	0.851303	1.07684	0.971938
A36	1.1851	0.964442	0.850459	1	0.64048	3.93951	3.79985	1.9445	1.12576	2.16851	1.51066
A26	1.24239	0.699304	1.0583	1	0.412983	0.559046	0.570644	0.507557	0.625762	1.26177	1.18131
A28	0.986584	0.916866	1.09655	1	0.600605	0.808369	1.04943	0.743622	0.674857	1.47784	1.21597
A29	1.34008	0.892289	0.767629	1	0.456716	1.44868	0.691728	1.48404	1.16066	0.957036	0.500178
A15	0.814417	0.983047	1.20254	1	1.98584	1.24577	1.72984	0.687429	1.49291	1.68693	2.49717
	Data are the Diurnal Index for Theta 4-8Hz

## Sheet: S6B (middle) Theta
Row: ZT Hour	ZT0-12; Lights On											ZT12-24; Lights Off
Row: Treatment Day	Baseline Day 4	Baseline Day 5	Baseline Day 6	Baseline Average (B4-B6)	Withdrawal Day 2	Withdrawal Day 3	Withdrawal Day 4	Withdrawal Day 5	Withdrawal Day 6	Withdrawal Day 7	Withdrawal Day 8	Baseline Day 4	Baseline Day 5	Baseline Day 6	Baseline Average (B4-B6)	Withdrawal Day 2	Withdrawal Day 3	Withdrawal Day 4	Withdrawal Day 5	Withdrawal Day 6	Withdrawal Day 7	Withdrawal Day 8
Animal ID	B4_ZT0-12_(Relative Power)	B5_ZT0-12_(Relative Power)	B6_ZT0-12_(Relative Power)	BL(avg)_ZT0-12_(Relative Power)	W2_ZT0-12_(Relative Power)	W3_ZT0-12_(Relative Power)	W4_ZT0-12_(Relative Power)	W5_ZT0-12_(Relative Power)	W6_ZT0-12_(Relative Power)	W7_ZT0-12_(Relative Power)	W8_ZT0-12_(Relative Power)	B4_ZT12-24_(Relative Power)	B5_ZT12-24_(Relative Power)	B6_ZT12-24_(Relative Power)	BL(avg)_ZT12-24_(Relative Power)	W2_ZT12-24_(Relative Power)	W3_ZT12-24_(Relative Power)	W4_ZT12-24_(Relative Power)	W5_ZT12-24_(Relative Power)	W6_ZT12-24_(Relative Power)	W7_ZT12-24_(Relative Power)	W8_ZT12-24_(Relative Power)
A2	-0.68633	-0.694679	-0.709201	-0.696737	-0.722581	-0.734904	-0.716276	-0.73753	-0.741	-0.748586	-0.728234	-0.7056	-0.711847	-0.730325	-0.715924	-0.743943	-0.754746	-0.740196	-0.741187	-0.750807	-0.749385	-0.759074
A3	-0.561456	-0.562056	-0.57913	-0.567547	-0.571512	-0.588368	-0.590991	-0.581339	-0.582949	-0.576098	-0.579924	-0.600841	-0.597968	-0.599814	-0.599541	-0.582898	-0.599279	-0.617841	-0.619937	-0.628089	-0.623419	-0.61997
A4	-0.669119	-0.659724	-0.697805	-0.675549	-0.713142	-0.699607	-0.685673	-0.68656	-0.669645	-0.693044	-0.688694	-0.676938	-0.665642	-0.681607	-0.674729	-0.692214	-0.685249	-0.67872	-0.686556	-0.687247	-0.696785	-0.700541
A36	-0.605523	-0.660028	-0.656902	-0.640818	-0.805498	-0.662486	-0.786854	-0.805099	-0.823238	-0.77596	-0.800107	-0.617865	-0.641227	-0.638271	-0.632454	-0.779722	-0.608152	-0.666226	-0.761235	-0.780135	-0.7448	-0.735054
A26	-0.656028	-0.673025	-0.68507	-0.671374	-0.672998	-0.690872	-0.704992	-0.706498	-0.700036	-0.66371	-0.695324	-0.671437	-0.674801	-0.671059	-0.672432	-0.678262	-0.701765	-0.697789	-0.69088	-0.684979	-0.676865	-0.674596
A28	-0.58472	-0.598998	-0.611571	-0.59843	-0.615669	-0.590258	-0.592454	-0.603852	-0.606502	-0.570966	-0.594594	-0.572529	-0.595997	-0.591615	-0.586714	-0.618234	-0.595577	-0.615604	-0.607469	-0.588719	-0.571714	-0.579276
A29	-0.663776	-0.687773	-0.672749	-0.674766	-0.638078	-0.645124	-0.694492	-0.714298	-0.747175	-0.690438	-0.673628	-0.689733	-0.703127	-0.700347	-0.697736	-0.638844	-0.689567	-0.686016	-0.7548	-0.7029	-0.716475	-0.662798
A15	-0.733216	-0.745195	-0.72087	-0.733094	-0.749363	-0.751244	-0.736369	-0.748694	-0.752062	-0.769311	-0.755131	-0.736992	-0.752202	-0.732922	-0.740705	-0.731056	-0.749562	-0.764758	-0.760698	-0.78513	-0.780185	-0.743865
	Data are the log of the Wake Theta 4-8Hz power relative to each rat's total power (from 0.5-50Hz) during Lights On (ZT0-12) and Off (ZT12-24)

## Sheet: S6B (right) Theta
Row: Treatment Day	Baseline Day 4								Baseline Day 5								Baseline Day 6								Baseline Average (B4-B6)								Withdrawal Day 2								Withdrawal Day 8
Row: Day_ZT Hour	B4_ZT0-3_(Relative Power)	B4_ZT3-6_(Relative Power)	B4_ZT6-9_(Relative Power)	B4_ZT9-12_(Relative Power)	B4_ZT12-15_(Relative Power)	B4_ZT15-18_(Relative Power)	B4_ZT18-21_(Relative Power)	B4_ZT21-24_(Relative Power)	B5_ZT0-3_(Relative Power)	B5_ZT3-6_(Relative Power)	B5_ZT6-9_(Relative Power)	B5_ZT9-12_(Relative Power)	B5_ZT12-15_(Relative Power)	B5_ZT15-18_(Relative Power)	B5_ZT18-21_(Relative Power)	B5_ZT21-24_(Relative Power)	B6_ZT0-3_(Relative Power)	B6_ZT3-6_(Relative Power)	B6_ZT6-9_(Relative Power)	B6_ZT9-12_(Relative Power)	B6_ZT12-15_(Relative Power)	B6_ZT15-18_(Relative Power)	B6_ZT18-21_(Relative Power)	B6_ZT21-24_(Relative Power)	BL(avg)_ZT0-3_(Relative Power)	BL(avg)_ZT3-6_(Relative Power)	BL(avg)_ZT6-9_(Relative Power)	BL(avg)_ZT9-12_(Relative Power)	BL(avg)_ZT12-15_(Relative Power)	BL(avg)_ZT15-18_(Relative Power)	BL(avg)_ZT18-21_(Relative Power)	BL(avg)_ZT21-24_(Relative Power)	W2_ZT0-3_(Relative Power)	W2_ZT3-6_(Relative Power)	W2_ZT6-9_(Relative Power)	W2_ZT9-12_(Relative Power)	W2_ZT12-15_(Relative Power)	W2_ZT15-18_(Relative Power)	W2_ZT18-21_(Relative Power)	W2_ZT21-24_(Relative Power)	W8_ZT0-3_(Relative Power)	W8_ZT3-6_(Relative Power)	W8_ZT6-9_(Relative Power)	W8_ZT9-12_(Relative Power)	W8_ZT12-15_(Relative Power)	W8_ZT15-18_(Relative Power)	W8_ZT18-21_(Relative Power)	W8_ZT21-24_(Relative Power)
Animal ID
A2	-0.670149	-0.677906	-0.677744	-0.712814	-0.721329	-0.710138	-0.70662	-0.687906	-0.641323	-0.690795	-0.692338	-0.731386	-0.726297	-0.710795	-0.709666	-0.70306	-0.704221	-0.705167	-0.724634	-0.715021	-0.731913	-0.736144	-0.728647	-0.727724	-0.671898	-0.691289	-0.698239	-0.71974	-0.726513	-0.719026	-0.714978	-0.70623	-0.702151	-0.719482	-0.729024	-0.737226	-0.737119	-0.75615	-0.741689	-0.742166	-0.679641	-0.729456	-0.735107	-0.772388	-0.772583	-0.756655	-0.770109	-0.739546
A3	-0.538458	-0.564674	-0.55497	-0.572176	-0.604895	-0.597843	-0.615701	-0.582217	-0.520586	-0.553409	-0.559299	-0.579489	-0.600262	-0.602782	-0.597256	-0.591648	-0.53551	-0.581062	-0.57776	-0.603136	-0.607681	-0.605956	-0.599202	-0.58697	-0.531518	-0.566382	-0.564009	-0.584933	-0.60428	-0.602194	-0.604053	-0.586945	-0.575444	-0.577391	-0.567227	-0.567956	-0.577688	-0.588304	-0.588877	-0.573406	-0.549878	-0.594227	-0.569526	-0.594166	-0.625438	-0.632382	-0.612687	-0.608741
A4	-0.650131	-0.673312	-0.660904	-0.685766	-0.687852	-0.677407	-0.694772	-0.660849	-0.636451	-0.660877	-0.689569	-0.675046	-0.706121	-0.646963	-0.68276	-0.656878	-0.692154	-0.688266	-0.727377	-0.703329	-0.715747	-0.678488	-0.69496	-0.663552	-0.659579	-0.674152	-0.692617	-0.688047	-0.70324	-0.66762	-0.690831	-0.660426	-0.705427	-0.713332	-0.720913	-0.714723	-0.70187	-0.681259	-0.687849	-0.695898	-0.658475	-0.705514	-0.700733	-0.693058	-0.715186	-0.689007	-0.716187	-0.693348
A36	-0.558041	-0.619596	-0.611881	-0.61341	-0.633258	-0.608592	-0.624459	-0.61224	-0.639397	-0.685421	-0.676922	-0.64953	-0.652462	-0.638079	-0.662587	-0.624209	-0.632267	-0.646823	-0.669841	-0.666028	-0.652241	-0.645947	-0.645959	-0.615863	-0.609902	-0.650613	-0.652882	-0.642989	-0.645987	-0.630873	-0.644335	-0.617437	-0.79339	-0.816433	-0.808393	-0.807288	-0.789516	-0.775995	-0.775782	-0.777961	-0.796774	-0.785924	-0.817851	-0.799287	-0.731966	-0.721971	-0.763664	-0.726846
A26	-0.606842	-0.650719	-0.679648	-0.669197	-0.685178	-0.687878	-0.665446	-0.653813	-0.651634	-0.661428	-0.676154	-0.697247	-0.692109	-0.686525	-0.660761	-0.660489	-0.628584	-0.694945	-0.69639	-0.67901	-0.697613	-0.679268	-0.663129	-0.649775	-0.62902	-0.669031	-0.684064	-0.681818	-0.691633	-0.684557	-0.663112	-0.654692	-0.67658	-0.666982	-0.668589	-0.677543	-0.671814	-0.675855	-0.673932	-0.69392	-0.702151	-0.698968	-0.716803	-0.680123	-0.639751	-0.695441	-0.702784	-0.685744
A28	-0.556518	-0.574711	-0.617336	-0.601128	-0.597793	-0.568378	-0.563077	-0.562527	-0.594463	-0.598916	-0.577574	-0.634094	-0.61966	-0.582945	-0.603229	-0.583051	-0.569071	-0.63181	-0.612941	-0.636668	-0.611074	-0.589492	-0.589026	-0.581021	-0.573351	-0.601812	-0.602617	-0.623963	-0.609509	-0.580271	-0.585111	-0.575533	-0.628516	-0.618895	-0.599079	-0.612279	-0.599639	-0.636103	-0.626196	-0.615478	-0.568162	-0.615368	-0.614632	-0.599523	-0.542977	-0.583961	-0.603568	-0.617935
A29	-0.669937	-0.672669	-0.604566	-0.674614	-0.692216	-0.694965	-0.706207	-0.672869	-0.648727	-0.708282	-0.673157	-0.696411	-0.690623	-0.705406	-0.716405	-0.702103	-0.681551	-0.688212	-0.653818	-0.649893	-0.708115	-0.695221	-0.704916	-0.694736	-0.666738	-0.689721	-0.643847	-0.673639	-0.696985	-0.698531	-0.709176	-0.689903	-0.654646	-0.620005	-0.643287	-0.647096	-0.630552	-0.626757	-0.650687	-0.639537	-0.65051	-0.668981	-0.688447	-0.668526	-0.660238	-0.675061	-0.662013	-0.670456
A15	-0.735885	-0.730623	-0.737569	-0.730188	-0.75422	-0.738236	-0.727575	-0.736864	-0.752498	-0.741226	-0.749131	-0.7276	-0.736216	-0.753543	-0.759762	-0.746669	-0.713629	-0.722875	-0.722439	-0.752973	-0.731537	-0.729382	-0.732536	-0.73564	-0.734004	-0.731574	-0.73638	-0.73692	-0.740658	-0.740387	-0.739958	-0.739724	-0.756637	-0.731562	-0.772132	-0.746912	-0.723326	-0.707161	-0.760824	-0.716121	-0.768483	-0.800775	-0.739387	-0.747739	-0.719075	-0.738083	-0.755943	-0.768316
	Data are the log of the Wake Theta 4-8Hz power relative to each rat's total power (from 0.5-50Hz) in 3h bins across baseline (average of baseline days 4-6), and withdrawal days 2 and 8

## Sheet: S6C (left) Alpha
Row: Treatment Day	Baseline Day 4	Baseline Day 5	Baseline Day 6	Baseline Average (B4-B6)	Withdrawal Day 2	Withdrawal Day 3	Withdrawal Day 4	Withdrawal Day 5	Withdrawal Day 6	Withdrawal Day 7	Withdrawal Day 8
Animal ID	B4	B5	B6	BL(avg)	W2	W3	W4	W5	W6	W7	W8
A2	1.36256	0.537533	1.09991	1	0.970138	0.874011	1.5431	0.962501	0.797902	1.15662	0.934374
A3	0.873614	1.03612	1.09027	1	0.678586	0.467249	1.26206	1.19172	1.45437	1.31213	0.945567
A4	1.41705	0.726799	0.856149	1	2.11193	2.72165	2.19002	1.7491	1.91634	1.80822	1.62186
A36	1.57487	0.570566	0.854565	1	0.554123	1.33203	0.973316	2.37222	0.666893	1.10352	1.26192
A26	0.656721	1.37565	0.967633	1	1.00836	0.677025	0.702521	0.535225	0.813372	0.805394	0.619814
A28	0.933243	1.09074	0.976022	1	0.404982	0.397773	0.597838	0.680229	1.27717	1.98305	0.846994
A29	1.05389	1.1534	0.792714	1	1.41687	1.65543	0.642408	3.61833	1.71683	0.923553	0.872477
A15	0.572261	1.39013	1.03761	1	0.826509	1.45438	1.22937	1.16895	1.42051	2.34415	1.91918
	Data are the Diurnal Index for Alpha 8-12Hz

## Sheet: S6C (middle) Alpha
Row: ZT Hour	ZT0-12; Lights On											ZT12-24; Lights Off
Row: Treatment Day	Baseline Day 4	Baseline Day 5	Baseline Day 6	Baseline Average (B4-B6)	Withdrawal Day 2	Withdrawal Day 3	Withdrawal Day 4	Withdrawal Day 5	Withdrawal Day 6	Withdrawal Day 7	Withdrawal Day 8	Baseline Day 4	Baseline Day 5	Baseline Day 6	Baseline Average (B4-B6)	Withdrawal Day 2	Withdrawal Day 3	Withdrawal Day 4	Withdrawal Day 5	Withdrawal Day 6	Withdrawal Day 7	Withdrawal Day 8
Animal ID	B4_ZT0-12_(Relative Power)	B5_ZT0-12_(Relative Power)	B6_ZT0-12_(Relative Power)	BL(avg)_ZT0-12_(Relative Power)	W2_ZT0-12_(Relative Power)	W3_ZT0-12_(Relative Power)	W4_ZT0-12_(Relative Power)	W5_ZT0-12_(Relative Power)	W6_ZT0-12_(Relative Power)	W7_ZT0-12_(Relative Power)	W8_ZT0-12_(Relative Power)	B4_ZT12-24_(Relative Power)	B5_ZT12-24_(Relative Power)	B6_ZT12-24_(Relative Power)	BL(avg)_ZT12-24_(Relative Power)	W2_ZT12-24_(Relative Power)	W3_ZT12-24_(Relative Power)	W4_ZT12-24_(Relative Power)	W5_ZT12-24_(Relative Power)	W6_ZT12-24_(Relative Power)	W7_ZT12-24_(Relative Power)	W8_ZT12-24_(Relative Power)
A2	-1.1242	-1.12851	-1.14786	-1.13352	-1.18679	-1.18509	-1.14575	-1.15988	-1.16341	-1.16368	-1.1672	-1.1211	-1.13516	-1.13938	-1.13188	-1.18426	-1.18031	-1.15611	-1.15379	-1.15709	-1.15771	-1.15218
A3	-1.07174	-1.10228	-1.11028	-1.09477	-1.15512	-1.12569	-1.09299	-1.09845	-1.09518	-1.09442	-1.11421	-1.03048	-1.02437	-1.03678	-1.03055	-1.1347	-1.09948	-1.05998	-1.05112	-1.04763	-1.04833	-1.05095
A4	-1.11856	-1.13522	-1.12982	-1.12787	-1.16165	-1.14329	-1.15295	-1.14799	-1.13214	-1.14497	-1.15137	-1.12729	-1.12716	-1.12761	-1.12735	-1.17801	-1.1549	-1.15657	-1.13997	-1.13921	-1.14551	-1.1453
A36	-1.10792	-1.13489	-1.14435	-1.12905	-1.18563	-1.20531	-1.19532	-1.19203	-1.19941	-1.1783	-1.18561	-1.07721	-1.13685	-1.10714	-1.10707	-1.19708	-1.1712	-1.16729	-1.23378	-1.19315	-1.19911	-1.21498
A26	-1.13802	-1.16693	-1.16805	-1.15767	-1.19969	-1.17639	-1.16463	-1.1628	-1.14561	-1.11819	-1.14884	-1.12631	-1.12583	-1.13121	-1.12778	-1.18258	-1.16634	-1.15478	-1.15016	-1.13074	-1.11902	-1.14105
A28	-1.11392	-1.14188	-1.16997	-1.14192	-1.10469	-1.11625	-1.11088	-1.11476	-1.12397	-1.09106	-1.11612	-1.06836	-1.08215	-1.08804	-1.07952	-1.12241	-1.11413	-1.13733	-1.12436	-1.10563	-1.08373	-1.12179
A29	-1.0992	-1.09129	-1.08962	-1.09337	-1.11891	-1.10012	-1.15138	-1.16282	-1.17854	-1.13657	-1.13102	-1.07374	-1.07246	-1.07668	-1.07429	-1.08358	-1.14281	-1.15638	-1.21254	-1.13612	-1.15828	-1.1269
A15	-1.13029	-1.13473	-1.13003	-1.13168	-1.17465	-1.13894	-1.15253	-1.15073	-1.161	-1.18023	-1.17152	-1.12391	-1.13397	-1.09961	-1.11917	-1.17595	-1.18657	-1.18563	-1.17082	-1.20337	-1.19667	-1.15218
	Data are the log of the Wake Alpha 8-12Hz power relative to each rat's total power (from 0.5-50Hz) during Lights On (ZT0-12) and Off (ZT12-24)

## Sheet: S6C (right) Alpha
Row: Treatment Day	Baseline Day 4								Baseline Day 5								Baseline Day 6								Baseline Average (B4-B6)								Withdrawal Day 2								Withdrawal Day 8
Row: Day_ZT Hour	B4_ZT0-3_(Relative Power)	B4_ZT3-6_(Relative Power)	B4_ZT6-9_(Relative Power)	B4_ZT9-12_(Relative Power)	B4_ZT12-15_(Relative Power)	B4_ZT15-18_(Relative Power)	B4_ZT18-21_(Relative Power)	B4_ZT21-24_(Relative Power)	B5_ZT0-3_(Relative Power)	B5_ZT3-6_(Relative Power)	B5_ZT6-9_(Relative Power)	B5_ZT9-12_(Relative Power)	B5_ZT12-15_(Relative Power)	B5_ZT15-18_(Relative Power)	B5_ZT18-21_(Relative Power)	B5_ZT21-24_(Relative Power)	B6_ZT0-3_(Relative Power)	B6_ZT3-6_(Relative Power)	B6_ZT6-9_(Relative Power)	B6_ZT9-12_(Relative Power)	B6_ZT12-15_(Relative Power)	B6_ZT15-18_(Relative Power)	B6_ZT18-21_(Relative Power)	B6_ZT21-24_(Relative Power)	BL(avg)_ZT0-3_(Relative Power)	BL(avg)_ZT3-6_(Relative Power)	BL(avg)_ZT6-9_(Relative Power)	BL(avg)_ZT9-12_(Relative Power)	BL(avg)_ZT12-15_(Relative Power)	BL(avg)_ZT15-18_(Relative Power)	BL(avg)_ZT18-21_(Relative Power)	BL(avg)_ZT21-24_(Relative Power)	W2_ZT0-3_(Relative Power)	W2_ZT3-6_(Relative Power)	W2_ZT6-9_(Relative Power)	W2_ZT9-12_(Relative Power)	W2_ZT12-15_(Relative Power)	W2_ZT15-18_(Relative Power)	W2_ZT18-21_(Relative Power)	W2_ZT21-24_(Relative Power)	W8_ZT0-3_(Relative Power)	W8_ZT3-6_(Relative Power)	W8_ZT6-9_(Relative Power)	W8_ZT9-12_(Relative Power)	W8_ZT12-15_(Relative Power)	W8_ZT15-18_(Relative Power)	W8_ZT18-21_(Relative Power)	W8_ZT21-24_(Relative Power)
Animal ID
A2	-1.15186	-1.12493	-1.09096	-1.11633	-1.11823	-1.12585	-1.12617	-1.11553	-1.12648	-1.12715	-1.13443	-1.12632	-1.12075	-1.13622	-1.14052	-1.14478	-1.14737	-1.14184	-1.17587	-1.15436	-1.14029	-1.1267	-1.13622	-1.15139	-1.1419	-1.13131	-1.13375	-1.13233	-1.12642	-1.12959	-1.1343	-1.13723	-1.18445	-1.17395	-1.19749	-1.19183	-1.18792	-1.1947	-1.15772	-1.20108	-1.18612	-1.17028	-1.15332	-1.14435	-1.14493	-1.14746	-1.14707	-1.16811
A3	-1.09801	-1.10264	-1.04658	-1.05744	-1.03212	-1.02963	-1.02019	-1.04222	-1.09911	-1.10729	-1.11644	-1.09025	-1.02363	-1.01866	-1.02246	-1.03056	-1.13862	-1.12825	-1.09614	-1.09966	-1.03573	-1.03637	-1.03792	-1.03884	-1.11191	-1.11273	-1.08639	-1.08245	-1.03049	-1.02822	-1.02686	-1.0372	-1.1373	-1.17986	-1.163	-1.14625	-1.14041	-1.14487	-1.11582	-1.14766	-1.12999	-1.12158	-1.10344	-1.10449	-1.05392	-1.05022	-1.04075	-1.05404
A4	-1.14098	-1.12714	-1.11245	-1.09685	-1.09939	-1.14605	-1.13406	-1.12808	-1.14366	-1.13549	-1.12587	-1.13449	-1.11842	-1.12445	-1.12059	-1.13916	-1.13881	-1.12806	-1.13573	-1.11968	-1.10908	-1.13635	-1.1269	-1.13363	-1.14115	-1.13023	-1.12468	-1.11701	-1.10897	-1.13562	-1.12718	-1.13362	-1.16757	-1.17107	-1.12409	-1.16571	-1.15772	-1.18877	-1.16752	-1.19742	-1.16987	-1.16041	-1.11356	-1.13179	-1.12209	-1.15212	-1.14837	-1.15126
A36	-1.16037	-1.08499	-1.09766	-1.11359	-1.09283	-1.0521	-1.07895	-1.09161	-1.14605	-1.12794	-1.14076	-1.13163	-1.15629	-1.14173	-1.14904	-1.11706	-1.15982	-1.15615	-1.14476	-1.12099	-1.11387	-1.11085	-1.10639	-1.10107	-1.15541	-1.12302	-1.12773	-1.12207	-1.121	-1.10156	-1.11146	-1.10325	-1.17143	-1.1977	-1.1751	-1.19978	-1.20952	-1.19743	-1.19608	-1.18707	-1.13583	-1.19841	-1.16419	-1.19395	-1.20836	-1.21109	-1.21601	-1.22259
A26	-1.10245	-1.14292	-1.14234	-1.14042	-1.13074	-1.14305	-1.11995	-1.11496	-1.20166	-1.16256	-1.15985	-1.16952	-1.12873	-1.13673	-1.11661	-1.1225	-1.17606	-1.16022	-1.17984	-1.17411	-1.15124	-1.12776	-1.13214	-1.12002	-1.16006	-1.15523	-1.16068	-1.16135	-1.1369	-1.13584	-1.1229	-1.11916	-1.21222	-1.19886	-1.20828	-1.17707	-1.17602	-1.14987	-1.20223	-1.19096	-1.14217	-1.1608	-1.13695	-1.15163	-1.12248	-1.14464	-1.16048	-1.15219
A28	-1.1165	-1.1047	-1.16189	-1.10109	-1.09384	-1.06509	-1.06201	-1.06202	-1.18339	-1.15026	-1.12902	-1.1174	-1.11564	-1.07496	-1.08662	-1.06666	-1.15317	-1.16992	-1.18087	-1.1607	-1.11605	-1.08864	-1.07996	-1.07642	-1.15102	-1.14163	-1.15726	-1.1264	-1.10851	-1.07623	-1.0762	-1.06837	-1.08609	-1.11228	-1.10893	-1.12176	-1.12943	-1.12583	-1.12715	-1.10898	-1.09684	-1.17889	-1.10156	-1.13496	-1.08824	-1.13312	-1.16344	-1.15677
A29	-1.1101	-1.09485	-1.0493	-1.1075	-1.10038	-1.07197	-1.07758	-1.05564	-1.09833	-1.09664	-1.12812	-1.06157	-1.06233	-1.08603	-1.07876	-1.06712	-1.08221	-1.10064	-1.08156	-1.10407	-1.10298	-1.05833	-1.06929	-1.08033	-1.09688	-1.09738	-1.08633	-1.09105	-1.08856	-1.07211	-1.07521	-1.0677	-1.14248	-1.1048	-1.12458	-1.1145	-1.08677	-1.08685	-1.10818	-1.06072	-1.13645	-1.11466	-1.13859	-1.12355	-1.12422	-1.165	-1.12399	-1.15261
A15	-1.1217	-1.13681	-1.13777	-1.12875	-1.14644	-1.11801	-1.11876	-1.12653	-1.14189	-1.16036	-1.1196	-1.0913	-1.14054	-1.13434	-1.14538	-1.12192	-1.125	-1.12627	-1.14247	-1.14552	-1.12308	-1.09567	-1.10127	-1.09398	-1.12953	-1.14115	-1.13328	-1.12186	-1.13669	-1.116	-1.1218	-1.11414	-1.19655	-1.17003	-1.1829	-1.1555	-1.18671	-1.16474	-1.18241	-1.17399	-1.17672	-1.22136	-1.18174	-1.13685	-1.12602	-1.14147	-1.1747	-1.17494
	Data are the log of the Wake Alpha 8-12Hz power relative to each rat's total power (from 0.5-50Hz) in 3h bins across baseline (average of baseline days 4-6), and withdrawal days 2 and 8

## Sheet: S6D (left) Beta
Row: Treatment Day	Baseline Day 4	Baseline Day 5	Baseline Day 6	Baseline Average (B4-B6)	Withdrawal Day 2	Withdrawal Day 3	Withdrawal Day 4	Withdrawal Day 5	Withdrawal Day 6	Withdrawal Day 7	Withdrawal Day 8
Animal ID	B4	B5	B6	BL(avg)	W2	W3	W4	W5	W6	W7	W8
A2	0.832452	1.39229	0.775255	1	0.656572	1.03655	0.752908	0.634012	1.00513	0.887777	1.17107
A3	1.04059	0.686558	1.27285	1	0.393947	0.66803	0.795369	0.942989	1.24883	1.38867	0.8684
A4	0.934289	0.984956	1.08075	1	0.999908	0.762039	0.907879	0.996672	1.07167	0.949102	1.28291
A36	1.17673	0.979753	0.843518	1	0.433241	1.52928	2.14776	1.34551	0.641548	0.944684	1.27647
A26	0.820019	0.966163	1.21382	1	0.813581	0.342265	0.492347	0.657363	0.704986	0.979733	1.41481
A28	0.887083	0.843415	1.2695	1	0.735144	0.684963	0.777754	0.503018	0.923238	1.14219	1.07726
A29	1.00654	1.11988	0.873576	1	0.471858	1.32872	0.864026	1.52294	1.14614	1.50053	0.772197
A15	0.426065	1.54599	1.02795	1	1.53255	1.89377	1.0026	2.01546	1.53151	3.17119	1.63482
	Data are the Diurnal Index for Beta 12-30Hz

[truncated: 5 more sheets: S6D (middle) Beta, S6D (right) Beta, S6E (left) Gamma, S6E (middle) Gamma, S6E (right) Gamma]
