# Supplementary material for: Spontaneous oxycodone withdrawal disrupts sleep, diurnal, and electrophysiological dynamics in rats
Source: PLoS One. 2025 Jan 17;20(1):e0312794. doi: 10.1371/journal.pone.0312794 (PMC11741586; doi:10.1371/journal.pone.0312794)
Supplement: S1 File — (ZIP) [file pone.0312794.s001.zip › All Supplementary Figures and Data 101824/S7_Data.xlsx]

## Sheet: S7A left
Row: Treatment Day	Baseline Day 4	Baseline Day 5	Baseline Day 6	Baseline Average (B4-B6)	Withdrawal Day 2	Withdrawal Day 3	Withdrawal Day 4	Withdrawal Day 5	Withdrawal Day 6	Withdrawal Day 7	Withdrawal Day 8
Animal ID	B4	B5	B6	BL(avg)	W2	W3	W4	W5	W6	W7	W8
A2	0.845385	1.17199	0.982629	1	0.431516	0.352136	0.659041	0.556837	0.605775	0.407065	0.455588
A3	0.857195	0.988838	1.15397	1	0.375764	0.416859	0.748109	1.06947	1.0884	1.19796	0.699676
A4	0.949908	0.941797	1.10829	1	0.447261	0.457233	1.00526	0.752193	1.01838	1.06325	0.711316
A36	0.89287	1.36552	0.741609	1	0.31211	1.10697	1.62793	0.731359	1.17336	0.737453	1.09251
A26	0.958716	0.892444	1.14884	1	0.112479	0.175415	0.237648	0.346656	0.261479	0.484148	0.356841
A28	0.81028	1.0298	1.15992	1	0.660011	0.330276	0.300045	0.250241	0.335178	0.368829	0.304762
A29	1.19644	0.937465	0.866094	1	0.390253	0.161059	0.543044	0.43372	0.406932	0.504119	0.455842
A15	0.876944	1.14227	0.980783	1	0.747512	0.538959	0.663757	0.693358	0.832827	0.836158	0.936255
	Data are the Diurnal Index for NREM Low frequency 1-4Hz slopes

## Sheet: S7A middle
Row: ZT Hour	ZT0-12; Lights On											ZT12-24; Lights Off
Row: Treatment Day	Baseline Day 4	Baseline Day 5	Baseline Day 6	Baseline Average (B4-B6)	Withdrawal Day 2	Withdrawal Day 3	Withdrawal Day 4	Withdrawal Day 5	Withdrawal Day 6	Withdrawal Day 7	Withdrawal Day 8	Baseline Day 4	Baseline Day 5	Baseline Day 6	Baseline Average (B4-B6)	Withdrawal Day 2	Withdrawal Day 3	Withdrawal Day 4	Withdrawal Day 5	Withdrawal Day 6	Withdrawal Day 7	Withdrawal Day 8
Animal ID	B4_ZT0-12_(Slope)	B5_ZT0-12_(Slope)	B6_ZT0-12_(Slope)	BL(avg)_ZT0-12_(Slope)	W2_ZT0-12_(Slope)	W3_ZT0-12_(Slope)	W4_ZT0-12_(Slope)	W5_ZT0-12_(Slope)	W6_ZT0-12_(Slope)	W7_ZT0-12_(Slope)	W8_ZT0-12_(Slope)	B4_ZT12-24_(Slope)	B5_ZT12-24_(Slope)	B6_ZT12-24_(Slope)	BL(avg)_ZT12-24_(Slope)	W2_ZT12-24_(Slope)	W3_ZT12-24_(Slope)	W4_ZT12-24_(Slope)	W5_ZT12-24_(Slope)	W6_ZT12-24_(Slope)	W7_ZT12-24_(Slope)	W8_ZT12-24_(Slope)
A2	-0.842272	-0.847068	-0.788699	-0.826013	-0.483383	-0.513981	-0.527244	-0.543704	-0.633248	-0.549712	-0.570643	-0.658921	-0.683964	-0.689291	-0.677392	-0.508926	-0.471358	-0.525853	-0.52024	-0.605549	-0.609495	-0.553086
A3	-0.814805	-0.783177	-0.848446	-0.815476	-0.459994	-0.449726	-0.532539	-0.542678	-0.710048	-0.652853	-0.691001	-0.773131	-0.727793	-0.859779	-0.786901	-0.553628	-0.618432	-0.490262	-0.52713	-0.569888	-0.57502	-0.777539
A4	-0.625432	-0.672328	-0.587338	-0.628366	-0.459597	-0.468142	-0.473481	-0.583441	-0.649557	-0.619383	-0.661441	-0.463732	-0.521052	-0.47037	-0.485051	-0.47534	-0.452043	-0.400098	-0.450106	-0.596239	-0.511846	-0.5347
A36	-0.773372	-0.762784	-0.695812	-0.743989	-0.351512	-0.59259	-0.594726	-0.448532	-0.700324	-0.597374	-0.54936	-0.572814	-0.474791	-0.588267	-0.545291	-0.276226	-0.867313	-0.751995	-0.679733	-0.66233	-0.535379	-0.640983
A26	-0.814894	-0.560356	-0.737378	-0.704209	-0.434107	-0.346822	-0.310982	-0.336488	-0.368036	-0.482957	-0.372226	-0.439312	-0.305472	-0.454143	-0.399642	-0.397811	-0.393276	-0.384034	-0.378003	-0.454019	-0.492204	-0.441835
A28	-0.530668	-0.546111	-0.578593	-0.551791	-0.671377	-0.519746	-0.464235	-0.501854	-0.523215	-0.569559	-0.57323	-0.416874	-0.464873	-0.465316	-0.449021	-0.555024	-0.490953	-0.486944	-0.55283	-0.544143	-0.625797	-0.554694
A29	-0.489698	-0.503358	-0.535739	-0.509598	-0.466996	-0.45484	-0.436387	-0.432671	-0.45379	-0.452511	-0.462906	-0.42075	-0.490434	-0.438925	-0.450036	-0.487453	-0.458958	-0.476589	-0.501085	-0.494107	-0.504327	-0.455853
A15	-0.795409	-0.738226	-0.866619	-0.800085	-0.594865	-0.607876	-0.627392	-0.667167	-0.672674	-0.729637	-0.743759	-0.583437	-0.605799	-0.626708	-0.605314	-0.642275	-0.69257	-0.584263	-0.690704	-0.544812	-0.673513	-0.668341
	Data are the Low frequency 1-4Hz slopes for lights on (ZT0-12) and off (ZT12-24)

## Sheet: S7A right
Row: Treatment Day	Baseline Day 4								Baseline Day 5								Baseline Day 6								Baseline Average (B4-B6)								Withdrawal Day 2								Withdrawal Day 8
Row: Day_ZT Hour	B4_ZT0-3_(Slope)	B4_ZT3-6_(Slope)	B4_ZT6-9_(Slope)	B4_ZT9-12_(Slope)	B4_ZT12-15_(Slope)	B4_ZT15-18_(Slope)	B4_ZT18-21_(Slope)	B4_ZT21-24_(Slope)	B5_ZT0-3_(Slope)	B5_ZT3-6_(Slope)	B5_ZT6-9_(Slope)	B5_ZT9-12_(Slope)	B5_ZT12-15_(Slope)	B5_ZT15-18_(Slope)	B5_ZT18-21_(Slope)	B5_ZT21-24_(Slope)	B6_ZT0-3_(Slope)	B6_ZT3-6_(Slope)	B6_ZT6-9_(Slope)	B6_ZT9-12_(Slope)	B6_ZT12-15_(Slope)	B6_ZT15-18_(Slope)	B6_ZT18-21_(Slope)	B6_ZT21-24_(Slope)	BL(avg)_ZT0-3_(Slope)	BL(avg)_ZT3-6_(Slope)	BL(avg)_ZT6-9_(Slope)	BL(avg)_ZT9-12_(Slope)	BL(avg)_ZT12-15_(Slope)	BL(avg)_ZT15-18_(Slope)	BL(avg)_ZT18-21_(Slope)	BL(avg)_ZT21-24_(Slope)	W2_ZT0-3_(Slope)	W2_ZT3-6_(Slope)	W2_ZT6-9_(Slope)	W2_ZT9-12_(Slope)	W2_ZT12-15_(Slope)	W2_ZT15-18_(Slope)	W2_ZT18-21_(Slope)	W2_ZT21-24_(Slope)	W8_ZT0-3_(Slope)	W8_ZT3-6_(Slope)	W8_ZT6-9_(Slope)	W8_ZT9-12_(Slope)	W8_ZT12-15_(Slope)	W8_ZT15-18_(Slope)	W8_ZT18-21_(Slope)	W8_ZT21-24_(Slope)
Animal ID
A2	-0.755767	-0.815699	-0.865773	-0.692413	-0.612156	-0.601113	-0.634123	-0.740466	-0.816657	-0.781416	-0.753105	-0.603335	-0.635842	-0.753742	-0.645717	-0.449749	-0.791656	-0.826533	-0.786676	-0.685318	-0.588921	-0.673198	-0.665975	-0.518906	-0.788026	-0.807883	-0.801851	-0.660355	-0.612306	-0.676018	-0.648605	-0.569707	-0.4869	-0.485899	-0.481091	-0.485287	-0.441594	-0.543979	-0.576686	-0.483648	-0.595386	-0.586557	-0.59404	-0.49712	-0.4694	-0.544241	-0.548514	-0.612029
A3	-1.00011	-0.721474	-0.723718	-0.693164	-0.670371	-0.832788	-0.847907	-0.69019	-0.877011	-0.862131	-0.741844	-0.590807	-0.676727	-0.688793	-0.58544	-0.496627	-0.963312	-0.814217	-0.879589	-0.701965	-0.519406	-0.817561	-0.957842	-0.759723	-0.946813	-0.799274	-0.781717	-0.661979	-0.622168	-0.779714	-0.797063	-0.648847	-0.466573	-0.437941	-0.47312	-0.470761	-0.453413	-0.523113	-0.470354	-0.58249	-0.845714	-0.710813	-0.657475	-0.576563	-0.757423	-0.621452	-0.776169	-0.59046
A4	-0.564727	-0.666917	-0.722442	-0.535593	-0.48139	-0.559486	-0.385263	-0.382261	-0.563532	-0.750015	-0.6815	-0.582861	-0.547903	-0.459875	-0.544877	-0.412739	-0.552188	-0.815902	-0.638091	-0.593644	-0.463568	-0.419	-0.475806	-0.478537	-0.560149	-0.744278	-0.680678	-0.570699	-0.49762	-0.479454	-0.468649	-0.424512	-0.471558	-0.459311	-0.434408	-0.455606	-0.377996	-0.475185	-0.426215	-0.538169	-0.592343	-0.742579	-0.652407	-0.556033	-0.493904	-0.648915	-0.487843	-0.566528
A36	-0.959943	-0.750468	-0.662487	-0.556037	-0.522918	-0.53293	-0.48194	-0.426824	-1.16662	-0.754799	-0.631753	-0.536056	-0.477696	-0.662194	-0.507662	-0.351286	-0.872385	-0.637092	-0.501213	-0.501512	-0.429582	-0.66922	-0.541774	-0.675671	-0.999648	-0.71412	-0.598484	-0.531202	-0.476732	-0.621448	-0.510459	-0.484594	-0.425522	-0.363298	-0.281982	-0.37445	-0.239166	-0.278377	-0.295436	-0.27507	-1.00757	-0.594528	-0.505353	-0.391221	-0.463415	-0.689623	-0.814494	-1.04354
A26	-0.921872	-0.682534	-0.781444	-0.527919	-0.640798	-0.421407	-0.334302	-0.446435	-0.827057	-0.573673	-0.544026	-0.460815	-0.437496	-0.280103	-0.307444	-0.350207	-1.01041	-0.681942	-0.680705	-0.495175	-0.428688	-0.30632	-0.458282	-0.413541	-0.919781	-0.64605	-0.668725	-0.494637	-0.502327	-0.335943	-0.366676	-0.403394	-0.447059	-0.430011	-0.430743	-0.421324	-0.424471	-0.392906	-0.396195	-0.378124	-0.386758	-0.400103	-0.374576	-0.315134	-0.533831	-0.427904	-0.409468	-0.458313
A28	-0.636057	-0.558484	-0.497675	-0.465949	-0.328993	-0.448131	-0.485769	-0.489358	-0.724426	-0.536991	-0.540386	-0.442713	-0.506258	-0.437216	-0.463526	-0.334171	-0.853312	-0.602208	-0.544145	-0.496664	-0.501917	-0.49964	-0.413749	-0.414916	-0.737931	-0.565894	-0.527402	-0.468442	-0.445723	-0.461662	-0.454348	-0.412815	-0.772191	-0.713429	-0.607504	-0.61362	-0.5831	-0.569988	-0.522073	-0.52677	-0.618217	-0.605006	-0.534382	-0.542198	-0.578385	-0.588748	-0.574739	-0.502724
A29	-0.558356	-0.504831	-0.486596	-0.3922	-0.485668	-0.412814	-0.372128	-0.229373	-0.707456	-0.541744	-0.466342	-0.449682	-0.493488	-0.487115	-0.464239	-0.524722	-0.613661	-0.592045	-0.543319	-0.492682	-0.383861	-0.426472	-0.482221	-0.62201	-0.626491	-0.546207	-0.498752	-0.444855	-0.454339	-0.442134	-0.439529	-0.458701	-0.46539	-0.529589	-0.450579	-0.433672	-0.540979	-0.522713	-0.444274	-0.467196	-0.527547	-0.481007	-0.402204	-0.421757	-0.483938	-0.459609	-0.442937	-0.489215
A15	-0.911617	-0.855393	-0.857982	-0.644302	-0.528633	-0.580627	-0.663085	-0.701832	-1.04947	-0.839804	-0.728772	-0.649298	-0.550611	-0.613	-0.661411	-0.740703	-0.856578	-1.04433	-0.924018	-0.7133	-0.631115	-0.70976	-0.622787	-0.616001	-0.939222	-0.913177	-0.836924	-0.668967	-0.570119	-0.634463	-0.649095	-0.686179	-0.630153	-0.674391	-0.59619	-0.505011	-0.566599	-0.640973	-0.607691	-0.831469	-0.609147	-0.831719	-0.67392	-0.505909	-0.422832	-0.68181	-0.533128	-0.601532
	Data are NREM Low Frequency 1-4Hz slopes in 3h bins across baseline (average of days 4-6) and withdrawal days 2 and 8

## Sheet: S7B left
Row: Treatment Day	Baseline Day 4	Baseline Day 5	Baseline Day 6	Baseline Average (B4-B6)	Withdrawal Day 2	Withdrawal Day 3	Withdrawal Day 4	Withdrawal Day 5	Withdrawal Day 6	Withdrawal Day 7	Withdrawal Day 8
Animal ID	B4	B5	B6	BL(avg)	W2	W3	W4	W5	W6	W7	W8
A2	1.03412	1.12063	0.845245	1	0.362271	0.508374	0.599767	0.716703	0.686173	0.712802	0.726582
A3	1.08191	0.993582	0.924512	1	0.298797	0.96771	0.749321	1.11973	0.82212	0.918407	0.872504
A4	1.01749	1.09931	0.883204	1	0.678955	0.62551	0.828976	1.00625	1.12662	1.04599	0.916432
A36	1.00033	0.988209	1.01146	1	0.191059	0.488631	0.920723	0.809588	0.66939	0.572925	0.713835
A26	1.01645	0.972584	1.01096	1	0.21367	0.203794	0.618712	0.791018	0.445298	0.57969	0.764873
A28	1.0056	0.851237	1.14316	1	0.467835	0.205421	0.160707	0.294389	0.381441	0.426879	0.554743
A29	0.985205	1.14494	0.869851	1	0.190014	0.146453	0.149876	0.585278	0.329557	0.219689	0.367443
A15	0.714898	1.13502	1.15008	1	0.428861	0.470424	0.604552	0.628328	0.854049	0.808123	0.700293
Data represent the Diurnal Index for the 1-10Hz NREM 1/f slope

## Sheet: S7B middle
Row: ZT Hour	ZT0-12; Lights On											ZT12-24; Lights Off
Row: Treatment Day	Baseline Day 4	Baseline Day 5	Baseline Day 6	Baseline Average (B4-B6)	Withdrawal Day 2	Withdrawal Day 3	Withdrawal Day 4	Withdrawal Day 5	Withdrawal Day 6	Withdrawal Day 7	Withdrawal Day 8	Baseline Day 4	Baseline Day 5	Baseline Day 6	Baseline Average (B4-B6)	Withdrawal Day 2	Withdrawal Day 3	Withdrawal Day 4	Withdrawal Day 5	Withdrawal Day 6	Withdrawal Day 7	Withdrawal Day 8
Animal ID	B4_ZT0-12_(Slope)	B5_ZT0-12_(Slope)	B6_ZT0-12_(Slope)	BL(avg)_ZT0-12_(Slope)	W2_ZT0-12_(Slope)	W3_ZT0-12_(Slope)	W4_ZT0-12_(Slope)	W5_ZT0-12_(Slope)	W6_ZT0-12_(Slope)	W7_ZT0-12_(Slope)	W8_ZT0-12_(Slope)	B4_ZT12-24_(Slope)	B5_ZT12-24_(Slope)	B6_ZT12-24_(Slope)	BL(avg)_ZT12-24_(Slope)	W2_ZT12-24_(Slope)	W3_ZT12-24_(Slope)	W4_ZT12-24_(Slope)	W5_ZT12-24_(Slope)	W6_ZT12-24_(Slope)	W7_ZT12-24_(Slope)	W8_ZT12-24_(Slope)
A2	-0.762261	-0.737121	-0.725389	-0.74159	-0.474592	-0.504633	-0.571326	-0.660021	-0.627944	-0.573973	-0.620371	-0.637854	-0.586556	-0.60302	-0.609143	-0.550779	-0.616437	-0.652632	-0.664522	-0.637796	-0.593277	-0.57977
A3	-0.728803	-0.665659	-0.70456	-0.699674	-0.555242	-0.471863	-0.569563	-0.63105	-0.674824	-0.62097	-0.656684	-0.725736	-0.617192	-0.735746	-0.692891	-0.603102	-0.734619	-0.789842	-0.814574	-0.7714	-0.761871	-0.798621
A4	-0.808522	-0.818793	-0.720613	-0.782642	-0.715694	-0.80736	-0.765634	-0.860744	-0.790409	-0.724521	-0.776732	-0.693837	-0.680071	-0.655159	-0.676356	-0.902165	-0.936155	-0.901004	-0.86979	-0.74817	-0.796862	-0.7569
A36	-0.942779	-0.875071	-0.839822	-0.885891	-0.617823	-0.610813	-0.69464	-0.763473	-0.743381	-0.781389	-0.712738	-0.90976	-0.855457	-0.843743	-0.869654	-0.671251	-0.73052	-0.780235	-0.984935	-0.865072	-0.858529	-0.877955
A26	-0.851225	-0.749116	-0.790162	-0.796834	-0.638596	-0.657202	-0.627968	-0.678286	-0.718416	-0.858402	-0.657683	-0.788844	-0.639324	-0.690619	-0.706263	-0.640834	-0.704598	-0.735271	-0.77186	-0.82228	-0.738103	-0.746727
A28	-0.379753	-0.369544	-0.411717	-0.387004	-0.524844	-0.412037	-0.389643	-0.437968	-0.450531	-0.476693	-0.430949	-0.267658	-0.254238	-0.293121	-0.271672	-0.452802	-0.355599	-0.395467	-0.451547	-0.451973	-0.502708	-0.457671
A29	-0.422852	-0.445502	-0.477789	-0.448714	-0.63918	-0.558058	-0.53913	-0.542444	-0.502959	-0.521338	-0.472053	-0.321335	-0.32526	-0.335924	-0.327506	-0.615123	-0.553849	-0.519724	-0.584267	-0.561623	-0.548308	-0.485049
A15	-0.742533	-0.712662	-0.827226	-0.760807	-0.713022	-0.706267	-0.767084	-0.792424	-0.791258	-0.767578	-0.769082	-0.575111	-0.559198	-0.592185	-0.575498	-0.65568	-0.749167	-0.725471	-0.728697	-0.707746	-0.683196	-0.642309
Data are NREM 1-10Hz slopes across baseline (average of days 4-6) and withdrawal days 2 and 8 during lights on ZT0-12 and lights off ZT12-24

## Sheet: S7B right
Row: Treatment Day	Baseline Day 4								Baseline Day 5								Baseline Day 6								Baseline Average (B4-B6)								Withdrawal Day 2								Withdrawal Day 8
Row: Day_ZT Hour	B4_ZT0-3_(Slope)	B4_ZT3-6_(Slope)	B4_ZT6-9_(Slope)	B4_ZT9-12_(Slope)	B4_ZT12-15_(Slope)	B4_ZT15-18_(Slope)	B4_ZT18-21_(Slope)	B4_ZT21-24_(Slope)	B5_ZT0-3_(Slope)	B5_ZT3-6_(Slope)	B5_ZT6-9_(Slope)	B5_ZT9-12_(Slope)	B5_ZT12-15_(Slope)	B5_ZT15-18_(Slope)	B5_ZT18-21_(Slope)	B5_ZT21-24_(Slope)	B6_ZT0-3_(Slope)	B6_ZT3-6_(Slope)	B6_ZT6-9_(Slope)	B6_ZT9-12_(Slope)	B6_ZT12-15_(Slope)	B6_ZT15-18_(Slope)	B6_ZT18-21_(Slope)	B6_ZT21-24_(Slope)	BL(avg)_ZT0-3_(Slope)	BL(avg)_ZT3-6_(Slope)	BL(avg)_ZT6-9_(Slope)	BL(avg)_ZT9-12_(Slope)	BL(avg)_ZT12-15_(Slope)	BL(avg)_ZT15-18_(Slope)	BL(avg)_ZT18-21_(Slope)	BL(avg)_ZT21-24_(Slope)	W2_ZT0-3_(Slope)	W2_ZT3-6_(Slope)	W2_ZT6-9_(Slope)	W2_ZT9-12_(Slope)	W2_ZT12-15_(Slope)	W2_ZT15-18_(Slope)	W2_ZT18-21_(Slope)	W2_ZT21-24_(Slope)	W8_ZT0-3_(Slope)	W8_ZT3-6_(Slope)	W8_ZT6-9_(Slope)	W8_ZT9-12_(Slope)	W8_ZT12-15_(Slope)	W8_ZT15-18_(Slope)	W8_ZT18-21_(Slope)	W8_ZT21-24_(Slope)
Animal ID
A2	-1.11965	-0.784203	-0.747274	-0.560747	-0.565834	-0.610449	-0.719872	-0.745576	-1.07565	-0.916337	-0.644529	-0.501256	-0.469995	-0.630054	-0.624066	-0.693305	-0.980876	-0.798173	-0.708539	-0.589593	-0.524057	-0.620524	-0.615883	-0.628232	-1.05872	-0.832904	-0.700114	-0.550532	-0.519962	-0.620342	-0.653274	-0.689038	-0.555268	-0.52175	-0.46895	-0.450435	-0.489152	-0.53043	-0.646227	-0.60028	-0.864201	-0.748143	-0.590035	-0.471514	-0.509188	-0.587544	-0.574074	-0.694012
A3	-1.00149	-0.687091	-0.647216	-0.607586	-0.549555	-0.756008	-0.836687	-0.7605	-0.898437	-0.72759	-0.567081	-0.483393	-0.488783	-0.594758	-0.7273	-0.588762	-0.925508	-0.703458	-0.647814	-0.539317	-0.604905	-0.70378	-0.840626	-0.72059	-0.941813	-0.706046	-0.620704	-0.543432	-0.547748	-0.684848	-0.801538	-0.689951	-0.627303	-0.504428	-0.549039	-0.546789	-0.56699	-0.620091	-0.547208	-0.629243	-0.874185	-0.684518	-0.602959	-0.509718	-0.831882	-0.73353	-0.820624	-0.778471
A4	-1.08178	-0.967949	-0.733619	-0.562649	-0.494126	-0.845747	-0.819742	-0.965562	-1.1881	-0.918152	-0.661624	-0.628129	-0.553193	-0.997373	-0.734901	-0.904115	-0.948319	-0.804412	-0.630269	-0.555447	-0.438224	-0.774841	-0.83093	-0.688158	-1.07273	-0.896838	-0.675171	-0.582075	-0.495181	-0.872654	-0.795191	-0.852612	-0.813122	-0.701956	-0.603084	-0.656006	-0.615942	-0.995215	-0.991823	-0.822718	-1.0836	-0.820224	-0.716793	-0.592083	-0.554313	-0.777398	-0.91882	-0.748608
A36	-1.32686	-0.980908	-0.781141	-0.651503	-0.686107	-1.08536	-0.919332	-1.14859	-1.32539	-0.893797	-0.690653	-0.658222	-0.713037	-0.968441	-0.941144	-0.706402	-1.26337	-0.922197	-0.686499	-0.580512	-0.659713	-0.921756	-0.803384	-1.11027	-1.30521	-0.932301	-0.719431	-0.630079	-0.686285	-0.991852	-0.887953	-0.988421	-0.639393	-0.597967	-0.603241	-0.637661	-0.616175	-0.726956	-0.69844	-0.705172	-0.97918	-0.773307	-0.598274	-0.497448	-0.741919	-0.979378	-0.886829	-0.954776
A26	-1.04925	-0.921198	-0.769424	-0.65909	-0.785714	-0.705128	-0.716893	-1.16145	-1.03358	-0.791922	-0.719788	-0.552905	-0.571982	-0.636268	-0.619091	-0.757111	-1.08201	-0.781395	-0.698992	-0.615668	-0.582361	-0.650053	-0.750758	-0.970092	-1.05495	-0.831505	-0.729402	-0.609221	-0.646685	-0.663816	-0.695581	-0.962884	-0.573707	-0.660718	-0.679308	-0.647326	-0.636424	-0.628764	-0.667832	-0.640449	-0.690469	-0.694218	-0.625129	-0.609438	-0.98746	-0.72775	-0.64548	-0.815467
A28	-0.587187	-0.380306	-0.293644	-0.280369	-0.184646	-0.230692	-0.332229	-0.557755	-0.58327	-0.349853	-0.36272	-0.244304	-0.242521	-0.272515	-0.300489	-0.44885	-0.655369	-0.428621	-0.38004	-0.294661	-0.197765	-0.281923	-0.363034	-0.529997	-0.608609	-0.38626	-0.345468	-0.273111	-0.208311	-0.26171	-0.331918	-0.5122	-0.619931	-0.541567	-0.461592	-0.487629	-0.472761	-0.453591	-0.432658	-0.459437	-0.495848	-0.458658	-0.378678	-0.378641	-0.600704	-0.473436	-0.458228	-0.406118
A29	-0.518291	-0.449847	-0.417322	-0.321193	-0.239947	-0.346205	-0.333626	-0.622555	-0.580167	-0.480628	-0.427219	-0.340791	-0.227277	-0.375259	-0.355754	-0.671921	-0.626919	-0.537894	-0.458098	-0.410091	-0.289109	-0.340912	-0.392676	-0.585427	-0.575126	-0.489456	-0.434213	-0.357358	-0.252111	-0.354125	-0.360685	-0.626634	-0.665152	-0.632506	-0.642448	-0.613761	-0.62837	-0.622749	-0.609887	-0.591359	-0.524447	-0.47093	-0.432924	-0.436351	-0.575622	-0.51036	-0.470817	-0.493818
A15	-0.859329	-0.82319	-0.776158	-0.619266	-0.523801	-0.502729	-0.626459	-0.737805	-1.1019	-0.814862	-0.701958	-0.614002	-0.535738	-0.588727	-0.668858	-0.718613	-1.15073	-0.998425	-0.859905	-0.687016	-0.577053	-0.601775	-0.625426	-0.837129	-1.03732	-0.878826	-0.779341	-0.640095	-0.54553	-0.56441	-0.640248	-0.764516	-0.735385	-0.7841	-0.705026	-0.635404	-0.609054	-0.729569	-0.673466	-0.822975	-0.902839	-0.82428	-0.709154	-0.643687	-0.553524	-0.613867	-0.659023	-0.72808
Data are NREM 1-10Hz slopes in 3h bins across baseline (average of days 4-6) and withdrawal days 2 and 8

## Sheet: S7C left
Row: Treatment Day	Baseline Day 4	Baseline Day 5	Baseline Day 6	Baseline Average (B4-B6)	Withdrawal Day 2	Withdrawal Day 3	Withdrawal Day 4	Withdrawal Day 5	Withdrawal Day 6	Withdrawal Day 7	Withdrawal Day 8
Animal ID	B4	B5	B6	BL(avg)	W2	W3	W4	W5	W6	W7	W8
A2	1.07356	1.04303	0.883415	1	0.357252	0.586107	0.557611	0.723239	0.686329	0.757863	0.731493
A3	1.09562	1.01623	0.88815	1	0.276908	0.84074	0.752518	0.908417	0.804751	0.909609	0.867549
A4	1.06157	1.02029	0.918147	1	0.555131	0.56174	0.664016	0.824746	0.969352	0.931349	0.912573
A36	1.07617	0.85739	1.06644	1	0.377279	0.475495	0.873603	0.671818	0.603475	0.499319	0.679752
A26	1.00478	0.8997	1.09552	1	0.59121	0.208479	0.547081	0.567377	0.332908	0.387433	0.58024
A28	1.14104	0.833822	1.02514	1	0.368569	0.253176	0.211948	0.319577	0.361481	0.453393	0.681536
A29	0.996667	1.0821	0.921235	1	0.15658	0.182297	0.0998609	0.4501	0.351276	0.254366	0.499727
A15	0.748657	1.07729	1.17405	1	0.44506	0.433328	0.655673	0.81584	0.887199	0.764825	0.7555
Data represent the Diurnal Index for the 1-15Hz NREM 1/f slope

## Sheet: S7C middle
Row: ZT Hour	ZT0-12; Lights On											ZT12-24; Lights Off
Row: Treatment Day	Baseline Day 4	Baseline Day 5	Baseline Day 6	Baseline Average (B4-B6)	Withdrawal Day 2	Withdrawal Day 3	Withdrawal Day 4	Withdrawal Day 5	Withdrawal Day 6	Withdrawal Day 7	Withdrawal Day 8	Baseline Day 4	Baseline Day 5	Baseline Day 6	Baseline Average (B4-B6)	Withdrawal Day 2	Withdrawal Day 3	Withdrawal Day 4	Withdrawal Day 5	Withdrawal Day 6	Withdrawal Day 7	Withdrawal Day 8
Animal ID	B4_ZT0-12_(Slope)	B5_ZT0-12_(Slope)	B6_ZT0-12_(Slope)	BL(avg)_ZT0-12_(Slope)	W2_ZT0-12_(Slope)	W3_ZT0-12_(Slope)	W4_ZT0-12_(Slope)	W5_ZT0-12_(Slope)	W6_ZT0-12_(Slope)	W7_ZT0-12_(Slope)	W8_ZT0-12_(Slope)	B4_ZT12-24_(Slope)	B5_ZT12-24_(Slope)	B6_ZT12-24_(Slope)	BL(avg)_ZT12-24_(Slope)	W2_ZT12-24_(Slope)	W3_ZT12-24_(Slope)	W4_ZT12-24_(Slope)	W5_ZT12-24_(Slope)	W6_ZT12-24_(Slope)	W7_ZT12-24_(Slope)	W8_ZT12-24_(Slope)
A2	-0.951319	-0.936132	-0.92289	-0.93678	-0.699936	-0.743742	-0.827916	-0.86164	-0.851231	-0.802227	-0.827675	-0.750424	-0.723934	-0.735391	-0.736583	-0.750317	-0.807634	-0.787921	-0.812428	-0.7586	-0.716199	-0.702784
A3	-0.872983	-0.738075	-0.80592	-0.805659	-0.727557	-0.620393	-0.702113	-0.754148	-0.753291	-0.735434	-0.745912	-0.735774	-0.669953	-0.743978	-0.716568	-0.755088	-0.836997	-0.86318	-0.793403	-0.766471	-0.765961	-0.773463
A4	-1.06988	-1.05287	-0.958755	-1.02717	-0.827413	-0.939188	-0.899026	-1.00695	-0.941515	-0.904766	-0.961913	-0.75331	-0.816749	-0.771432	-0.780497	-0.983082	-1.03535	-0.950254	-0.919824	-0.808185	-0.880333	-0.836441
A36	-1.183	-1.08018	-1.06401	-1.10906	-0.826917	-0.804286	-0.877823	-0.890403	-0.819374	-0.867582	-0.797581	-1.12936	-1.0337	-1.01294	-1.05867	-0.943799	-0.905734	-0.939758	-0.964235	-0.880088	-0.854273	-0.847618
A26	-0.912152	-0.864149	-0.926868	-0.901057	-1.05664	-1.00919	-0.939081	-0.87069	-0.93505	-0.973651	-0.910592	-0.90075	-0.891196	-0.847659	-0.879868	-0.969561	-1.00494	-1.04137	-1.00085	-1.006	-0.930248	-0.936733
A28	-0.454887	-0.436332	-0.489067	-0.460095	-0.712553	-0.552152	-0.473062	-0.512958	-0.511744	-0.527148	-0.455758	-0.329082	-0.306245	-0.343143	-0.326157	-0.632912	-0.468224	-0.44547	-0.49076	-0.491273	-0.535464	-0.499762
A29	-0.601924	-0.640099	-0.680814	-0.640946	-0.820063	-0.730394	-0.686684	-0.694052	-0.619262	-0.664024	-0.614308	-0.428786	-0.404986	-0.431048	-0.421607	-0.781782	-0.693181	-0.665596	-0.729591	-0.733371	-0.707605	-0.672687
A15	-0.891576	-0.876685	-0.975746	-0.914669	-0.872232	-0.853845	-0.933749	-0.938936	-0.917251	-0.901666	-0.925264	-0.642853	-0.624797	-0.622756	-0.630135	-0.862686	-0.884605	-0.812749	-0.808396	-0.763407	-0.757702	-0.710508
Data are NREM 1-15Hz slopes across baseline (average of days 4-6) and withdrawal days 2 and 8 during lights on ZT0-12 and lights off ZT12-24

## Sheet: S7C right
Row: Treatment Day	Baseline Day 4								Baseline Day 5								Baseline Day 6								Baseline Average (B4-B6)								Withdrawal Day 2								Withdrawal Day 8
Row: Day_ZT Hour	B4_ZT0-3_(Slope)	B4_ZT3-6_(Slope)	B4_ZT6-9_(Slope)	B4_ZT9-12_(Slope)	B4_ZT12-15_(Slope)	B4_ZT15-18_(Slope)	B4_ZT18-21_(Slope)	B4_ZT21-24_(Slope)	B5_ZT0-3_(Slope)	B5_ZT3-6_(Slope)	B5_ZT6-9_(Slope)	B5_ZT9-12_(Slope)	B5_ZT12-15_(Slope)	B5_ZT15-18_(Slope)	B5_ZT18-21_(Slope)	B5_ZT21-24_(Slope)	B6_ZT0-3_(Slope)	B6_ZT3-6_(Slope)	B6_ZT6-9_(Slope)	B6_ZT9-12_(Slope)	B6_ZT12-15_(Slope)	B6_ZT15-18_(Slope)	B6_ZT18-21_(Slope)	B6_ZT21-24_(Slope)	BL(avg)_ZT0-3_(Slope)	BL(avg)_ZT3-6_(Slope)	BL(avg)_ZT6-9_(Slope)	BL(avg)_ZT9-12_(Slope)	BL(avg)_ZT12-15_(Slope)	BL(avg)_ZT15-18_(Slope)	BL(avg)_ZT18-21_(Slope)	BL(avg)_ZT21-24_(Slope)	W2_ZT0-3_(Slope)	W2_ZT3-6_(Slope)	W2_ZT6-9_(Slope)	W2_ZT9-12_(Slope)	W2_ZT12-15_(Slope)	W2_ZT15-18_(Slope)	W2_ZT18-21_(Slope)	W2_ZT21-24_(Slope)	W8_ZT0-3_(Slope)	W8_ZT3-6_(Slope)	W8_ZT6-9_(Slope)	W8_ZT9-12_(Slope)	W8_ZT12-15_(Slope)	W8_ZT15-18_(Slope)	W8_ZT18-21_(Slope)	W8_ZT21-24_(Slope)
Animal ID
A2	-1.33836	-0.954251	-0.913749	-0.673717	-0.629359	-0.727834	-0.83775	-0.883548	-1.28412	-1.10903	-0.818522	-0.62694	-0.595279	-0.740708	-0.761422	-0.949455	-1.21379	-0.982646	-0.888638	-0.706227	-0.630367	-0.738675	-0.76439	-0.808959	-1.27876	-1.01531	-0.873637	-0.668962	-0.618335	-0.735739	-0.787854	-0.880654	-0.764693	-0.730566	-0.683387	-0.609402	-0.639923	-0.690348	-0.845339	-0.830521	-1.08088	-0.952522	-0.766412	-0.597788	-0.601609	-0.670824	-0.716189	-0.835453
A3	-1.17544	-0.848373	-0.752022	-0.665688	-0.548965	-0.742194	-0.861692	-0.789239	-1.06763	-0.818919	-0.664732	-0.50445	-0.486548	-0.647434	-0.765786	-0.719278	-1.09562	-0.847746	-0.745333	-0.601249	-0.587778	-0.724568	-0.834488	-0.754386	-1.1129	-0.838346	-0.720696	-0.590462	-0.541097	-0.704732	-0.820655	-0.754301	-0.796927	-0.715152	-0.700923	-0.700608	-0.67831	-0.713519	-0.745637	-0.836647	-1.0235	-0.792031	-0.649474	-0.527431	-0.789363	-0.700977	-0.790228	-0.811254
A4	-1.42763	-1.2207	-0.926169	-0.709527	-0.522346	-0.919217	-0.900886	-1.07765	-1.47395	-1.14458	-0.866524	-0.830495	-0.603864	-1.27862	-0.91823	-1.20152	-1.28707	-1.04777	-0.845011	-0.71803	-0.504084	-0.947732	-1.02768	-1.02007	-1.39622	-1.13768	-0.879235	-0.752684	-0.543431	-1.04852	-0.948933	-1.09975	-0.977355	-0.854035	-0.739095	-0.746561	-0.656221	-1.12963	-1.1199	-0.904388	-1.38171	-0.993707	-0.897824	-0.651748	-0.60348	-0.863236	-1.04378	-0.836162
A36	-1.67075	-1.2193	-0.983261	-0.848342	-0.851538	-1.22469	-1.10785	-1.54536	-1.49201	-1.08746	-0.897144	-0.836796	-0.839237	-1.18434	-1.09989	-1.07005	-1.55087	-1.17055	-0.863118	-0.735902	-0.772728	-1.09769	-0.981156	-1.2287	-1.57121	-1.1591	-0.914508	-0.807013	-0.821167	-1.16891	-1.06297	-1.28137	-0.840597	-0.87308	-0.843567	-0.749154	-0.841959	-0.987557	-0.948592	-1.03747	-1.04644	-0.819759	-0.681622	-0.526973	-0.710974	-0.945103	-0.847067	-0.975799
A26	-1.13747	-0.970443	-0.820893	-0.697351	-0.679578	-0.850618	-0.90031	-1.2783	-1.12541	-0.947802	-0.825727	-0.589305	-0.611479	-0.908537	-0.726743	-1.05937	-1.23228	-0.952401	-0.802641	-0.707034	-0.623136	-0.816152	-0.910872	-1.27592	-1.16505	-0.956882	-0.81642	-0.664563	-0.638065	-0.858435	-0.845975	-1.20453	-0.66677	-1.00109	-0.928146	-0.994263	-0.916196	-0.919408	-1.01138	-1.01906	-0.956846	-0.902683	-0.739933	-0.749641	-1.08568	-0.920461	-0.808157	-0.976791
A28	-0.702886	-0.478181	-0.353384	-0.319512	-0.175126	-0.295912	-0.39809	-0.820787	-0.687779	-0.41952	-0.412087	-0.274988	-0.269525	-0.330551	-0.336939	-0.741345	-0.768488	-0.485834	-0.449653	-0.350552	-0.22263	-0.30697	-0.461806	-0.802706	-0.719718	-0.461178	-0.405041	-0.315017	-0.222427	-0.311144	-0.398945	-0.788279	-0.82264	-0.711662	-0.662272	-0.666792	-0.643035	-0.630807	-0.614085	-0.644421	-0.545762	-0.474116	-0.420723	-0.363494	-0.749143	-0.511304	-0.481933	-0.447659
A29	-0.844687	-0.628408	-0.582168	-0.400733	-0.334791	-0.492172	-0.427791	-0.965235	-0.859756	-0.710814	-0.627103	-0.432913	-0.266027	-0.450302	-0.463106	-0.950511	-0.945102	-0.760653	-0.630217	-0.510113	-0.362372	-0.452609	-0.508916	-0.905542	-0.883182	-0.699958	-0.613163	-0.44792	-0.321063	-0.465028	-0.466604	-0.940429	-0.82287	-0.803348	-0.851884	-0.791195	-0.81859	-0.789931	-0.752839	-0.790045	-0.681839	-0.618765	-0.530699	-0.598347	-0.846803	-0.726359	-0.685279	-0.603574
A15	-1.11048	-0.981481	-0.880954	-0.727075	-0.600184	-0.572608	-0.679685	-0.785402	-1.34541	-0.996165	-0.799504	-0.741638	-0.571441	-0.599188	-0.737345	-0.79546	-1.42852	-1.13473	-0.993795	-0.734053	-0.585025	-0.591921	-0.657513	-0.951107	-1.2948	-1.03746	-0.891418	-0.734255	-0.58555	-0.587906	-0.691514	-0.84399	-0.897111	-0.948671	-0.866914	-0.779357	-0.732122	-0.904095	-0.826254	-1.05187	-1.15424	-0.968667	-0.894509	-0.757989	-0.611451	-0.682976	-0.716308	-0.812565
Data are NREM 1-15Hz slopes in 3h bins across baseline (average of days 4-6) and withdrawal days 2 and 8
