# Supplementary material for: Spontaneous oxycodone withdrawal disrupts sleep, diurnal, and electrophysiological dynamics in rats
Source: PLoS One. 2025 Jan 17;20(1):e0312794. doi: 10.1371/journal.pone.0312794 (PMC11741586; doi:10.1371/journal.pone.0312794)
Supplement: S1 File — (ZIP) [file pone.0312794.s001.zip › All Supplementary Figures and Data 101824/S8_Data.xlsx]

## Sheet: S8A left
Row: Treatment Day	Baseline Day 4	Baseline Day 5	Baseline Day 6	Baseline Average (B4-B6)	Withdrawal Day 2	Withdrawal Day 3	Withdrawal Day 4	Withdrawal Day 5	Withdrawal Day 6	Withdrawal Day 7	Withdrawal Day 8
Animal ID	B4	B5	B6	BL(avg)	W2	W3	W4	W5	W6	W7	W8
A2	0.285702	1.75534	0.958961	1	0.409226	0.197864	0.374438	0.453754	0.301327	0.351329	0.332724
A3	1.00106	1.34777	0.651166	1	1.02915	0.916443	1.04186	1.02161	0.78709	1.80286	1.0247
A4	0.937511	1.08997	0.972516	1	0.458623	0.506174	0.641549	0.610064	0.566202	0.573833	0.773986
A36	1.02031	1.155	0.824688	1	1.78997	3.20604	3.45313	0.889118	1.25183	0.716083	0.915337
A26	0.863787	1.04485	1.09136	1	0.412917	0.422367	0.838131	1.08771	0.631258	0.812969	0.793917
A28	0.632689	1.39364	0.973676	1	0.556323	0.370168	0.528956	0.528436	0.748811	0.813286	0.759985
A29	0.641812	1.32287	1.03531	1	0.272665	0.282132	0.267672	1.01085	0.970654	0.681964	0.685931
A15	0.988491	1.23131	0.780203	1	1.26838	0.821411	0.752903	0.887363	0.901871	0.60383	0.676256
	Data are the Diurnal Index for NREM High frequency 15-50Hz slopes

## Sheet: S8A middle
Row: ZT Hour	ZT0-12; Lights On											ZT12-24; Lights Off
Row: Treatment Day	Baseline Day 4	Baseline Day 5	Baseline Day 6	Baseline Average (B4-B6)	Withdrawal Day 2	Withdrawal Day 3	Withdrawal Day 4	Withdrawal Day 5	Withdrawal Day 6	Withdrawal Day 7	Withdrawal Day 8	Baseline Day 4	Baseline Day 5	Baseline Day 6	Baseline Average (B4-B6)	Withdrawal Day 2	Withdrawal Day 3	Withdrawal Day 4	Withdrawal Day 5	Withdrawal Day 6	Withdrawal Day 7	Withdrawal Day 8
Animal ID	B4_ZT0-12_(Slope)	B5_ZT0-12_(Slope)	B6_ZT0-12_(Slope)	BL(avg)_ZT0-12_(Slope)	W2_ZT0-12_(Slope)	W3_ZT0-12_(Slope)	W4_ZT0-12_(Slope)	W5_ZT0-12_(Slope)	W6_ZT0-12_(Slope)	W7_ZT0-12_(Slope)	W8_ZT0-12_(Slope)	B4_ZT12-24_(Slope)	B5_ZT12-24_(Slope)	B6_ZT12-24_(Slope)	BL(avg)_ZT12-24_(Slope)	W2_ZT12-24_(Slope)	W3_ZT12-24_(Slope)	W4_ZT12-24_(Slope)	W5_ZT12-24_(Slope)	W6_ZT12-24_(Slope)	W7_ZT12-24_(Slope)	W8_ZT12-24_(Slope)
A2	-1.99326	-2.00179	-1.99333	-1.99613	-1.87159	-1.9497	-1.97898	-2.02153	-2.07918	-2.07293	-2.03414	-1.96554	-1.88532	-1.8339	-1.89492	-1.97287	-1.96217	-2.04883	-2.06717	-2.12989	-2.08837	-2.09045
A3	-1.9508	-1.89025	-1.88994	-1.91033	-1.65165	-1.76734	-1.85623	-1.90283	-1.89684	-1.86897	-1.85904	-1.95099	-1.87381	-1.94207	-1.92229	-1.80113	-1.90691	-1.96337	-1.96377	-1.89603	-1.91463	-1.91788
A4	-2.27625	-2.29414	-2.24561	-2.272	-2.15119	-2.20236	-2.23696	-2.23514	-2.23482	-2.20138	-2.23817	-2.39681	-2.29053	-2.34852	-2.34529	-2.2728	-2.30594	-2.38656	-2.37101	-2.35357	-2.38635	-2.37336
A36	-2.23348	-2.20995	-2.13278	-2.19207	-1.68047	-2.20089	-2.26277	-1.98633	-1.94815	-2.01035	-1.96855	-2.27927	-2.12953	-2.19214	-2.20031	-1.91212	-2.34784	-2.34066	-2.04876	-2.04485	-2.05522	-2.00944
A26	-1.94351	-1.87074	-1.86026	-1.8915	-1.67754	-1.79592	-1.85567	-1.90121	-1.93005	-1.98422	-1.93295	-1.89439	-1.7306	-1.7572	-1.79406	-1.73184	-1.83905	-1.93461	-1.94649	-1.94681	-1.98248	-1.97171
A28	-1.97971	-2.03808	-2.06253	-2.02677	-1.5757	-1.78822	-1.93941	-1.99737	-2.04644	-2.11318	-2.08164	-2.04463	-2.15233	-1.97594	-2.05763	-1.67745	-1.80315	-1.88525	-2.01881	-2.08117	-2.14718	-2.08957
A29	-1.84373	-1.79376	-1.737	-1.79149	-1.59087	-1.7424	-1.79684	-1.90944	-1.84261	-1.87193	-1.87343	-1.78493	-1.74571	-1.71502	-1.74855	-1.62184	-1.75844	-1.84701	-1.88729	-1.91915	-1.93777	-1.8912
A15	-2.0243	-1.95743	-1.98479	-1.98884	-1.56453	-1.77295	-1.88304	-1.98086	-1.95564	-1.98702	-2.0108	-1.91284	-1.96182	-1.94512	-1.93993	-1.76474	-1.85257	-1.87518	-1.93084	-1.93387	-1.91976	-1.94858
	Data are the High frequency 15-50Hz slopes for lights on (ZT0-12) and off (ZT12-24)

## Sheet: S8A right
Row: Treatment Day	Baseline Day 4								Baseline Day 5								Baseline Day 6								Baseline Average (B4-B6)								Withdrawal Day 2								Withdrawal Day 8
Row: Day_ZT Hour	B4_ZT0-3_(Slope)	B4_ZT3-6_(Slope)	B4_ZT6-9_(Slope)	B4_ZT9-12_(Slope)	B4_ZT12-15_(Slope)	B4_ZT15-18_(Slope)	B4_ZT18-21_(Slope)	B4_ZT21-24_(Slope)	B5_ZT0-3_(Slope)	B5_ZT3-6_(Slope)	B5_ZT6-9_(Slope)	B5_ZT9-12_(Slope)	B5_ZT12-15_(Slope)	B5_ZT15-18_(Slope)	B5_ZT18-21_(Slope)	B5_ZT21-24_(Slope)	B6_ZT0-3_(Slope)	B6_ZT3-6_(Slope)	B6_ZT6-9_(Slope)	B6_ZT9-12_(Slope)	B6_ZT12-15_(Slope)	B6_ZT15-18_(Slope)	B6_ZT18-21_(Slope)	B6_ZT21-24_(Slope)	BL(avg)_ZT0-3_(Slope)	BL(avg)_ZT3-6_(Slope)	BL(avg)_ZT6-9_(Slope)	BL(avg)_ZT9-12_(Slope)	BL(avg)_ZT12-15_(Slope)	BL(avg)_ZT15-18_(Slope)	BL(avg)_ZT18-21_(Slope)	BL(avg)_ZT21-24_(Slope)	W2_ZT0-3_(Slope)	W2_ZT3-6_(Slope)	W2_ZT6-9_(Slope)	W2_ZT9-12_(Slope)	W2_ZT12-15_(Slope)	W2_ZT15-18_(Slope)	W2_ZT18-21_(Slope)	W2_ZT21-24_(Slope)	W8_ZT0-3_(Slope)	W8_ZT3-6_(Slope)	W8_ZT6-9_(Slope)	W8_ZT9-12_(Slope)	W8_ZT12-15_(Slope)	W8_ZT15-18_(Slope)	W8_ZT18-21_(Slope)	W8_ZT21-24_(Slope)
Animal ID
A2	-2.05557	-1.94537	-2.05011	-1.93536	-2.03562	-1.94792	-1.99817	-1.98221	-2.02067	-2.05399	-1.98384	-1.9778	-1.98084	-2.10121	-1.97258	-1.36269	-2.05656	-1.94013	-2.00663	-1.94394	-1.83746	-1.94505	-1.89758	-1.65309	-2.04426	-1.97983	-2.01353	-1.95237	-1.95131	-1.99806	-1.95611	-1.666	-1.85064	-1.86215	-1.9187	-1.89479	-1.97814	-2.00143	-2.02281	-1.97558	-2.04608	-2.09692	-2.05966	-2.03994	-2.17993	-2.12533	-2.06995	-2.16736
A3	-2.07211	-1.91576	-1.92399	-1.87719	-1.98729	-1.98395	-2.09607	-1.87714	-1.97548	-1.85105	-1.85779	-1.86038	-1.97795	-1.88299	-1.95528	-1.6832	-1.95131	-1.89089	-1.85606	-1.87443	-1.96845	-1.99847	-1.9826	-1.87443	-1.99963	-1.8859	-1.87928	-1.87067	-1.9779	-1.95514	-2.01132	-1.81159	-1.64731	-1.62434	-1.6189	-1.731	-1.81075	-1.84397	-1.78653	-1.79318	-1.91778	-1.89315	-1.84058	-1.81475	-2.03884	-1.87321	-1.94935	-1.86817
A4	-2.36028	-2.32141	-2.23089	-2.19583	-2.36538	-2.40046	-2.4668	-2.6624	-2.37532	-2.27964	-2.27247	-2.28307	-2.29619	-2.52975	-2.28099	-1.9873	-2.331	-2.24095	-2.21084	-2.25153	-2.27798	-2.46146	-2.36253	-2.69483	-2.35553	-2.28066	-2.23807	-2.24347	-2.31319	-2.46389	-2.37011	-2.44818	-2.10754	-2.17085	-2.14569	-2.19875	-2.23504	-2.33578	-2.27276	-2.29253	-2.41453	-2.18885	-2.17076	-2.16431	-2.29354	-2.39816	-2.47538	-2.5495
A36	-2.3165	-2.20521	-2.20848	-2.17126	-2.2401	-2.36508	-2.27666	-2.27731	-2.31665	-2.24121	-2.13386	-2.14466	-2.16099	-2.17317	-2.15124	-2.09725	-2.20527	-2.11852	-2.1096	-2.10029	-2.15917	-2.25695	-2.16157	-2.21069	-2.27947	-2.18832	-2.15065	-2.13874	-2.18675	-2.26507	-2.19649	-2.19508	-1.62501	-1.6753	-1.67865	-1.76994	-1.82561	-1.96503	-1.94775	-1.94228	-2.07934	-1.94948	-1.90546	-1.91582	-1.99856	-2.03795	-2.03256	-1.96031
A26	-1.98952	-1.95836	-1.92609	-1.91251	-1.89864	-1.91184	-1.84854	-2.0636	-1.93412	-1.86051	-1.83661	-1.87564	-1.9164	-1.78251	-1.94492	-2.04266	-1.97465	-1.81403	-1.80485	-1.8804	-1.76752	-1.82514	-1.70292	-1.92082	-1.96609	-1.87763	-1.85585	-1.88952	-1.86085	-1.83983	-1.83213	-2.00903	-1.67042	-1.69465	-1.70199	-1.67767	-1.69556	-1.77261	-1.77323	-1.71465	-1.97097	-1.95286	-1.91693	-1.9123	-2.10997	-1.92947	-1.9565	-1.97012
A28	-2.12101	-1.99956	-1.95812	-1.95654	-1.93917	-2.07513	-1.99034	-2.2179	-2.1612	-2.02759	-2.0384	-1.93041	-2.02133	-2.24812	-2.07491	-2.54439	-2.25897	-2.06097	-1.97376	-1.91754	-1.94961	-2.03762	-1.83001	-1.99973	-2.1804	-2.02937	-1.99009	-1.93483	-1.97004	-2.12029	-1.96509	-2.25401	-1.49161	-1.50004	-1.62757	-1.67181	-1.67172	-1.64969	-1.71813	-1.7367	-2.22857	-2.02308	-2.09624	-2.06223	-2.32838	-2.13306	-2.06482	-1.99356
A29	-2.00212	-1.70932	-1.93707	-1.79933	-1.77408	-1.6986	-1.9353	-1.81376	-2.01007	-1.83028	-1.77022	-1.74992	-1.62201	-1.88355	-1.73356	-1.38446	-1.9249	-1.79559	-1.69116	-1.62382	-1.7097	-1.71445	-1.82368	-1.43529	-1.97903	-1.7784	-1.79949	-1.72436	-1.70193	-1.76553	-1.83085	-1.5445	-1.53362	-1.60811	-1.63273	-1.5636	-1.58331	-1.64646	-1.66256	-1.62388	-1.96597	-1.92085	-1.84861	-1.85194	-2.14388	-1.976	-1.98302	-1.81949
A15	-2.205	-2.0456	-2.01172	-1.88927	-1.87325	-2.02093	-1.97766	-1.97497	-2.23003	-1.93708	-1.92772	-1.81679	-1.87306	-2.13337	-2.0574	-2.05968	-2.06762	-2.04169	-2.03644	-1.86917	-1.89579	-1.99122	-1.96912	-2.13102	-2.16755	-2.00812	-1.99196	-1.85841	-1.8807	-2.04851	-2.00139	-2.05522	-1.51376	-1.431	-1.6842	-1.65582	-1.82206	-1.85668	-1.68857	-1.81335	-2.19695	-1.997	-1.99674	-1.98331	-1.96999	-2.02285	-2.07712	-1.98966
	Data are NREM High Frequency 15-50Hz slopes in 3h bins across baseline (average of days 4-6) and withdrawal days 2 and 8

## Sheet: S8B left
Row: Treatment Day	Baseline Day 4	Baseline Day 5	Baseline Day 6	Baseline Average (B4-B6)	Withdrawal Day 2	Withdrawal Day 3	Withdrawal Day 4	Withdrawal Day 5	Withdrawal Day 6	Withdrawal Day 7	Withdrawal Day 8
Animal ID	B4	B5	B6	BL(avg)	W2	W3	W4	W5	W6	W7	W8
A2	0.646895	1.73844	0.614666	1	0.576871	0.726239	0.540349	0.518465	0.591632	0.553519	0.623558
A3	1.22284	0.894077	0.883083	1	0.771986	0.86176	0.717116	1.51194	1.70756	1.46027	1.65799
A4	0.623024	1.19628	1.1807	1	0.668477	0.855149	0.824682	1.43561	0.744152	0.754987	0.750301
A36	0.936232	1.46216	0.601611	1	1.43064	1.1502	1.29629	0.869521	1.07709	0.991415	0.800964
A26	1.25416	0.865134	0.880708	1	0.705528	0.805076	0.964368	0.905886	0.667234	0.70239	0.513623
A28	0.672441	1.38627	0.941288	1	1.49515	1.18875	0.829515	0.831618	1.23517	1.29955	1.35093
A29	0.883785	1.16736	0.948858	1	0.181076	0.354785	0.441047	0.702465	0.685824	0.377302	0.408978
A15	0.649789	1.37139	0.978826	1	0.711886	0.566954	0.466832	0.448698	0.415258	0.765277	0.565438
Data represent the Diurnal Index for the 15-30Hz NREM 1/f slope

## Sheet: S8B middle
Row: ZT Hour	ZT0-12; Lights On											ZT12-24; Lights Off
Row: Treatment Day	Baseline Day 4	Baseline Day 5	Baseline Day 6	Baseline Average (B4-B6)	Withdrawal Day 2	Withdrawal Day 3	Withdrawal Day 4	Withdrawal Day 5	Withdrawal Day 6	Withdrawal Day 7	Withdrawal Day 8	Baseline Day 4	Baseline Day 5	Baseline Day 6	Baseline Average (B4-B6)	Withdrawal Day 2	Withdrawal Day 3	Withdrawal Day 4	Withdrawal Day 5	Withdrawal Day 6	Withdrawal Day 7	Withdrawal Day 8
Animal ID	B4_ZT0-12_(Slope)	B5_ZT0-12_(Slope)	B6_ZT0-12_(Slope)	BL(avg)_ZT0-12_(Slope)	W2_ZT0-12_(Slope)	W3_ZT0-12_(Slope)	W4_ZT0-12_(Slope)	W5_ZT0-12_(Slope)	W6_ZT0-12_(Slope)	W7_ZT0-12_(Slope)	W8_ZT0-12_(Slope)	B4_ZT12-24_(Slope)	B5_ZT12-24_(Slope)	B6_ZT12-24_(Slope)	BL(avg)_ZT12-24_(Slope)	W2_ZT12-24_(Slope)	W3_ZT12-24_(Slope)	W4_ZT12-24_(Slope)	W5_ZT12-24_(Slope)	W6_ZT12-24_(Slope)	W7_ZT12-24_(Slope)	W8_ZT12-24_(Slope)
A2	-2.4625	-2.42617	-2.36928	-2.41932	-2.16978	-2.28663	-2.42776	-2.43191	-2.43206	-2.38045	-2.42102	-2.73573	-2.56232	-2.38028	-2.55944	-2.4215	-2.49241	-2.7009	-2.64985	-2.73037	-2.69614	-2.71048
A3	-2.42724	-2.38493	-2.41346	-2.40854	-2.22023	-2.38676	-2.61215	-2.53601	-2.47531	-2.37518	-2.35813	-2.90244	-2.82471	-2.92721	-2.88479	-2.60027	-2.81558	-2.89785	-3.07866	-3.07931	-2.91393	-2.99902
A4	-2.57295	-2.55487	-2.54438	-2.5574	-2.41243	-2.48904	-2.57012	-2.5896	-2.63211	-2.59434	-2.41911	-2.95137	-2.68194	-2.9089	-2.8474	-2.73602	-2.91077	-2.97854	-3.16613	-3.00129	-3.05926	-2.98775
A36	-3.05522	-3.25355	-3.16737	-3.15872	-2.49127	-2.2385	-2.32214	-2.86853	-2.8192	-2.84884	-2.90962	-3.4231	-3.26464	-3.31537	-3.33437	-2.99024	-2.24747	-2.70876	-3.04549	-3.17944	-3.12765	-3.04815
A26	-2.77588	-2.58386	-2.5712	-2.64365	-2.33843	-2.59098	-2.60463	-2.69623	-2.72923	-2.88044	-2.71007	-3.0502	-2.73499	-2.76853	-2.85124	-2.44792	-2.70739	-2.77508	-2.78812	-2.8213	-2.81555	-2.74652
A28	-2.56516	-2.57379	-2.62411	-2.58769	-2.09336	-2.20863	-2.8826	-2.6495	-2.49933	-2.80451	-2.51993	-2.61147	-2.89014	-2.53166	-2.67776	-2.39426	-2.70661	-2.58858	-2.87155	-2.61731	-2.44441	-2.5336
A29	-2.69299	-2.65646	-2.55902	-2.63616	-2.35584	-2.76799	-2.76427	-2.47835	-2.4657	-2.81408	-2.50954	-3.11514	-2.91701	-2.84526	-2.95913	-2.42992	-2.75883	-2.79242	-2.68718	-2.55477	-2.5949	-2.46074
A15	-2.5245	-2.11208	-2.14213	-2.25957	-1.94882	-2.19607	-2.43133	-2.35826	-2.4592	-2.26222	-2.297	-2.7951	-2.94243	-2.88056	-2.8727	-2.28703	-2.45922	-2.57566	-2.68302	-2.68256	-2.73427	-2.76403
Data are NREM 15-30Hz slopes across baseline (average of days 4-6) and withdrawal days 2 and 8 during lights on ZT0-12 and lights off ZT12-24

## Sheet: S8B right
Row: Treatment Day	Baseline Day 4								Baseline Day 5								Baseline Day 6								Baseline Average (B4-B6)								Withdrawal Day 2								Withdrawal Day 8
Row: Day_ZT Hour	B4_ZT0-3_(Slope)	B4_ZT3-6_(Slope)	B4_ZT6-9_(Slope)	B4_ZT9-12_(Slope)	B4_ZT12-15_(Slope)	B4_ZT15-18_(Slope)	B4_ZT18-21_(Slope)	B4_ZT21-24_(Slope)	B5_ZT0-3_(Slope)	B5_ZT3-6_(Slope)	B5_ZT6-9_(Slope)	B5_ZT9-12_(Slope)	B5_ZT12-15_(Slope)	B5_ZT15-18_(Slope)	B5_ZT18-21_(Slope)	B5_ZT21-24_(Slope)	B6_ZT0-3_(Slope)	B6_ZT3-6_(Slope)	B6_ZT6-9_(Slope)	B6_ZT9-12_(Slope)	B6_ZT12-15_(Slope)	B6_ZT15-18_(Slope)	B6_ZT18-21_(Slope)	B6_ZT21-24_(Slope)	BL(avg)_ZT0-3_(Slope)	BL(avg)_ZT3-6_(Slope)	BL(avg)_ZT6-9_(Slope)	BL(avg)_ZT9-12_(Slope)	BL(avg)_ZT12-15_(Slope)	BL(avg)_ZT15-18_(Slope)	BL(avg)_ZT18-21_(Slope)	BL(avg)_ZT21-24_(Slope)	W2_ZT0-3_(Slope)	W2_ZT3-6_(Slope)	W2_ZT6-9_(Slope)	W2_ZT9-12_(Slope)	W2_ZT12-15_(Slope)	W2_ZT15-18_(Slope)	W2_ZT18-21_(Slope)	W2_ZT21-24_(Slope)	W8_ZT0-3_(Slope)	W8_ZT3-6_(Slope)	W8_ZT6-9_(Slope)	W8_ZT9-12_(Slope)	W8_ZT12-15_(Slope)	W8_ZT15-18_(Slope)	W8_ZT18-21_(Slope)	W8_ZT21-24_(Slope)
Animal ID
A2	-2.41995	-2.45261	-2.47966	-2.53388	-2.89725	-2.63243	-2.82539	-2.53665	-2.46013	-2.45227	-2.37734	-2.40366	-2.70298	-2.79488	-2.59385	-1.51219	-2.45253	-2.2742	-2.3598	-2.32303	-2.30984	-2.54111	-2.45367	-2.08758	-2.4442	-2.39303	-2.4056	-2.42019	-2.63669	-2.65614	-2.6243	-2.04547	-2.10501	-2.17922	-2.20323	-2.18351	-2.39376	-2.53065	-2.42067	-2.34104	-2.44881	-2.27434	-2.41608	-2.47345	-2.71861	-2.73443	-2.69353	-2.6661
A3	-2.4109	-2.0244	-2.41243	-2.58188	-2.94925	-3.01844	-2.90385	-2.69437	-2.30642	-2.36622	-2.4354	-2.52633	-3.03321	-2.94735	-2.77531	-2.45498	-2.35845	-2.39979	-2.47833	-2.474	-3.0763	-2.97776	-2.92815	-2.74195	-2.35859	-2.26347	-2.44205	-2.5274	-3.01959	-2.98118	-2.8691	-2.63043	-2.21363	-2.21257	-2.10593	-2.33198	-2.73347	-2.6625	-2.58728	-2.46664	-2.0125	-1.87145	-2.37101	-2.55259	-3.21923	-3.10129	-2.94468	-2.67332
A4	-2.59456	-2.57858	-2.54416	-2.59777	-2.95313	-2.975	-2.90408	-2.99316	-2.62079	-2.52071	-2.50101	-2.5818	-2.72439	-2.87165	-2.61837	-2.00952	-2.42786	-2.53556	-2.51836	-2.57189	-2.85885	-2.54096	-2.9541	-3.27876	-2.54774	-2.54495	-2.52118	-2.58382	-2.84546	-2.79587	-2.82552	-2.76048	-2.36265	-2.49136	-2.34104	-2.51137	-2.72714	-2.8228	-2.7128	-2.60376	-2.54333	-2.47339	-2.55804	-2.52945	-2.94622	-2.99788	-3.01412	-2.90252
A36	-3.03428	-3.04872	-3.03542	-3.14559	-3.37123	-3.56017	-3.46089	-3.28644	-3.41671	-3.2271	-3.0673	-3.29253	-3.30078	-3.29852	-3.36282	-2.5954	-3.28019	-3.16729	-3.07564	-3.17158	-3.3453	-3.41357	-3.2149	-3.27139	-3.24373	-3.1477	-3.05945	-3.20324	-3.3391	-3.42409	-3.3462	-3.05108	-2.36226	-2.42609	-2.50892	-2.66714	-2.82397	-3.16586	-3.03594	-2.93849	-3.01571	-2.88649	-2.85863	-2.85006	-2.92292	-3.21557	-3.08712	-2.76566
A26	-2.75052	-2.87096	-2.76065	-2.77988	-3.33412	-2.87559	-3.06471	-3.06239	-2.65839	-2.52236	-2.53479	-2.61029	-2.56234	-2.74221	-2.92494	-2.67102	-2.61034	-2.44469	-2.59839	-2.66243	-2.85451	-2.84419	-2.79509	-2.55741	-2.67308	-2.61267	-2.63128	-2.6842	-2.91699	-2.82066	-2.92824	-2.7636	-2.4192	-2.19453	-2.32058	-2.37797	-2.37314	-2.47532	-2.52284	-2.42758	-2.73037	-2.75328	-2.69634	-2.61357	-2.85258	-2.65524	-2.75757	-2.70154
A28	-2.70559	-2.58728	-2.51535	-2.49861	-2.85012	-2.54864	-2.54312	-2.57092	-2.70139	-2.54597	-2.58778	-2.42793	-2.71617	-3.15259	-2.90475	-2.96942	-2.79177	-2.3753	-2.58143	-2.52535	-2.55238	-2.711	-2.59818	-2.29972	-2.73291	-2.50285	-2.56152	-2.48396	-2.70622	-2.80408	-2.68202	-2.61336	-1.64657	-1.79325	-2.38853	-2.15663	-2.3808	-2.36721	-2.42815	-2.21871	-2.95919	-2.36614	-2.45332	-2.51444	-3.07233	-2.43157	-2.40261	-2.5987
A29	-2.7958	-2.60045	-2.72747	-2.68916	-3.10976	-3.06091	-3.20533	-2.12802	-2.77456	-2.5006	-2.56258	-2.74701	-3.02352	-3.04185	-2.7938	-1.61889	-2.64748	-2.60094	-2.49735	-2.49827	-2.79237	-2.94333	-2.82324	-1.7867	-2.73928	-2.56733	-2.5958	-2.64481	-2.97522	-3.01536	-2.94079	-1.84454	-2.27823	-2.49007	-2.31515	-2.41563	-2.36215	-2.49895	-2.42735	-2.36417	-2.6037	-2.56377	-2.59721	-2.6034	-2.88994	-2.5447	-2.45527	-2.39141
A15	-2.34307	-2.45976	-2.60988	-2.5221	-2.61491	-2.85958	-2.92343	-2.93664	-2.33063	-2.45161	-2.1234	-2.29592	-2.82297	-3.37615	-2.98393	-3.04663	-2.58951	-2.19993	-2.11695	-2.45988	-2.86956	-2.80283	-3.0111	-2.81113	-2.42107	-2.37043	-2.28341	-2.42597	-2.76915	-3.01285	-2.97282	-2.93147	-1.95048	-1.74785	-2.06158	-2.01952	-2.39815	-2.39811	-2.11203	-2.34048	-2.41466	-2.33163	-2.4594	-2.52655	-2.74553	-2.84816	-2.7864	-2.67355
Data are NREM 15-30Hz slopes in 3h bins across baseline (average of days 4-6) and withdrawal days 2 and 8

## Sheet: S8C left
Row: Treatment Day	Baseline Day 4	Baseline Day 5	Baseline Day 6	Baseline Average (B4-B6)	Withdrawal Day 2	Withdrawal Day 3	Withdrawal Day 4	Withdrawal Day 5	Withdrawal Day 6	Withdrawal Day 7	Withdrawal Day 8
Animal ID	B4	B5	B6	BL(avg)	W2	W3	W4	W5	W6	W7	W8
A2	0.816056	1.48421	0.699732	1	0.296192	0.165075	0.593982	0.402035	0.257384	0.374923	0.445083
A3	1.07992	1.39604	0.524038	1	0.86163	0.818014	0.927379	1.07458	0.796551	1.97567	1.09555
A4	0.888407	1.03429	1.07731	1	0.346617	0.59702	0.57176	0.507349	0.523489	0.506282	0.671229
A36	0.913104	1.26429	0.822607	1	1.87737	3.49539	3.77621	0.933137	1.17706	0.786031	1.01658
A26	0.869062	1.04219	1.08874	1	0.348973	0.408016	0.663004	0.897083	0.516318	0.572298	0.692941
A28	0.641026	1.49289	0.866087	1	0.524529	0.322316	0.470485	0.474431	0.642522	0.817462	0.766153
A29	0.639698	1.21206	1.14824	1	0.317968	0.211168	0.283701	0.950017	0.858298	0.707116	0.767902
A15	0.989126	1.18746	0.823415	1	1.06639	1.13796	0.973888	0.88742	0.912156	0.657986	0.650191
Data represent the Diurnal Index for the 15-45Hz NREM 1/f slope

## Sheet: S8C middle
Row: ZT Hour	ZT0-12; Lights On											ZT12-24; Lights Off
Row: Treatment Day	Baseline Day 4	Baseline Day 5	Baseline Day 6	Baseline Average (B4-B6)	Withdrawal Day 2	Withdrawal Day 3	Withdrawal Day 4	Withdrawal Day 5	Withdrawal Day 6	Withdrawal Day 7	Withdrawal Day 8	Baseline Day 4	Baseline Day 5	Baseline Day 6	Baseline Average (B4-B6)	Withdrawal Day 2	Withdrawal Day 3	Withdrawal Day 4	Withdrawal Day 5	Withdrawal Day 6	Withdrawal Day 7	Withdrawal Day 8
Animal ID	B4_ZT0-12_(Slope)	B5_ZT0-12_(Slope)	B6_ZT0-12_(Slope)	BL(avg)_ZT0-12_(Slope)	W2_ZT0-12_(Slope)	W3_ZT0-12_(Slope)	W4_ZT0-12_(Slope)	W5_ZT0-12_(Slope)	W6_ZT0-12_(Slope)	W7_ZT0-12_(Slope)	W8_ZT0-12_(Slope)	B4_ZT12-24_(Slope)	B5_ZT12-24_(Slope)	B6_ZT12-24_(Slope)	BL(avg)_ZT12-24_(Slope)	W2_ZT12-24_(Slope)	W3_ZT12-24_(Slope)	W4_ZT12-24_(Slope)	W5_ZT12-24_(Slope)	W6_ZT12-24_(Slope)	W7_ZT12-24_(Slope)	W8_ZT12-24_(Slope)
A2	-2.00124	-2.00937	-2.00631	-2.00564	-1.89836	-1.96733	-2.00279	-2.06502	-2.11069	-2.08599	-2.06269	-1.94727	-1.87704	-1.81853	-1.88095	-1.98416	-1.97179	-2.0721	-2.08294	-2.1439	-2.10575	-2.08953
A3	-1.92656	-1.87946	-1.88024	-1.89542	-1.61275	-1.72909	-1.81731	-1.87489	-1.87589	-1.84483	-1.839	-1.91895	-1.78912	-1.91027	-1.87278	-1.76017	-1.86891	-1.93133	-1.92295	-1.84532	-1.87173	-1.89393
A4	-2.31987	-2.34166	-2.27771	-2.31308	-2.20024	-2.25561	-2.28766	-2.29446	-2.29465	-2.26824	-2.28758	-2.42877	-2.32733	-2.39485	-2.38365	-2.3087	-2.35019	-2.43456	-2.42706	-2.39648	-2.43469	-2.44338
A36	-2.30293	-2.25949	-2.20006	-2.25416	-1.72654	-2.27404	-2.34276	-2.04976	-2.01642	-2.07372	-2.05286	-2.31339	-2.16491	-2.22994	-2.23608	-1.95182	-2.43091	-2.4578	-2.09949	-2.09391	-2.11538	-2.05847
A26	-1.98671	-1.90165	-1.89188	-1.92675	-1.73753	-1.84348	-1.90628	-1.93876	-1.98498	-2.02624	-1.98157	-1.94523	-2.13129	-2.13563	-2.07072	-1.78485	-1.90017	-1.97739	-1.9931	-1.9912	-2.02739	-2.0195
A28	-2.05291	-2.10279	-2.12497	-2.09356	-1.65215	-1.8725	-1.95562	-2.04631	-2.12423	-2.17788	-2.17485	-2.16395	-2.24643	-2.06613	-2.15884	-1.76191	-1.89605	-1.94177	-2.08683	-2.14965	-2.2127	-2.1704
A29	-1.95615	-1.90515	-1.85193	-1.90441	-1.74899	-1.82977	-1.8835	-2.00367	-1.9185	-1.95152	-2.02016	-1.94776	-1.87235	-1.84095	-1.88702	-1.7118	-1.88966	-1.94629	-1.96531	-1.99918	-2.05988	-1.96085
A15	-2.03243	-1.97095	-2.0029	-2.0021	-1.55417	-1.77366	-1.8958	-1.98447	-1.98222	-2.0169	-2.02728	-1.90325	-1.97497	-1.96328	-1.94717	-1.75433	-1.87541	-1.90011	-1.94669	-1.9391	-1.92385	-2.03296
Data are NREM 15-45Hz slopes across baseline (average of days 4-6) and withdrawal days 2 and 8 during lights on ZT0-12 and lights off ZT12-24

## Sheet: S8C right
Row: Treatment Day	Baseline Day 4								Baseline Day 5								Baseline Day 6								Baseline Average (B4-B6)								Withdrawal Day 2								Withdrawal Day 8
Row: Day_ZT Hour	B4_ZT0-3_(Slope)	B4_ZT3-6_(Slope)	B4_ZT6-9_(Slope)	B4_ZT9-12_(Slope)	B4_ZT12-15_(Slope)	B4_ZT15-18_(Slope)	B4_ZT18-21_(Slope)	B4_ZT21-24_(Slope)	B5_ZT0-3_(Slope)	B5_ZT3-6_(Slope)	B5_ZT6-9_(Slope)	B5_ZT9-12_(Slope)	B5_ZT12-15_(Slope)	B5_ZT15-18_(Slope)	B5_ZT18-21_(Slope)	B5_ZT21-24_(Slope)	B6_ZT0-3_(Slope)	B6_ZT3-6_(Slope)	B6_ZT6-9_(Slope)	B6_ZT9-12_(Slope)	B6_ZT12-15_(Slope)	B6_ZT15-18_(Slope)	B6_ZT18-21_(Slope)	B6_ZT21-24_(Slope)	BL(avg)_ZT0-3_(Slope)	BL(avg)_ZT3-6_(Slope)	BL(avg)_ZT6-9_(Slope)	BL(avg)_ZT9-12_(Slope)	BL(avg)_ZT12-15_(Slope)	BL(avg)_ZT15-18_(Slope)	BL(avg)_ZT18-21_(Slope)	BL(avg)_ZT21-24_(Slope)	W2_ZT0-3_(Slope)	W2_ZT3-6_(Slope)	W2_ZT6-9_(Slope)	W2_ZT9-12_(Slope)	W2_ZT12-15_(Slope)	W2_ZT15-18_(Slope)	W2_ZT18-21_(Slope)	W2_ZT21-24_(Slope)	W8_ZT0-3_(Slope)	W8_ZT3-6_(Slope)	W8_ZT6-9_(Slope)	W8_ZT9-12_(Slope)	W8_ZT12-15_(Slope)	W8_ZT15-18_(Slope)	W8_ZT18-21_(Slope)	W8_ZT21-24_(Slope)
Animal ID
A2	-2.09022	-1.95336	-2.04544	-1.93427	-2.34153	-2.17382	-2.01503	-2.15017	-2.05875	-2.06653	-1.97142	-1.97133	-1.9911	-2.11635	-1.99976	-1.37563	-2.10664	-1.96583	-2.00048	-1.9334	-1.82565	-1.92842	-1.91119	-1.75743	-2.0852	-1.99524	-2.00578	-1.94633	-2.05276	-2.07286	-1.97533	-1.76107	-1.88839	-1.88115	-1.93148	-1.93183	-1.98822	-2.01925	-2.02897	-1.99427	-2.09326	-2.14697	-2.09213	-2.06685	-2.28897	-2.14747	-2.07645	-2.19153
A3	-2.06693	-1.89227	-1.88987	-1.84371	-1.95192	-1.94765	-2.10568	-1.87251	-1.97568	-1.84056	-1.82491	-1.83828	-1.91328	-1.82818	-1.89376	-1.63703	-1.95469	-1.88135	-1.84497	-1.84064	-1.91601	-1.95166	-1.96776	-1.87112	-1.9991	-1.87139	-1.85325	-1.84088	-1.92707	-1.90916	-1.98907	-1.79355	-1.61278	-1.59509	-1.60855	-1.68921	-1.78644	-1.80411	-1.72568	-1.75879	-1.90551	-1.88022	-1.82296	-1.79381	-2.05957	-1.83588	-1.91373	-1.85606
A4	-2.41591	-2.35796	-2.25808	-2.22418	-2.39511	-2.43526	-2.56271	-2.73929	-2.42987	-2.32301	-2.30067	-2.33161	-2.33276	-2.59933	-2.32044	-1.99963	-2.39001	-2.25573	-2.23776	-2.28351	-2.31773	-2.48811	-2.40908	-2.8624	-2.41193	-2.31223	-2.2655	-2.27976	-2.34853	-2.50757	-2.43074	-2.53377	-2.18103	-2.2442	-2.21169	-2.2602	-2.27792	-2.38201	-2.30165	-2.32704	-2.47794	-2.2307	-2.23955	-2.21618	-2.34164	-2.43461	-2.5392	-2.60537
A36	-2.39719	-2.27853	-2.26774	-2.23222	-2.29596	-2.39071	-2.30038	-2.31491	-2.38339	-2.29932	-2.16778	-2.18513	-2.20151	-2.21675	-2.15806	-2.15497	-2.27887	-2.17798	-2.16718	-2.1533	-2.19432	-2.30192	-2.18714	-2.26897	-2.35315	-2.25194	-2.2009	-2.19022	-2.2306	-2.30313	-2.21519	-2.24628	-1.66405	-1.75062	-1.7478	-1.8277	-1.87587	-2.00325	-1.99041	-1.99051	-2.17433	-2.01696	-1.99263	-1.99066	-2.02822	-2.07459	-2.10128	-2.05762
A26	-2.03096	-2.03978	-1.94574	-1.9405	-1.9327	-2.06202	-2.19924	-2.14335	-1.99631	-1.89169	-1.85525	-1.89431	-2.00697	-2.17488	-2.05122	-2.13602	-2.05172	-1.82906	-1.83061	-1.88429	-2.16297	-1.99484	-2.14974	-2.0133	-2.02633	-1.92018	-1.8772	-1.90637	-2.03421	-2.07725	-2.1334	-2.09756	-1.76067	-1.74774	-1.75486	-1.72292	-1.74929	-1.82995	-1.82295	-1.76102	-2.02467	-2.00125	-1.96377	-1.94944	-2.16195	-1.98037	-2.00031	-2.02759
A28	-2.17767	-2.05209	-2.00841	-2.01511	-2.19255	-2.16851	-2.10432	-2.30627	-2.24854	-2.12526	-2.11787	-1.97669	-2.11264	-2.41882	-2.18824	-2.67037	-2.33811	-2.13939	-2.04014	-1.97697	-2.05101	-2.12751	-1.93568	-2.08663	-2.25477	-2.10558	-2.05547	-1.98959	-2.11873	-2.23828	-2.07608	-2.35442	-1.60618	-1.57886	-1.72754	-1.75844	-1.76075	-1.73604	-1.78739	-1.82259	-2.297	-2.11297	-2.17274	-2.15267	-2.41913	-2.20497	-2.14513	-2.06313
A29	-2.12197	-1.80854	-2.01727	-1.88601	-1.92221	-1.83027	-2.0834	-1.92069	-2.11164	-1.96631	-1.9681	-1.84627	-1.75937	-1.99385	-1.90466	-1.51779	-2.03631	-1.90982	-1.78855	-1.74386	-1.8337	-1.82351	-1.94956	-1.47372	-2.08997	-1.89489	-1.92464	-1.82538	-1.83843	-1.88254	-1.97921	-1.6374	-1.69784	-1.64565	-1.80144	-1.76761	-1.65222	-1.75245	-1.75517	-1.67355	-2.04824	-2.07892	-1.91648	-1.97277	-2.27429	-2.09514	-2.08741	-1.89806
A15	-2.23595	-2.0604	-2.01821	-1.89432	-1.89568	-2.04485	-1.97391	-1.98082	-2.24254	-1.95122	-1.94229	-1.8324	-1.8666	-2.18103	-2.09572	-2.0901	-2.10108	-2.05869	-2.05163	-1.87871	-1.90399	-2.02699	-1.99699	-2.16311	-2.19319	-2.02344	-2.00404	-1.86848	-1.88876	-2.08429	-2.02221	-2.07801	-1.52065	-1.51371	-1.65988	-1.73009	-1.82482	-1.88203	-1.68698	-1.81568	-2.22845	-2.0426	-2.00893	-2.00388	-2.02576	-2.04315	-2.1347	-2.06167
Data are NREM 15-45Hz slopes in 3h bins across baseline (average of days 4-6) and withdrawal days 2 and 8
