# Supplementary material for: Spontaneous oxycodone withdrawal disrupts sleep, diurnal, and electrophysiological dynamics in rats
Source: PLoS One. 2025 Jan 17;20(1):e0312794. doi: 10.1371/journal.pone.0312794 (PMC11741586; doi:10.1371/journal.pone.0312794)
Supplement: S1 File — (ZIP) [file pone.0312794.s001.zip › All Supplementary Figures and Data 101824/S9_Data.xlsx]

## Sheet: S9A - LF Slope
Row: Treatment Day	Baseline Day 4								Baseline Day 5								Baseline Day 6								Baseline Average (B4-B6)								Withdrawal Day 2								Withdrawal Day 3								Withdrawal Day 4
Row: Day_ZT Hour	B4_ZT0-3_(Slope)	B4_ZT3-6_(Slope)	B4_ZT6-9_(Slope)	B4_ZT9-12_(Slope)	B4_ZT12-15_(Slope)	B4_ZT15-18_(Slope)	B4_ZT18-21_(Slope)	B4_ZT21-24_(Slope)	B5_ZT0-3_(Slope)	B5_ZT3-6_(Slope)	B5_ZT6-9_(Slope)	B5_ZT9-12_(Slope)	B5_ZT12-15_(Slope)	B5_ZT15-18_(Slope)	B5_ZT18-21_(Slope)	B5_ZT21-24_(Slope)	B6_ZT0-3_(Slope)	B6_ZT3-6_(Slope)	B6_ZT6-9_(Slope)	B6_ZT9-12_(Slope)	B6_ZT12-15_(Slope)	B6_ZT15-18_(Slope)	B6_ZT18-21_(Slope)	B6_ZT21-24_(Slope)	BL(avg)_ZT0-3_(Slope)	BL(avg)_ZT3-6_(Slope)	BL(avg)_ZT6-9_(Slope)	BL(avg)_ZT9-12_(Slope)	BL(avg)_ZT12-15_(Slope)	BL(avg)_ZT15-18_(Slope)	BL(avg)_ZT18-21_(Slope)	BL(avg)_ZT21-24_(Slope)	W2_ZT0-3_(Slope)	W2_ZT3-6_(Slope)	W2_ZT6-9_(Slope)	W2_ZT9-12_(Slope)	W2_ZT12-15_(Slope)	W2_ZT15-18_(Slope)	W2_ZT18-21_(Slope)	W2_ZT21-24_(Slope)	W3_ZT0-3_(Slope)	W3_ZT3-6_(Slope)	W3_ZT6-9_(Slope)	W3_ZT9-12_(Slope)	W3_ZT12-15_(Slope)	W3_ZT15-18_(Slope)	W3_ZT18-21_(Slope)	W3_ZT21-24_(Slope)	W4_ZT0-3_(Slope)
Animal ID
A2	-0.373556	-0.306796	-0.269339	-0.279704	-0.217597	-0.238188	-0.196416	-0.34031	-0.376038	-0.193033	-0.348601	-0.227478	-0.0944999	-0.135959	-0.24377		-0.370134	-0.281524	-0.312042	-0.252188	-0.170709	-0.198909	-0.14319	-0.139569	-0.373243	-0.260451	-0.309994	-0.253123	-0.160936	-0.191018	-0.194458	-0.23994	-0.450011	-0.218777	-0.393651	-0.28389	-0.304047	-0.293638	-0.171948	-0.243273	-0.371663	-0.278421	-0.37757	-0.316016	-0.321648	-0.310517	-0.348213	-0.250337	-0.283829
A3	-0.34302	-0.229621	-0.355355	-0.298706	-0.314876	-0.373444	-0.150201	-0.390601	-0.395486	-0.379565	-0.347277	-0.386953	-0.382446	-0.379213	-0.15645	-0.112155	-0.361664	-0.454973	-0.391796	-0.370021	-0.398791	-0.320404	-0.401189	-0.314143	-0.366723	-0.35472	-0.364809	-0.351893	-0.365371	-0.357687	-0.235946	-0.2723	-0.599706	-0.447216	-0.367365	-0.512967	-0.36541	-0.441128	-0.3305	-0.396306	-0.351518	-0.512869	-0.406342	-0.448339	-0.53676	-0.283684	-0.413295	-0.393221	-0.416527
A4	-0.464156	-0.26625	-0.272934	-0.130783	-0.143953	-0.175921	-0.189451	-0.244537	-0.405798	-0.279085	-0.293448	-0.189936	-0.259728	-0.31208	-0.247154		-0.346907	-0.344539	-0.313546	-0.204839	-0.201819	-0.244658	-0.387654		-0.405621	-0.296624	-0.293309	-0.175186	-0.201833	-0.244219	-0.274753	-0.244537	-0.330759	-0.268394	-0.355707	-0.259748	-0.141662	-0.270427	-0.346507	-0.349732	-0.36245	-0.302003	-0.33671	-0.274039	-0.289298	-0.301392	-0.280881	-0.284978	-0.330424
A36	-0.520869	-0.387866	-0.342598	-0.387726	-0.406827	-0.280078	-0.535192	-0.466202	-0.394955	-0.354983	-0.409611	-0.456272	-0.482918	-0.465787	-0.79516	-0.545239	-0.55165	-0.456452	-0.379785	-0.57776	-0.481866	-0.351245	-0.429727	-0.591788	-0.489158	-0.399767	-0.377331	-0.473919	-0.457204	-0.365703	-0.586693	-0.53441	-0.396499	-0.324295	-0.25297	-0.536066	-0.266484	-0.286137	-0.207284	-0.239351	-0.77141	-0.602743	-0.627548	-0.761041	-0.616771	-0.483874	-0.782337	-0.545415	-0.651534
A26	-0.323307	-0.299204	-0.283006	-0.340849	-0.323681	-0.450356	-0.0810162	-0.267847	-0.412582	-0.183336	-0.25153	-0.280652	-0.248314	-0.318082	-0.383981	-0.359695	-0.399309	-0.281793	-0.297197	-0.367752	-0.344484	-0.106595	-0.189635	-0.378265	-0.378399	-0.254777	-0.277244	-0.329751	-0.305493	-0.291678	-0.218211	-0.335269	-0.211433	-0.425054	-0.289152	-0.334087	-0.339754	-0.40751	-0.280969	-0.367379	-0.478317	-0.294831	-0.342956	-0.251539	-0.369187	-0.39563	-0.419836	-0.383371	-0.361757
A28	-0.365166	-0.423064	-0.346366	-0.287527	-0.247813	-0.264401	-0.504029		-0.426706	-0.340941	-0.335076	-0.305964	-0.226875	-0.399885	-0.403126		-0.247964	-0.342824	-0.254073	-0.328781	-0.319096	-0.188316	-0.274328		-0.346612	-0.368943	-0.311838	-0.307424	-0.264595	-0.284201	-0.393828		-0.339376	-0.594184	-0.221993	-0.319245	-0.329652	-0.39812	-0.395161	-0.317966	-0.328771	-0.458832	-0.304975	-0.351409	-0.340693	-0.382327	-0.347893	-0.432572	-0.399457
A29	-0.397096	-0.443843	-0.3946	-0.400999	-0.327075	-0.283224	-0.402584		-0.464268	-0.251168	-0.428643	-0.314734	-0.402528	-0.592247	-0.239569		-0.607513	-0.463978	-0.451047	-0.470566	-0.37966	-0.373503	-0.308968		-0.489625	-0.38633	-0.424763	-0.395433	-0.369754	-0.416325	-0.31704		-0.374334	-0.399386	-0.370969	-0.361291	-0.330849	-0.487475	-0.458317	-0.464883	-0.600446	-0.503384	-0.389989	-0.470161	-0.414826	-0.494731	-0.418572	-0.468938	-0.462554
A15	-0.645925	-0.505477	-0.401525	-0.429102	-0.3515	-1.16968	-0.409464	-0.346318	-0.503644	-0.375511	-0.356731	-0.347848	-0.269932	-0.402301	-0.338828	-0.125309	-0.602435	-0.49759	-0.511028	-0.414812	-0.383719	-0.0193895	-0.330989	-0.271615	-0.584001	-0.459526	-0.423095	-0.397254	-0.33505	-0.530458	-0.35976	-0.247747	-0.48559	-0.527999	-0.718396	-0.593795	-0.302269	-0.469195	-0.475209	-0.458935	-0.453646	-0.550952	-0.545664	-0.587408	-0.433051	-0.55832	-0.714351	-0.571877	-0.65975
	Data are REM Low Frequency 1-4Hz slopes in 3h bins across baseline days 4-6 and withdrawal days 2-8
[truncated: 39 more columns]

## Sheet: S9B - HF Slope
Row: Treatment Day	Baseline Day 4								Baseline Day 5								Baseline Day 6								Baseline Average (B4-B6)								Withdrawal Day 2								Withdrawal Day 3								Withdrawal Day 4
Row: Day_ZT Hour	B4_ZT0-3_(Slope)	B4_ZT3-6_(Slope)	B4_ZT6-9_(Slope)	B4_ZT9-12_(Slope)	B4_ZT12-15_(Slope)	B4_ZT15-18_(Slope)	B4_ZT18-21_(Slope)	B4_ZT21-24_(Slope)	B5_ZT0-3_(Slope)	B5_ZT3-6_(Slope)	B5_ZT6-9_(Slope)	B5_ZT9-12_(Slope)	B5_ZT12-15_(Slope)	B5_ZT15-18_(Slope)	B5_ZT18-21_(Slope)	B5_ZT21-24_(Slope)	B6_ZT0-3_(Slope)	B6_ZT3-6_(Slope)	B6_ZT6-9_(Slope)	B6_ZT9-12_(Slope)	B6_ZT12-15_(Slope)	B6_ZT15-18_(Slope)	B6_ZT18-21_(Slope)	B6_ZT21-24_(Slope)	BL(avg)_ZT0-3_(Slope)	BL(avg)_ZT3-6_(Slope)	BL(avg)_ZT6-9_(Slope)	BL(avg)_ZT9-12_(Slope)	BL(avg)_ZT12-15_(Slope)	BL(avg)_ZT15-18_(Slope)	BL(avg)_ZT18-21_(Slope)	BL(avg)_ZT21-24_(Slope)	W2_ZT0-3_(Slope)	W2_ZT3-6_(Slope)	W2_ZT6-9_(Slope)	W2_ZT9-12_(Slope)	W2_ZT12-15_(Slope)	W2_ZT15-18_(Slope)	W2_ZT18-21_(Slope)	W2_ZT21-24_(Slope)	W3_ZT0-3_(Slope)	W3_ZT3-6_(Slope)	W3_ZT6-9_(Slope)	W3_ZT9-12_(Slope)	W3_ZT12-15_(Slope)	W3_ZT15-18_(Slope)	W3_ZT18-21_(Slope)	W3_ZT21-24_(Slope)	W4_ZT0-3_(Slope)
Animal ID
A2	-1.0381	-0.896942	-0.947971	-1.02764	-0.711299	-0.766646	-0.766418	-0.519411	-0.791021	-0.785441	-0.834116	-0.78221	-0.591249	-0.669216	-0.470563		-0.833773	-0.641443	-0.829185	-0.645263	-0.512963	-0.402595	-0.416786	-0.245025	-0.887632	-0.774609	-0.870424	-0.818372	-0.60517	-0.612819	-0.551255	-0.382218	-0.918275	-0.78306	-0.693394	-0.775877	-0.531654	-0.359139	-0.581574	-0.576627	-0.497919	-0.538275	-0.36995	-0.472067	-0.427919	-0.304896	-0.503606	-0.408599	-0.724898
A3	-0.960903	-0.838763	-0.817801	-0.729598	-0.580584	-0.589674	-0.375448	-0.790092	-0.761029	-0.768508	-0.751381	-0.594199	-0.378113	-0.46981	-0.667791	-1.1033	-0.94383	-0.803111	-0.79436	-0.79368	-0.366874	-0.48978	-0.594792	-0.605104	-0.888587	-0.803461	-0.787847	-0.705826	-0.441857	-0.516421	-0.54601	-0.832831	-0.92452	-0.882317	-1.24533	-0.667783	-0.659458	-0.624776	-0.737881	-0.564778	-0.717139	-0.707303	-0.819589	-0.572696	-0.447564	-0.496384	-0.679367	-0.694294	-0.771544
A4	-1.09736	-1.28515	-1.38654	-1.28306	-1.09308	-0.986546	-0.869572	-0.984601	-1.13307	-1.2297	-1.25432	-1.29701	-0.996387	-0.950959	-1.035		-1.02536	-1.27245	-1.22685	-1.20375	-1.14437	-0.997042	-0.987208		-1.08526	-1.26243	-1.28924	-1.26127	-1.07795	-0.978182	-0.963928	-0.984601	-1.15393	-1.01034	-1.19083	-1.12658	-1.00268	-0.906635	-0.865954	-0.823173	-0.909541	-0.946435	-1.15587	-0.964992	-0.87577	-0.909779	-0.84335	-0.792674	-0.943766
A36	-1.3003	-1.1051	-1.08396	-1.17164	-1.10558	-1.05644	-0.809684	-1.21766	-1.32404	-1.22069	-1.12039	-1.1596	-1.0456	-0.965391	-0.821672	-1.54215	-1.20208	-1.06946	-1.10155	-1.2757	-0.916238	-1.13007	-0.799276	-1.06586	-1.27547	-1.13175	-1.10197	-1.20232	-1.02247	-1.05063	-0.810211	-1.27522	-1.30379	-0.967864	-0.748477	-0.556566	-0.680381	-0.575845	-0.512949	-0.658696	-0.930034	-0.942833	-1.19685	-1.21671	-1.13832	-1.1801	-1.28515	-1.22385	-1.22455
A26	-1.04967	-0.74181	-1.02078	-0.915992	-0.755868	-0.844616	-1.19042	-0.774209	-0.840472	-0.845728	-0.850364	-0.742765	-0.718341	-0.532532	-0.478156	-0.622044	-1.01802	-0.944808	-0.791526	-0.89274	-0.693125	-0.492882	-0.653412	-1.11454	-0.969387	-0.844115	-0.887556	-0.850499	-0.722445	-0.623344	-0.773997	-0.83693	-1.05601	-0.987833	-0.934815	-0.902703	-0.893171	-0.815807	-0.818131	-0.730999	-0.66614	-0.723645	-0.621924	-0.766861	-0.88149	-0.799833	-0.726835	-0.756388	-0.677197
A28	-0.736042	-0.755396	-0.743383	-0.556647	-0.618565	-0.588395	-0.738902		-0.557251	-0.492	-0.56939	-0.639815	-0.520003	-0.292505	-0.350069		-0.405682	-0.675257	-0.62833	-0.517518	-0.465659	-0.324168	-0.321447		-0.566325	-0.640884	-0.647034	-0.571327	-0.534742	-0.401689	-0.470139		-0.992983	-1.03665	-0.576438	-0.395497	-0.48807	-0.429812	-0.499782	-0.406786	-0.382457	-0.423115	-0.396965	-0.296075	-0.261618	-0.288231	-0.394476	-0.293006	-0.261481
A29	-1.07774	-0.945572	-1.00572	-1.02389	-0.778213	-0.867046	-0.856066		-0.964531	-1.05588	-1.00884	-0.985389	-0.711592	-0.760337	-0.742696		-0.896498	-0.897337	-1.00373	-0.932381	-0.881334	-0.946598	-0.81275		-0.979588	-0.966261	-1.0061	-0.980555	-0.79038	-0.857994	-0.803838		-0.821375	-0.875879	-0.918725	-0.758343	-0.800786	-0.768869	-1.01851	-0.76568	-0.610335	-0.784254	-0.787381	-0.829706	-0.786495	-0.699832	-0.708308	-0.764504	-0.82821
A15	-0.918195	-0.99232	-0.964346	-0.97629	-0.946183	-2.26953	-0.769497	-0.605182	-0.943647	-0.867937	-0.898982	-0.918661	-0.740494	-2.2734	-0.585328	-0.999848	-0.924719	-1.02457	-0.970652	-1.02432	-0.80505	-0.938565	-0.882472	-0.631746	-0.928854	-0.961609	-0.94466	-0.973091	-0.830575	-1.82716	-0.745766	-0.745592	-0.447905	-0.87443	-0.648137	-0.604645	-0.651255	-0.672035	-0.680553	-0.714474	-0.71975	-0.775734	-0.833425	-0.641569	-0.683673	-0.811626	-0.634452	-0.610932	-0.67561
	Data are REM High Frequency 15-50Hz slopes in 3h bins across baseline days 4-6 and withdrawal days 2-8
[truncated: 39 more columns]

## Sheet: S9C (left) LF DI
Row: Treatment Day	Baseline Day 4	Baseline Day 5	Baseline Day 6	Baseline Average (B4-B6)	Withdrawal Day 2	Withdrawal Day 3	Withdrawal Day 4	Withdrawal Day 5	Withdrawal Day 6	Withdrawal Day 7	Withdrawal Day 8
Animal ID	B4	B5	B6	BL(avg)	W2	W3	W4	W5	W6	W7	W8
A2	0.77102	1.22542	1.00356	1	1.2103	0.553792	1.14907	1.06725	0.514458	1.47231	1.17536
A3	1.08523	1.27903	0.635743	1	1.21527	1.14245	0.516929	1.14244	0.709522	2.00029	1.2174
A4	1.36058	0.880987	0.758436	1	0.873569	0.360825	2.09009	0.854774	1.62196	0.551668	0.653991
A36	0.817819	1.41107	0.771107	1	1.05398	0.956779	1.94844	1.02211	1.81568	1.1141	1.93931
A26	1.24315	0.771611	0.985238	1	0.719021	0.763305	0.340143	0.377324	0.402541	0.356402	0.452907
A28	1.25894	0.981881	0.759183	1	1.82878	0.755984	0.643977	0.905694	0.804158	1.05843	0.528707
A29	0.593537	1.30325	1.10321	1	0.578783	0.777704	0.327309	2.03314	0.779862	0.38446	0.590258
A15	1.384	0.635947	0.980049	1	0.699475	0.472842	0.420031	0.306236	0.541387	0.572749	0.85866
	Data represent the Diurnal Index for REM Low frequency 1-4Hz slopes

## Sheet: S9C (middle) LF
Row: ZT Hour	ZT0-12; Lights On											ZT12-24; Lights Off
Row: Treatment Day	Baseline Day 4	Baseline Day 5	Baseline Day 6	Baseline Average (B4-B6)	Withdrawal Day 2	Withdrawal Day 3	Withdrawal Day 4	Withdrawal Day 5	Withdrawal Day 6	Withdrawal Day 7	Withdrawal Day 8	Baseline Day 4	Baseline Day 5	Baseline Day 6	Baseline Average (B4-B6)	Withdrawal Day 2	Withdrawal Day 3	Withdrawal Day 4	Withdrawal Day 5	Withdrawal Day 6	Withdrawal Day 7	Withdrawal Day 8
Animal ID	B4_ZT0-12_(Slope)	B5_ZT0-12_(Slope)	B6_ZT0-12_(Slope)	BL(avg)_ZT0-12_(Slope)	W2_ZT0-12_(Slope)	W3_ZT0-12_(Slope)	W4_ZT0-12_(Slope)	W5_ZT0-12_(Slope)	W6_ZT0-12_(Slope)	W7_ZT0-12_(Slope)	W8_ZT0-12_(Slope)	B4_ZT12-24_(Slope)	B5_ZT12-24_(Slope)	B6_ZT12-24_(Slope)	BL(avg)_ZT12-24_(Slope)	W2_ZT12-24_(Slope)	W3_ZT12-24_(Slope)	W4_ZT12-24_(Slope)	W5_ZT12-24_(Slope)	W6_ZT12-24_(Slope)	W7_ZT12-24_(Slope)	W8_ZT12-24_(Slope)
A2	-0.297073	-0.296021	-0.309111	-0.300735	-0.335299	-0.317761	-0.322864	-0.32838	-0.302981	-0.356349	-0.362494	-0.23423	-0.155362	-0.172707	-0.187433	-0.274211	-0.302802	-0.226096	-0.223234	-0.28186	-0.189491	-0.226026
A3	-0.294031	-0.37679	-0.401116	-0.357312	-0.443235	-0.433599	-0.428572	-0.427651	-0.393371	-0.492182	-0.534409	-0.299416	-0.278718	-0.34555	-0.307895	-0.385441	-0.390209	-0.388194	-0.32612	-0.337394	-0.46552	-0.400712
A4	-0.260649	-0.273525	-0.292686	-0.27562	-0.309951	-0.291856	-0.384535	-0.359444	-0.347438	-0.336464	-0.323104	-0.176797	-0.251607	-0.251409	-0.226605	-0.282089	-0.296186	-0.309647	-0.311129	-0.235385	-0.259311	-0.272203
A36	-0.39551	-0.409961	-0.500995	-0.435489	-0.364498	-0.712924	-0.563252	-0.468449	-0.527799	-0.444792	-0.455799	-0.398539	-0.512942	-0.428336	-0.446606	-0.379293	-0.745549	-0.694893	-0.650358	-0.553792	-0.474143	-0.440469
A26	-0.303944	-0.29867	-0.335148	-0.312587	-0.307965	-0.328968	-0.32308	-0.344282	-0.318935	-0.346283	-0.319473	-0.314877	-0.302003	-0.281382	-0.299421	-0.34456	-0.387672	-0.332128	-0.34285	-0.332506	-0.349169	-0.362113
A28	-0.352099	-0.333257	-0.294672	-0.326676	-0.355824	-0.349541	-0.36967	-0.350071	-0.390449	-0.331255	-0.332572	-0.273826	-0.256768	-0.28779	-0.272795	-0.349059	-0.373348	-0.410229	-0.33474	-0.365588	-0.332978	-0.336293
A29	-0.412741	-0.382331	-0.483053	-0.426042	-0.377307	-0.494549	-0.401839	-0.425077	-0.387457	-0.384392	-0.384385	-0.35496	-0.430103	-0.366879	-0.383981	-0.453496	-0.463647	-0.403586	-0.452713	-0.420493	-0.430046	-0.410923
A15	-0.432594	-0.368741	-0.471985	-0.42444	-0.59053	-0.532087	-0.627676	-0.666918	-0.620255	-0.595218	-0.57636	-0.365062	-0.27238	-0.361243	-0.332895	-0.415983	-0.605108	-0.4884	-0.55682	-0.595433	-0.609655	-0.51392
	Data represent the Low frequency 1-4Hz slopes for lights on (ZT0-12) and off (ZT12-24) for REM

## Sheet: S9C (right) - LF Slope
Row: Treatment Day	Baseline Day 4								Baseline Day 5								Baseline Day 6								Baseline Average (B4-B6)								Withdrawal Day 2								Withdrawal Day 8
Row: Day_ZT Hour	B4_ZT0-3_(Slope)	B4_ZT3-6_(Slope)	B4_ZT6-9_(Slope)	B4_ZT9-12_(Slope)	B4_ZT12-15_(Slope)	B4_ZT15-18_(Slope)	B4_ZT18-21_(Slope)	B4_ZT21-24_(Slope)	B5_ZT0-3_(Slope)	B5_ZT3-6_(Slope)	B5_ZT6-9_(Slope)	B5_ZT9-12_(Slope)	B5_ZT12-15_(Slope)	B5_ZT15-18_(Slope)	B5_ZT18-21_(Slope)	B5_ZT21-24_(Slope)	B6_ZT0-3_(Slope)	B6_ZT3-6_(Slope)	B6_ZT6-9_(Slope)	B6_ZT9-12_(Slope)	B6_ZT12-15_(Slope)	B6_ZT15-18_(Slope)	B6_ZT18-21_(Slope)	B6_ZT21-24_(Slope)	BL(avg)_ZT0-3_(Slope)	BL(avg)_ZT3-6_(Slope)	BL(avg)_ZT6-9_(Slope)	BL(avg)_ZT9-12_(Slope)	BL(avg)_ZT12-15_(Slope)	BL(avg)_ZT15-18_(Slope)	BL(avg)_ZT18-21_(Slope)	BL(avg)_ZT21-24_(Slope)	W2_ZT0-3_(Slope)	W2_ZT3-6_(Slope)	W2_ZT6-9_(Slope)	W2_ZT9-12_(Slope)	W2_ZT12-15_(Slope)	W2_ZT15-18_(Slope)	W2_ZT18-21_(Slope)	W2_ZT21-24_(Slope)	W8_ZT0-3_(Slope)	W8_ZT3-6_(Slope)	W8_ZT6-9_(Slope)	W8_ZT9-12_(Slope)	W8_ZT12-15_(Slope)	W8_ZT15-18_(Slope)	W8_ZT18-21_(Slope)	W8_ZT21-24_(Slope)
Animal ID
A2	-0.373556	-0.306796	-0.269339	-0.279704	-0.217597	-0.238188	-0.196416	-0.34031	-0.376038	-0.193033	-0.348601	-0.227478	-0.0944999	-0.135959	-0.24377		-0.370134	-0.281524	-0.312042	-0.252188	-0.170709	-0.198909	-0.14319	-0.139569	-0.373243	-0.260451	-0.309994	-0.253123	-0.160936	-0.191018	-0.194458	-0.23994	-0.450011	-0.218777	-0.393651	-0.28389	-0.304047	-0.293638	-0.171948	-0.243273	-0.361971	-0.367667	-0.347446	-0.340811	-0.296683	-0.224007	-0.252223	-0.0976305
A3	-0.34302	-0.229621	-0.355355	-0.298706	-0.314876	-0.373444	-0.150201	-0.390601	-0.395486	-0.379565	-0.347277	-0.386953	-0.382446	-0.379213	-0.15645	-0.112155	-0.361664	-0.454973	-0.391796	-0.370021	-0.398791	-0.320404	-0.401189	-0.314143	-0.366723	-0.35472	-0.364809	-0.351893	-0.365371	-0.357687	-0.235946	-0.2723	-0.599706	-0.447216	-0.367365	-0.512967	-0.36541	-0.441128	-0.3305	-0.396306	-0.552773	-0.460045	-0.549071	-0.519625	-0.295211	-0.386161	-0.41154	-0.564889
A4	-0.464156	-0.26625	-0.272934	-0.130783	-0.143953	-0.175921	-0.189451	-0.244537	-0.405798	-0.279085	-0.293448	-0.189936	-0.259728	-0.31208	-0.247154		-0.346907	-0.344539	-0.313546	-0.204839	-0.201819	-0.244658	-0.387654		-0.405621	-0.296624	-0.293309	-0.175186	-0.201833	-0.244219	-0.274753	-0.244537	-0.330759	-0.268394	-0.355707	-0.259748	-0.141662	-0.270427	-0.346507	-0.349732	-0.379255	-0.317338	-0.385311	-0.253441	-0.290549	-0.225068	-0.296615	-0.275376
A36	-0.520869	-0.387866	-0.342598	-0.387726	-0.406827	-0.280078	-0.535192	-0.466202	-0.394955	-0.354983	-0.409611	-0.456272	-0.482918	-0.465787	-0.79516	-0.545239	-0.55165	-0.456452	-0.379785	-0.57776	-0.481866	-0.351245	-0.429727	-0.591788	-0.489158	-0.399767	-0.377331	-0.473919	-0.457204	-0.365703	-0.586693	-0.53441	-0.396499	-0.324295	-0.25297	-0.536066	-0.266484	-0.286137	-0.207284	-0.239351	-0.54369	-0.37962	-0.449691	-0.419834	-0.2854	-0.300723	-0.501914	-0.890358
A26	-0.323307	-0.299204	-0.283006	-0.340849	-0.323681	-0.450356	-0.0810162	-0.267847	-0.412582	-0.183336	-0.25153	-0.280652	-0.248314	-0.318082	-0.383981	-0.359695	-0.399309	-0.281793	-0.297197	-0.367752	-0.344484	-0.106595	-0.189635	-0.378265	-0.378399	-0.254777	-0.277244	-0.329751	-0.305493	-0.291678	-0.218211	-0.335269	-0.211433	-0.425054	-0.289152	-0.334087	-0.339754	-0.40751	-0.280969	-0.367379	-0.376089	-0.316893	-0.305218	-0.253745	-0.315871	-0.383941	-0.388303	-0.351744
A28	-0.365166	-0.423064	-0.346366	-0.287527	-0.247813	-0.264401	-0.504029		-0.426706	-0.340941	-0.335076	-0.305964	-0.226875	-0.399885	-0.403126		-0.247964	-0.342824	-0.254073	-0.328781	-0.319096	-0.188316	-0.274328		-0.346612	-0.368943	-0.311838	-0.307424	-0.264595	-0.284201	-0.393828		-0.339376	-0.594184	-0.221993	-0.319245	-0.329652	-0.39812	-0.395161	-0.317966	-0.348279	-0.350612	-0.353873	-0.26348	-0.308189	-0.297525	-0.333186	-0.371082
A29	-0.397096	-0.443843	-0.3946	-0.400999	-0.327075	-0.283224	-0.402584		-0.464268	-0.251168	-0.428643	-0.314734	-0.402528	-0.592247	-0.239569		-0.607513	-0.463978	-0.451047	-0.470566	-0.37966	-0.373503	-0.308968		-0.489625	-0.38633	-0.424763	-0.395433	-0.369754	-0.416325	-0.31704		-0.374334	-0.399386	-0.370969	-0.361291	-0.330849	-0.487475	-0.458317	-0.464883	-0.338881	-0.437481	-0.301295	-0.461027		-0.343554	-0.416478	-0.435628
A15	-0.645925	-0.505477	-0.401525	-0.429102	-0.3515	-1.16968	-0.409464	-0.346318	-0.503644	-0.375511	-0.356731	-0.347848	-0.269932	-0.402301	-0.338828	-0.125309	-0.602435	-0.49759	-0.511028	-0.414812	-0.383719	-0.0193895	-0.330989	-0.271615	-0.584001	-0.459526	-0.423095	-0.397254	-0.33505	-0.530458	-0.35976	-0.247747	-0.48559	-0.527999	-0.718396	-0.593795	-0.302269	-0.469195	-0.475209	-0.458935	-0.827687	-0.663107	-0.463165	-0.556048	-0.316858	-0.438125	-0.775549	-0.618859
Data are REM Low Frequency 1-4Hz slopes in 3h bins across baseline (average of days 4-6) and withdrawal days 2 and 8

## Sheet: S9D (left) HF DI
Row: Treatment Day	Baseline Day 4	Baseline Day 5	Baseline Day 6	Baseline Average (B4-B6)	Withdrawal Day 2	Withdrawal Day 3	Withdrawal Day 4	Withdrawal Day 5	Withdrawal Day 6	Withdrawal Day 7	Withdrawal Day 8
Animal ID	B4	B5	B6	BL(avg)	W2	W3	W4	W5	W6	W7	W8
A2	1.05784	0.741446	1.20072	1	1.14032	0.475963	0.877591	0.566547	0.989387	0.630382	0.628027
A3	0.930477	1.15255	0.91697	1	1.08162	0.591268	0.505682	0.553295	0.679832	0.987623	0.758585
A4	1.35065	0.9041	0.745246	1	0.960568	0.948899	1.00037	1.32394	0.78951	1.23635	0.842501
A36	0.872188	1.28084	0.846971	1	1.40592	0.63131	0.853744	0.71766	0.420181	0.919307	0.949837
A26	0.933009	0.774101	1.29289	1	0.675937	0.539833	0.677711	0.295904	0.545401	0.686949	0.240565
A28	0.662593	1.15787	1.17954	1	2.13748	0.538403	0.911106	0.610481	0.467265	0.987496	0.876492
A29	1.0764	1.23726	0.68634	1	0.934974	0.78836	0.563838	3.73594	0.984923	0.907059	0.579049
A15	1.33317	1.35217	0.314658	1	0.341654	0.17822	0.249117	0.262009	0.236724	0.291701	0.211672
	Data represent the Diurnal Index for REM High frequency 15-50Hz slopes

## Sheet: S9D (middle) HF
Row: ZT Hour	ZT0-12; Lights On											ZT12-24; Lights Off
Row: Treatment Day	Baseline Day 4	Baseline Day 5	Baseline Day 6	Baseline Average (B4-B6)	Withdrawal Day 2	Withdrawal Day 3	Withdrawal Day 4	Withdrawal Day 5	Withdrawal Day 6	Withdrawal Day 7	Withdrawal Day 8	Baseline Day 4	Baseline Day 5	Baseline Day 6	Baseline Average (B4-B6)	Withdrawal Day 2	Withdrawal Day 3	Withdrawal Day 4	Withdrawal Day 5	Withdrawal Day 6	Withdrawal Day 7	Withdrawal Day 8
Animal ID	B4_ZT0-12_(Slope)	B5_ZT0-12_(Slope)	B6_ZT0-12_(Slope)	BL(avg)_ZT0-12_(Slope)	W2_ZT0-12_(Slope)	W3_ZT0-12_(Slope)	W4_ZT0-12_(Slope)	W5_ZT0-12_(Slope)	W6_ZT0-12_(Slope)	W7_ZT0-12_(Slope)	W8_ZT0-12_(Slope)	B4_ZT12-24_(Slope)	B5_ZT12-24_(Slope)	B6_ZT12-24_(Slope)	BL(avg)_ZT12-24_(Slope)	W2_ZT12-24_(Slope)	W3_ZT12-24_(Slope)	W4_ZT12-24_(Slope)	W5_ZT12-24_(Slope)	W6_ZT12-24_(Slope)	W7_ZT12-24_(Slope)	W8_ZT12-24_(Slope)
A2	-0.951223	-0.797915	-0.756258	-0.835132	-0.78046	-0.467168	-0.537092	-0.646729	-0.929757	-0.717755	-0.744952	-0.719088	-0.612056	-0.440231	-0.590458	-0.498731	-0.399032	-0.364893	-0.500225	-0.619091	-0.56945	-0.520041
A3	-0.8407	-0.709911	-0.818841	-0.789817	-0.907578	-0.715653	-0.699833	-0.785601	-0.834604	-0.826754	-0.772805	-0.599961	-0.535785	-0.514603	-0.550116	-0.629576	-0.607678	-0.529852	-0.626885	-0.531504	-0.572577	-0.622454
A4	-1.29822	-1.24302	-1.20462	-1.24862	-1.13947	-0.98328	-0.93025	-1.14642	-1.17178	-1.13404	-1.11928	-1.0049	-1.01292	-1.074	-1.03061	-0.910231	-0.868195	-0.795784	-0.892681	-0.984561	-0.789923	-0.942226
A36	-1.14815	-1.19396	-1.16097	-1.16769	-0.885291	-1.10245	-0.973457	-0.762771	-0.673874	-0.817451	-0.816476	-1.05091	-0.967667	-0.974525	-0.997702	-0.608475	-1.17142	-1.10494	-0.536264	-0.601939	-0.514603	-0.591446
A26	-0.927113	-0.820729	-0.88508	-0.877641	-1.07788	-0.687346	-0.630531	-0.765347	-0.740347	-0.824223	-0.733983	-0.824695	-0.638731	-0.683321	-0.715583	-0.809275	-0.805775	-0.679666	-0.707833	-0.833609	-0.700242	-0.761248
A28	-0.686849	-0.567663	-0.564167	-0.606227	-0.665777	-0.365305	-0.299199	-0.290157	-0.315432	-0.349683	-0.37999	-0.63328	-0.469746	-0.416598	-0.506541	-0.448122	-0.298967	-0.277023	-0.322535	-0.364053	-0.444755	-0.387322
A29	-1.00096	-1.00558	-0.943794	-0.983442	-0.845547	-0.747916	-0.76382	-0.863063	-0.914947	-0.82172	-0.957059	-0.826191	-0.737479	-0.884156	-0.815942	-0.831013	-0.739101	-0.78001	-0.894383	-0.883902	-0.950693	-0.901124
A15	-0.968494	-0.900313	-1.00101	-0.956606	-0.607886	-0.713655	-0.747089	-0.824268	-0.87328	-0.910211	-0.932153	-0.890296	-0.742358	-0.811486	-0.814714	-0.6771	-0.705202	-0.802941	-0.840154	-0.893979	-0.792137	-0.92845
	Data represent the High frequency 15-50Hz slopes for lights on (ZT0-12) and off (ZT12-24) for REM

## Sheet: S9D (right) - HF Slope
Row: Treatment Day	Baseline Day 4								Baseline Day 5								Baseline Day 6								Baseline Average (B4-B6)								Withdrawal Day 2								Withdrawal Day 8
Row: Day_ZT Hour	B4_ZT0-3_(Slope)	B4_ZT3-6_(Slope)	B4_ZT6-9_(Slope)	B4_ZT9-12_(Slope)	B4_ZT12-15_(Slope)	B4_ZT15-18_(Slope)	B4_ZT18-21_(Slope)	B4_ZT21-24_(Slope)	B5_ZT0-3_(Slope)	B5_ZT3-6_(Slope)	B5_ZT6-9_(Slope)	B5_ZT9-12_(Slope)	B5_ZT12-15_(Slope)	B5_ZT15-18_(Slope)	B5_ZT18-21_(Slope)	B5_ZT21-24_(Slope)	B6_ZT0-3_(Slope)	B6_ZT3-6_(Slope)	B6_ZT6-9_(Slope)	B6_ZT9-12_(Slope)	B6_ZT12-15_(Slope)	B6_ZT15-18_(Slope)	B6_ZT18-21_(Slope)	B6_ZT21-24_(Slope)	BL(avg)_ZT0-3_(Slope)	BL(avg)_ZT3-6_(Slope)	BL(avg)_ZT6-9_(Slope)	BL(avg)_ZT9-12_(Slope)	BL(avg)_ZT12-15_(Slope)	BL(avg)_ZT15-18_(Slope)	BL(avg)_ZT18-21_(Slope)	BL(avg)_ZT21-24_(Slope)	W2_ZT0-3_(Slope)	W2_ZT3-6_(Slope)	W2_ZT6-9_(Slope)	W2_ZT9-12_(Slope)	W2_ZT12-15_(Slope)	W2_ZT15-18_(Slope)	W2_ZT18-21_(Slope)	W2_ZT21-24_(Slope)	W8_ZT0-3_(Slope)	W8_ZT3-6_(Slope)	W8_ZT6-9_(Slope)	W8_ZT9-12_(Slope)	W8_ZT12-15_(Slope)	W8_ZT15-18_(Slope)	W8_ZT18-21_(Slope)	W8_ZT21-24_(Slope)
Animal ID
A2	-1.0381	-0.896942	-0.947971	-1.02764	-0.711299	-0.766646	-0.766418	-0.519411	-0.791021	-0.785441	-0.834116	-0.78221	-0.591249	-0.669216	-0.470563		-0.833773	-0.641443	-0.829185	-0.645263	-0.512963	-0.402595	-0.416786	-0.245025	-0.887632	-0.774609	-0.870424	-0.818372	-0.60517	-0.612819	-0.551255	-0.382218	-0.918275	-0.78306	-0.693394	-0.775877	-0.531654	-0.359139	-0.581574	-0.576627	-0.645522	-0.788279	-0.778098	-0.769203	-0.569384	-0.480338	-0.556983	-0.531958
A3	-0.960903	-0.838763	-0.817801	-0.729598	-0.580584	-0.589674	-0.375448	-0.790092	-0.761029	-0.768508	-0.751381	-0.594199	-0.378113	-0.46981	-0.667791	-1.1033	-0.94383	-0.803111	-0.79436	-0.79368	-0.366874	-0.48978	-0.594792	-0.605104	-0.888587	-0.803461	-0.787847	-0.705826	-0.441857	-0.516421	-0.54601	-0.832831	-0.92452	-0.882317	-1.24533	-0.667783	-0.659458	-0.624776	-0.737881	-0.564778	-0.912054	-0.770463	-0.733006	-0.68323	-0.717592	-0.434753	-0.668018	-0.543366
A4	-1.09736	-1.28515	-1.38654	-1.28306	-1.09308	-0.986546	-0.869572	-0.984601	-1.13307	-1.2297	-1.25432	-1.29701	-0.996387	-0.950959	-1.035		-1.02536	-1.27245	-1.22685	-1.20375	-1.14437	-0.997042	-0.987208		-1.08526	-1.26243	-1.28924	-1.26127	-1.07795	-0.978182	-0.963928	-0.984601	-1.15393	-1.01034	-1.19083	-1.12658	-1.00268	-0.906635	-0.865954	-0.823173	-1.10898	-1.05758	-1.17373	-1.12209	-0.924302	-0.851255	-1.01245	-0.931189
A36	-1.3003	-1.1051	-1.08396	-1.17164	-1.10558	-1.05644	-0.809684	-1.21766	-1.32404	-1.22069	-1.12039	-1.1596	-1.0456	-0.965391	-0.821672	-1.54215	-1.20208	-1.06946	-1.10155	-1.2757	-0.916238	-1.13007	-0.799276	-1.06586	-1.27547	-1.13175	-1.10197	-1.20232	-1.02247	-1.05063	-0.810211	-1.27522	-1.30379	-0.967864	-0.748477	-0.556566	-0.680381	-0.575845	-0.512949	-0.658696	-0.846897	-0.804057	-0.852046	-0.722625	-0.549858	-0.592492	-0.631025	-0.317757
A26	-1.04967	-0.74181	-1.02078	-0.915992	-0.755868	-0.844616	-1.19042	-0.774209	-0.840472	-0.845728	-0.850364	-0.742765	-0.718341	-0.532532	-0.478156	-0.622044	-1.01802	-0.944808	-0.791526	-0.89274	-0.693125	-0.492882	-0.653412	-1.11454	-0.969387	-0.844115	-0.887556	-0.850499	-0.722445	-0.623344	-0.773997	-0.83693	-1.05601	-0.987833	-0.934815	-0.902703	-0.893171	-0.815807	-0.818131	-0.730999	-0.674085	-0.765932	-0.746931	-0.705136	-0.732188	-0.776204	-0.789755	-0.712269
A28	-0.736042	-0.755396	-0.743383	-0.556647	-0.618565	-0.588395	-0.738902		-0.557251	-0.492	-0.56939	-0.639815	-0.520003	-0.292505	-0.350069		-0.405682	-0.675257	-0.62833	-0.517518	-0.465659	-0.324168	-0.321447		-0.566325	-0.640884	-0.647034	-0.571327	-0.534742	-0.401689	-0.470139		-0.992983	-1.03665	-0.576438	-0.395497	-0.48807	-0.429812	-0.499782	-0.406786	-0.193298	-0.38236	-0.456207	-0.436795	-0.343224	-0.404475	-0.427399	-0.350653
A29	-1.07774	-0.945572	-1.00572	-1.02389	-0.778213	-0.867046	-0.856066		-0.964531	-1.05588	-1.00884	-0.985389	-0.711592	-0.760337	-0.742696		-0.896498	-0.897337	-1.00373	-0.932381	-0.881334	-0.946598	-0.81275		-0.979588	-0.966261	-1.0061	-0.980555	-0.79038	-0.857994	-0.803838		-0.821375	-0.875879	-0.918725	-0.758343	-0.800786	-0.768869	-1.01851	-0.76568	-1.03945	-0.896639	-0.969345	-0.941597		-0.891955	-0.934027	-0.878326
A15	-0.918195	-0.99232	-0.964346	-0.97629	-0.946183	-2.26953	-0.769497	-0.605182	-0.943647	-0.867937	-0.898982	-0.918661	-0.740494	-2.2734	-0.585328	-0.999848	-0.924719	-1.02457	-0.970652	-1.02432	-0.80505	-0.938565	-0.882472	-0.631746	-0.928854	-0.961609	-0.94466	-0.973091	-0.830575	-1.82716	-0.745766	-0.745592	-0.447905	-0.87443	-0.648137	-0.604645	-0.651255	-0.672035	-0.680553	-0.714474	-0.765352	-1.02961	-0.778088	-0.950197	-0.781962	-0.95197	-0.972862	-1.02008
Data are REM High Frequency 15-50Hz slopes in 3h bins across baseline (average of days 4-6) and withdrawal days 2 and 8
