# Supplementary material for: Spontaneous oxycodone withdrawal disrupts sleep, diurnal, and electrophysiological dynamics in rats
Source: PLoS One. 2025 Jan 17;20(1):e0312794. doi: 10.1371/journal.pone.0312794 (PMC11741586; doi:10.1371/journal.pone.0312794)
Supplement: S1 File — (ZIP) [file pone.0312794.s001.zip › All Supplementary Figures and Data 101824/Sleep Paper Stats.xlsx]

## Sheet: Fig. 1
Figure panel	Statistical Test	Test Statistic	P value	Posthoc test	Comparisons	P value
Fig 1C Total withdrawal behaviors	Unpaired t test (Saline vs Naloxone)	t = 3.934; df=9	0.0034	N/A	N/A	N/A

## Sheet: Fig. 2
Figure panel	Statistical Test	Test Statistic	P value	Posthoc test	Comparisons	P value
2D - left: NREM % DI	Friedman Test	Q=44.95 (Friedman statistic)	<0.0001	Dunn's Test	Bavg vs W2	<0.0001
					Bavg vs W3	<0.0001
2D - center: NREM % ZT0-12	Friedman Test	Q = 22.24 Friedman statistic	0.0023	Dunn's Test	Bavg vs W2	0.0066
					Bavg vs W3	0.0066
					Bavg vs W4	0.0048
					Bavg vs W5	0.0048
2D - center: NREM % ZT12-24	Friedman Test	Q = 33.25 Friedman statistic	<0.0001	Dunn's Test	Bavg vs W2	0.0009
					Bavg vs W3	0.0285
2D - right: NREM % 3h bins	2-Way ANOVA	F (3.125, 31.25) = 9.421 (3h bin x Treatment Day)	0.0001	Dunnett's Test	ZT3-6 Bavg vs W2	0.0236
					ZT3-6 Bavg vs W8	0.0331
					ZT6-9 Bavg vs W2	0.0001
					ZT9-12 Bavg vs W2	0.0047
					ZT15-18 Bavg vs W2	<0.0001
					ZT18-21 Bavg vs W2	0.0008
					ZT21-24 Bavg vs W2	<0.0001
2E - left: REM % DI	Friedman Test	Q = 31.44 Friedman statistic	<0.0001	Dunn's Test	Bavg vs W2	0.0002
					Bavg vs W3	0.0008
2E - center: REM % ZT0-12	Friedman Test	Q = 40.55 Friedman statistic	<0.0001	Dunn's Test	Bavg vs W2	0.0009
2E - center: REM % ZT12-24	Friedman Test	Q = 30.18 Friedman statistic	<0.0001	Dunn's Test	Bavg vs W2	<0.0001
					Bavg vs W3	0.0006
					Bavg vs W7	0.0285
2E - right: REM % 3h bins	2-Way ANOVA	F (4.895, 48.95) = [13.13] (3h bin x Treatment Day)	<0.0001	Dunnett's Test	ZT0-3 Bavg vs W2	0.0348
					ZT3-6 Bavg vs W2	0.0006
					ZT6-9 Bavg vs W2	0.0001
					ZT9-12 Bavg vs W2	<0.0001
					ZT12-15 Bavg vs W8	0.003
					ZT15-18 Bavg vs W2	<0.0001
					ZT15-18 Bavg vs W8	0.0138
					ZT18-21 Bavg vs W2	0.0032
					ZT18-21 Bavg vs W8	0.0052
					ZT21-24 Bavg vs W2	<0.0001
2F - left: Wake % DI	Friedman Test	Q = 45.18 Friedman statistic	<0.0001	Dunn's Test	Bavg vs W2	<0.0001
					Bavg vs W3	<0.0001
2F - center: Wake % ZT0-12	Friedman Test	Q = 28.83 Friedman statistic	0.0002	Dunn's Test	Bavg vs W2	0.0004
					Bavg vs W3	0.0013
2F - center: Wake % ZT12-24	Friedman Test	Q = 33.36 Friedman statistic	<0.0001	Dunn's Test	Bavg vs W2	0.0003
					Bavg vs W3	0.0066
2F - right: Wake % 3h bins	2-Way ANOVA	F (3.339, 33.39) = 11.50 (3h bin x Treatment Day)	<0.0001	Dunnett's Test	ZT0-3 Bavg vs W2	0.0384
					ZT3-6 Bavg vs W2	0.0055
					ZT3-6 Bavg vs W8	0.0336
					ZT6-9 Bavg vs W2	<0.0001
					ZT9-12 Bavg vs W2	<0.0001
					ZT12-15 Bavg vs W8	0.0293
					ZT15-18 Bavg vs W2	<0.0001
					ZT18-21 Bavg vs W2	0.0004
					ZT18-21 Bavg vs W8	0.0478
					ZT21-24 Bavg vs W2	<0.0001

## Sheet: Fig. 3
Figure panel	Statistical Test	Test Statistic	P value	Posthoc test	Comparisons	P value
3C - left: Temp DI	Friedman Test	Q = 34.85	<0.0001	Dunn's Test	Bavg vs. W2	0.0002
					Bavg vs. W3	0.0066
3C - center: Temp ZT0-12	Friedman Test	Q = 17.64	0.0137	Dunn's Test	All non-significant	>0.05
3C - center: Temp ZT12-24	Friedman Test	Q = 38.09	<0.0001	Dunn's Test	Bavg vs W2	<0.0001
					Bavg vs W3	0.0025
					Bavg vs W8	0.0048
3C - right: Temp 3h bin	Two-Way ANOVA	F (3.154, 31.54) = 7.433 (3h bin x Treatment Day)	0.0006	Dunnett's Test	ZT3-6 Bavg vs W8	0.0411
					ZT15-18 Bavg vs W2	0.0002
					ZT15-18 Bavg vs W8	0.0107
					ZT18-21 Bavg vs W2	0.001
					ZT18-21 Bavg vs W8	0.0078
					ZT21-24 Bavg vs W2	<0.0001
					ZT21-24 Bavg vs W8	0.0103
3D - left: Activity DI	Friedman Test	Q = 48.52	<0.0001	Dunn's Test	Bavg vs. W2	<0.0001
					Bavg vs. W3	<0.0001
					Bavg vs. W4	0.0488
3D - center: Activity ZT0-12	Friedman Test	Q = 10.61	0.1567	N/A	N/A	N/A
3D - center: Activity ZT12-24	Friedman Test	Q = 30.27	<0.0001	Dunn's Test	Bavg vs. W2	0.0018
					Bavg vs. W3	0.0066
3D - right: Activity 3h bin	Two-Way ANOVA	F (2.751, 27.51) = 8.119 (3h bin x Treatment Day)	0.0007	Dunnett's Test	ZT6-9 Bavg vs W2	0.0035
					ZT6-9 Bavg vs W8	0.0442
					ZT9-12 Bavg vs W2	0.0017
					ZT12-15 Bavg vs W8	0.0121
					ZT15-18 Bavg vs W2	0.0002
					ZT18-21 Bavg vs W2	0.0021
					ZT18-21 Bavg vs W8	0.5
					ZT21-24 Bavg vs W2	0.0002

## Sheet: Fig. 4
Figure panel	Statistical Test	Test Statistic	P value	Posthoc test	Comparisons	P value
4C - left: ZT0-12: NREM Counts	Friedman's Test	Q = 40.60 (Friedman Statistic)	<0.0001	Dunn's Test	Bavg vs W2	0.0009
4C - right: ZT12-24: NREM Counts	Friedman's Test	Q = 47.03 (Friedman Statistic)	<0.0001	Dunn's Test	Bavg vs W2	<0.0001
					Bavg vs W3	0.0001
4D - left: ZT0-12: REM Counts	Friedman's Test	Q = 13.11 (Friedman Statistic)	0.0694	N/A	N/A	N/A
4D - right: ZT12-24: REM Counts	Friedman's Test	Q = 24.20 (Friedman Statistic)	0.001	Dunn's Test	Bavg vs W2	0.0002
					Bavg vs W3	0.0018
4E - left: ZT0-12: Wake Counts	Friedman's Test	Q = 49.17 (Friedman Statistic)	<0.0001	Dunn's Test	Bavg vs W2	0.0002
					Bavg vs W3	0.0066
4E - right: ZT12-24: Wake Counts	Friedman's Test	Q = 49.59 (Friedman Statistic)	<0.0001	Dunn's Test	Bavg vs W2	0.0002
					Bavg vs W3	0.0048
4C - left: ZT0-12: NREM Bout Length	Friedman's Test	Q = 58.45 (Friedman Statistic)	<0.0001	Dunn's Test	Bavg vs W2	<0.0001
					Bavg vs W3	<0.0001
					Bavg vs W4	0.0018
					Bavg vs W5	0.0066
4C - right: ZT12-24: NREM Bout Length	Friedman's Test	Q = 4.603 (Friedman Statistic)	0.7082	N/A	N/A	N/A
4D - left: ZT0-12: REM Bout Length	Friedman's Test	Q = 30.82 (Friedman Statistic)	<0.0001	Dunn's Test	Bavg vs W2	<0.0001
					Bavg vs W3	0.0488
4D - right: ZT12-24: REM Bout Length	Friedman's Test	Q = 9.061 (Friedman Statistic)	0.2483	N/A	N/A	N/A
4E - left: ZT0-12: Wake Bout Length	Friedman's Test	Q = 25 (Friedman Statistic)	0.0008	Dunn's Test	All non-significant	>0.05
4E - right: ZT12-24: Wake Bout Length	Friedman's Test	Q = 48.94 (Friedman Statistic)	<0.0001	Dunn's Test	Bavg vs W2	<0.0001
					Bavg vs W3	<0.0001

## Sheet: Fig. 6
Figure panel	Statistical Test	Test Statistic	P value	Posthoc test	Comparisons	P value
6A - left: NREM 1-4Hz DI	Friedman Test	Q = 34.54	<0.0001	Dunn's Test	Bavg vs W2	<0.0001
					Bavg vs W3	0.0007
					Bavg vs W4	0.0076
6A - center: NREM 1-4Hz ZT0-12	Friedman Test	Q = 21.04	0.0037	Dunn's Test	Bavg vs W2	0.0109
					Bavg vs W3	0.0109
					Bavg vs W4	0.41
6A - center: NREM 1-4Hz ZT12-24	Friedman Test	Q = 14.79	0.0388	Dunn's Test	Bavg vs. W4	0.041
					Bavg vs. W5	0.0154
6A - right: NREM 1-4Hz 3h bin	Two-Way ANOVA	F (2.085, 14.60) = 9.130 (3h bin x Treatment Day)	0.0025	Dunnett's Test	ZT0-3 Bavg vs W2	0.0008
					ZT0-3 Bavg vs W8	0.0055
					ZT3-6 Bavg vs W2	0.0124
					ZT3-6 Bavg vs W8	0.0105
6B - left: NREM 4-8Hz DI	Friedman Test	Q = 18.21	0.0111	Dunn's Test	Bavg vs W2	0.0215
6B - center: NREM 4-8Hz ZT0-12	Friedman Test	Q = 14.17	0.0483	Dunn's Test	All non-significant	>0.05
6B - center: NREM 4-8Hz ZT12-24	Friedman Test	Q = 21.04	0.0037	Dunn's Test	All non-significant	>0.05
6B - right: NREM 4-8Hz 3h bin	Two-Way ANOVA	F (2.464, 17.25) = 2.655 (3h bin x Treatment Day)	0.0899	N/A	N/A	N/A
6C - left: NREM 8-12Hz DI	Friedman Test	Q = 38.67	<0.0001	Dunn's Test	Bavg vs. W2	0.0001
					Bavg vs. W3	<0.0001
					Bavg vs. W4	<0.0001
					Bavg vs. W5	0.041
6C - center: NREM 8-12Hz ZT0-12	Friedman Test	Q = 5.417	0.6093	N/A	N/A	N/A
6C - center: NREM 8-12Hz ZT12-24	Friedman Test	Q = 21.29	0.0034	Dunn's Test	Bavg vs. W3	0.0109
					Bavg vs. W5	0.0076
6C - right: NREM 8-12 Hz 3h bin	Two-Way ANOVA	F (2.877, 20.14) = 7.555 (3h bin x Treatment Day)	0.0016	Dunnett's Test	ZT0-3 Bavg vs W8	0.0065
					ZT9-12 Bavg vs W2	0.0187
					ZT12-15 Bavg vs W2	0.0207
					ZT12-15 Bavg vs W8	0.0331
					ZT21-24 Bavg vs W8	0.014
6D - left: NREM 12-30Hz DI	Friedman Test	Q = 37.71	<0.0001	Dunn's Test	Bavg vs. W2	<0.0001
					Bavg vs. W3	<0.0001
					Bavg vs. W4	0.0025
					Bavg vs. W7	0.041
6D - center: NREM 12-30Hz ZT0-12	Friedman Test	Q = 27.13	0.0003	Dunn's Test	Bavg vs. W2	<0.0001
					Bavg vs. W3	0.0005
					Bavg vs. W4	0.0007
					Bavg vs W7	0.0299
					Bavg vs W8	0.0154
6D - center: NREM 12-30Hz ZT12-24	Friedman Test	Q = 8.167	0.3181	Dunn's Test	N/A	N/A
6D - right: NREM 12-30Hz 3h bin	Two-Way ANOVA	F (1.838, 12.87) = 11.92 (3h bin x Treatment Day)	0.0014	Dunnett's Test	ZT0-3 Bavg vs W2	0.0004
					ZT0-3 Bavg vs W8	0.0022
					ZT3-6 Bavg vs W2	0.0038
					ZT3-6 Bavg vs W8	0.0153
					ZT6-9 Bavg vs W2	0.0351
					ZT6-9 Bavg vs W8	0.0271
					ZT21-24 Bavg vs W8	0.0165
6E - left: NREM 30-50Hz DI	Friedman Test	Q = 28.88	0.0002	Dunn's Test	Bavg vs. W2	<0.0001
					Bavg vs. W3	0.0007
					Bavg vs. W4	0.0017
6E - center: NREM 30-50Hz ZT0-12	Friedman Test	Q = 39.67	<0.0001	Dunn's Test	Bavg vs. W2	<0.0001
					Bavg vs. W3	0.0005
					Bavg vs. W4	0.0299
6E - center: NREM 30-50Hz ZT12-24	Friedman Test	Q = 29.96	0.0003	Dunn's Test	All non-significant	>0.05
6E - right: NREM 30-50Hz 3h bin	Two-Way ANOVA	F (3.081, 21.57) = 13.66 (3h bin x Treatment Day)	<0.0001 (3h bin x Treatment Day)	Dunnett's Test	ZT0-3 Bavg vs W2	<0.0001
					ZT0-3 Bavg vs W8	0.0192
					ZT3-6 Bavg vs W2	0.0006
					ZT6-9 Bavg vs W2	0.0002
					ZT9-12 Bavg vs W2	0.0074
					ZT15-18 Bavg vs W2	0.0193
					ZT18-21 Bavg vs W2	0.0115

## Sheet: Fig. 7
Figure panel	Statistical Test	Test Statistic	P value	Posthoc test	Comparisons	P value
7C - left: NREM LF 1/f DI	Friedman Test	Q = 22.46	0.0021	Dunn's Test	Bavg vs. W2	0.0036
					Bavg vs. W3	0.0025
7C - center: NREM LF 1/f ZT0-12	Friedman Test	Q = 30.71	<0.0001	Dunn's Test	Bavg vs. W2	0.0076
					Bavg vs. W3	0.0011
					Bavg vs. W4	0.0007
					Bavg vs. W5	0.0017
7C - center: NREM LF 1/f ZT12-24	Friedman Test	Q = 9.917	0.1933	N/A	N/A	N/A
7C - right: NREM LF 1/f 3h bin	Two-Way ANOVA	F (3.187, 22.31) = 4.720 (3h bin x Treatment Day)	0.0097	Dunnett's Test	ZT0-3 Bavg vs W2	0.0102
					ZT3-6 Bavg vs W2	0.0258
					ZT3-6 Bavg vs W8	0.0446
					ZT6-9 Bavg vs W2	0.0093
					ZT6-9 Bavg vs W8	0.0146
7D - left: NREM HF 1/f DI	Friedman Test	Q = 10.83	0.1461	N/A	N/A	N/A
7D - center: NREM HF 1/f ZT0-12	Friedman Test	Q = 29.88	0.0001	Dunn's Test	Bavg vs. W2	0.0011
7D - center: NREM HF 1/f ZT12-24	Friedman Test	Q = 25.63	0.0006	Dunn's Test	All non-significant	>0.05
7D - right: NREM HF 1/f 3h bin	Two-Way ANOVA	F (3.745, 26.21) = 5.667 (3h bin x Treatment Day)	0.0024	Dunnett's Test	ZT0-3 Bavg vs W2	0.0008
					ZT3-6 Bavg vs W2	0.0058
					ZT6-9 Bavg vs W2	0.003
					ZT9-12 Bavg vs W2	0.0035
					ZT12-15 Bavg vs W2	0.0205
					ZT15-18 Bavg vs W2	0.0241
					ZT18-21 Bavg vs W2	0.0144

## Sheet: Fig. S1
Figure panel	Statistical Test	Test Statistic	P value	Posthoc test	Comparisons	P value
S1A left NREM DI	2-way ANOVA	F (6, 54) = 0.8502 (Day x Treatment)	0.5372	N/A	N/A	N/A
	2-way ANOVA	F (1, 9) = 0.0003858 (Treatment)	0.9848
S1A center REM DI	2-way ANOVA	F (6, 54) = 1.960 (Day x Treatment)	0.0877	N/A	N/A	N/A
	2-way ANOVA	F (1, 9) = 0.6026 (Treatment)	0.4575
S1A right Wake DI	2-way ANOVA	F (6, 54) = 1.103 (Day x Treatment)	0.3726	N/A	N/A	N/A
	2-way ANOVA	F (1, 9) = 0.2296 (Treatment)	0.6432
S1B top left NREM Bout Counts ZT0-12	2-way ANOVA	F (7, 63) = 0.4786 (Day x Treatment)	0.8466	N/A	N/A	N/A
	2-way ANOVA	F (1, 9) = 0.5337 (Treatment)	0.4836
S1B top right NREM Bout Counts ZT12-24	2-way ANOVA	F (7, 63) = 1.430 (Day x Treatment)	0.2094	N/A	N/A	N/A
	2-way ANOVA	F (1, 9) = 0.002521 (Treatment)	0.9611
S1B bottom left NREM Bout Duration ZT0-12	2-way ANOVA	F (7, 63) = 1.585 (Day x Treatment)	0.1564	N/A	N/A	N/A
	2-way ANOVA	F (1, 9) = 0.8382 (Treatment)	0.3838
S1B bottom left NREM Bout Duration ZT12-24	2-way ANOVA	F (7, 63) = 0.2068 (Day x Treatment)	0.9827	N/A	N/A	N/A
	2-way ANOVA	F (1, 9) = 0.05257 (Treatment)	0.8238
S1C left NREM Delta Power	2-way ANOVA	F (21, 84) = 1.297 (Time x Treatment)	0.2008	N/A	N/A	N/A
	2-way ANOVA	F (3, 12) = 2.256 (Treatment)	0.1343
S1C right NREM Gamma Power	2-way ANOVA	F (21, 84) = 2.473 (Time x Treatment)	0.0019	Bonferroni's Multiple Comparison's Test	ZT0-3 W2 Saline vs W8 Saline	0.0014
					ZT3-6 W2 Saline vs W8 Saline	0.0128
					ZT6-9 W2 Saline vs W8 Saline	0.0105
	2-way ANOVA	F (3, 12) = 3.362 (Treatment)	0.0551	N/A	N/A	N/A

## Sheet: Fig. S4
Figure panel	Statistical Test	Test Statistic	P value	Posthoc test	Comparisons	P value
S4A - left: REM 1-4Hz DI	Friedman Test	Q = 10.00	0.1886	Dunn's Test	N/A	N/A
S4A - center: REM 1-4Hz ZT0-12	Friedman Test	Q = 7.458	0.3828	N/A	N/A	N/A
S4A - center: REM 1-4Hz ZT12-24	Friedman Test	Q = 9.333	0.2296	N/A	N/A	N/A
S4A - right: REM 1-4Hz 3h bin	Two-Way ANOVA	F (3.220, 21.85) = 1.344 (3h bin x Treatment Day)	0.2862	N/A	N/A	N/A
S4B - left: REM 4-8Hz DI	Friedman Test	Q = 2.333	0.9391	N/A	N/A	N/A
S4B - center: REM 4-8Hz ZT0-12	Friedman Test	Q = 6.667	0.4644	N/A	N/A	N/A
S4B - center: REM 4-8Hz ZT12-24	Friedman Test	Q = 24	0.0011	Dunn's Test	Bavg vs W6	0.041
					Bavg vs W7	0.0215
S4B - right: REM 4-8Hz 3h bin	Two-Way ANOVA	F (2.548, 17.29) = 2.407 (3h bin x Treatment Day)	0.1096	N/A	N/A	N/A
S4C - left: REM 8-12Hz DI	Friedman Test	Q = 7.208	0.4075	Dunn's Test	N/A	N/A
S4C - center: REM 8-12Hz ZT0-12	Friedman Test	Q = 19.08	0.0079	Dunn's Test	Bavg vs W2	0.0011
					Bavg vs W3	0.0109
S4C - center: REM 8-12Hz ZT12-24	Friedman Test	Q = 18.79	0.0089	Dunn's Test	Bavg vs. W2	0.0299
S4C - right: REM 8-12 Hz 3h bin	Two-Way ANOVA	F (4.105, 27.86) = 0.9589 (3h bin x Treatment Day)	0.4471	N/A	N/A	N/A
S4D - left: REM 12-30Hz DI	Friedman Test	Q = 6.5	0.4827	N/A	N/A	N/A
S4D - center: REM 12-30Hz ZT0-12	Friedman Test	Q = 27.17	0.0003	Dunn's Test	All non-significant	>0.05
S4D - center: REM 12-30Hz ZT12-24	Friedman Test	Q = 23.04	0.0017	Dunn's Test	All non-significant	>0.05
S4D - right: REM 12-30Hz 3h bin	Two-Way ANOVA	F (2.502, 16.98) = 2.120 (3h bin x Treatment Day)	0.1428	N/A	N/A	N/A
S4E - left: REM 30-50Hz DI	Friedman Test	Q = 2.667	0.914	N/A	N/A	N/A
S4E - center: REM 30-50Hz ZT0-12	Friedman Test	Q = 19.83	0.0059	Dunn's Test	Bavg vs. W3	0.041
					Bavg vs. W4	0.0005
					Bavg vs. W5	0.0299
S4E - center: REM 30-50Hz ZT12-24	Friedman Test	Q = 16.42	0.0216	Dunn's Test	Bavg vs W4	0.0025
					Bavg vs W7	0.0215
S4E - right: REM 30-50Hz 3h bin	Two-Way ANOVA	F (2.165, 14.69) = 0.5855 (3h bin x Treatment Day)	0.5821	N/A	N/A	N/A

## Sheet: Fig. S6
Figure panel	Statistical Test	Test Statistic	P value	Posthoc test	Comparisons	P value
S6A - left: Wake 1-4Hz DI	Friedman Test	Q = 4.667	0.7006	Dunn's Test	N/A	N/A
S6A - center: Wake 1-4Hz ZT0-12	Friedman Test	Q = 15.33	0.032	Dunn's Test	All non-significant	>0.05
S6A - center: Wake 1-4Hz ZT12-24	Friedman Test	Q = 11.92	0.1033	N/A	N/A	N/A
S6A - right: Wake 1-4Hz 3h bin	Two-Way ANOVA	F (4.151, 29.05) = 1.059 (3h bin x Treatment Day)	0.396	N/A	N/A	N/A
S6B - left: Wake 4-8Hz DI	Friedman Test	Q = 17.67	0.0136	Dunn's Test	All non-significant	>0.05
S6B - center: Wake 4-8Hz ZT0-12	Friedman Test	Q = 12.88	0.0752	N/A	N/A	N/A
S6B - center: Wake 4-8Hz ZT12-24	Friedman Test	Q = 13.13	0.0691	N/A	N/A	N/A
S6B - right: Wake 4-8Hz 3h bin	Two-Way ANOVA	F (4.213, 29.49) = 2.476 (3h bin x Treatment Day)	0.0632	N/A	N/A	N/A
S6C - left: Wake 8-12Hz DI	Friedman Test	Q = 4.708	0.6955	N/A	N/A	N/A
S6C - center: Wake 8-12Hz ZT0-12	Friedman Test	Q = 10.83	0.1461	N/A	N/A	N/A
S6C - center: Wake 8-12Hz ZT12-24	Friedman Test	Q = 23.54	0.0014	Dunn's Test	Bavg vs. W2	0.0003
					Bavg vs W3	0.0017
					Bavg vs W4	0.0025
					Bavg vs W5	0.0053
					Bavg vs W7	0.0299
S6C - right: Wake 8-12 Hz 3h bin	Two-Way ANOVA	F (3.668, 25.67) = 2.497 (3h bin x Treatment Day)	0.072	N/A	N/A	N/A
S6D - left: Wake 12-30Hz DI	Friedman Test	Q = 11.54	0.1167	N/A	N/A	N/A
S6D - center: Wake 12-30Hz ZT0-12	Friedman Test	Q = 14.13	0.049	Dunn's Test	All non-significant	>0.05
S6D - center: Wake 12-30Hz ZT12-24	Friedman Test	Q = 7.333	0.395	N/A	N/A	N/A
S6D - right: Wake 12-30Hz 3h bin	Two-Way ANOVA	F (3.356, 23.50) = 3.395 (3h bin x Treatment Day)	0.0306	Dunnett's Test	ZT0-3 Bavg vs W2	0.0073
S6E - left: Wake 30-50Hz DI	Friedman Test	Q = 5.208	0.6346	N/A	N/A	N/A
S6E - center: Wake 30-50Hz ZT0-12	Friedman Test	Q = 15.67	0.0283	Dunn's Test	Bavg vs. W2	0.0154
S6E - center: Wake 30-50Hz ZT12-24	Friedman Test	Q = 10.83	0.1461	N/A	N/A	N/A
S6E - right: Wake 30-50Hz 3h bin	Two-Way ANOVA	F (3.526, 24.68) = 1.575 (3h bin x Treatment Day)	0.2162	N/A	N/A	N/A

## Sheet: Fig. S7
Figure panel	Statistical Test	Test Statistic	P value	Posthoc test	Comparisons	P value
S7A - left: NREM 1-4Hz 1/f DI	Friedman Test	Q = 22.46	0.0021	Dunn's Test	Bavg vs. W2	0.0036
					Bavg vs. W3	0.0025
S7A - center: NREM 1-4Hz 1/f ZT0-12	Friedman Test	Q = 30.71	<0.0001	Dunn's Test	Bavg vs. W2	0.0076
					Bavg vs. W3	0.0011
					Bavg vs. W4	0.0007
					Bavg vs. W5	0.0017
S7A - center: NREM 1-4Hz 1/f ZT12-24	Friedman Test	Q = 9.917	0.1933	N/A	N/A	N/A
S7A - right: NREM 1-4Hz 1/f 3h bin	Two-Way ANOVA	F (3.187, 22.31) = 4.720 (3h bin x Treatment Day)	0.0097	Dunnett's Test	ZT0-3 Bavg vs W2	0.0102
					ZT3-6 Bavg vs W2	0.0258
					ZT3-6 Bavg vs W8	0.0446
					ZT6-9 Bavg vs W2	0.0093
					ZT6-9 Bavg vs W8	0.0146
S7B - left: NREM 1-10Hz 1/f DI	Friedman Test	Q = 33.25	<0.0001	Dunn's Test	Bavg vs W2	<0.0001
					Bavg vs W3	<0.0001
					Bavg vs W4	0.0036
S7B - center: NREM 1-10Hz 1/f ZT0-12	Friedman Test	Q = 14.83	0.0382	Dunn's Test	All non-significant	>0.05
S7B - center: NREM 1-10Hz 1/f ZT12-24	Friedman Test	Q = 14.96	0.0365	Dunn's Test	Bavg vs W5	0.0025
S7B - right: NREM 1-10Hz 1/f 3h bin	Two-Way ANOVA	F (3.070, 21.49) = 9.217 (3h bin x Treatment Day)	0.0004	Dunnett's Test	ZT0-3 Bavg vs W2	0.0219
					ZT0-3 Bavg vs W8	0.0232
					ZT12-15 Bavg vs W8	0.0329
S7C - left: NREM 1-15Hz 1/f DI	Friedman Test	Q = 34.88	<0.0001	Dunn's Test	Bavg vs W2	<0.0001
					Bavg vs W3	<0.0001
					Bavg vs W4	0.0002
					Bavg vs W6	0.0299
S7C - center: NREM 1-15Hz 1/f ZT0-12	Friedman Test	Q = 6.375	0.4967	N/A	N/A	N/A
S7C - center: NREM 1-15Hz 1/f ZT12-24	Friedman Test	Q = 19.58	0.0065	Dunn's Test	Bavg vs W2	0.0215
					Bavg vs W3	0.0154
					Bavg vs W5	0.0215
S7C - right: NREM 1-15Hz 1/f 3h bin	Two-Way ANOVA	F (2.507, 17.55) = 10.54 (3h bin x Treatment Day)	0.0005	Dunnett's Test	ZT0-3 Bavg vs W2	0.0124
					ZT0-3 Bavg vs W8	0.0143
					ZT12-15 Bavg vs W2	0.025
					ZT21-24 Bavg vs W8	0.0211

[truncated: 5 more sheets: Fig. S8, Fig. S9, Fig. S10, Fig. S13, Fig. S18]
